# Supplementary material for: Microbial Life in a Fjord: Metagenomic Analysis of a Microbial Mat in Chilean Patagonia
Source: PLoS One. 2013 Aug 28;8(8):e71952. doi: 10.1371/journal.pone.0071952 (PMC3756073; doi:10.1371/journal.pone.0071952)
Supplement: Table S5 — List of reads mapped to the C . psycherythraea genome. (TXT) [file pone.0071952.s012.txt]

[S1]	[E1]	[S2]	[E2]	[LEN 1]	[LEN 2]	[% IDY]	[TAGS]
4075901	4076089	189	1	189	189	100	Colwellia_psychrerythraea_34H_uid57855~0	HK01R3E01BJ3Y7
4076753	4077319	567	1	567	567	100	Colwellia_psychrerythraea_34H_uid57855~0	HK01R3E01CLI1S
4078684	4079154	471	1	471	471	100	Colwellia_psychrerythraea_34H_uid57855~0	HK01R3E01CPYQ1
4076752	4077319	29	596	568	568	100	Colwellia_psychrerythraea_34H_uid57855~0	HK01R3E01D4C5X
3758622	3758721	509	410	100	100	100	Colwellia_psychrerythraea_34H_uid57855~0	HK01R3E01DXSSJ
623243	623477	235	1	235	235	100	Colwellia_psychrerythraea_34H_uid57855~0	HK01R3E01EE1EL
4078705	4079204	500	1	500	500	100	Colwellia_psychrerythraea_34H_uid57855~0	HK01R3E01EN0JN
40362	40475	339	226	114	114	100	Colwellia_psychrerythraea_34H_uid57855~0	HK01R3E01EQAS7
4075135	4075650	1	516	516	516	100	Colwellia_psychrerythraea_34H_uid57855~0	HK01R3E02F1INI
4075135	4075673	539	1	539	539	100	Colwellia_psychrerythraea_34H_uid57855~0	HK01R3E02F3ISW
4076941	4077423	483	1	483	483	100	Colwellia_psychrerythraea_34H_uid57855~0	HK01R3E02F8JNM
4075247	4075678	432	1	432	432	100	Colwellia_psychrerythraea_34H_uid57855~0	HK01R3E02FHKGK
4075348	4075622	275	1	275	275	100	Colwellia_psychrerythraea_34H_uid57855~0	HK01R3E02FRYB7
4075043	4075633	1	591	591	591	100	Colwellia_psychrerythraea_34H_uid57855~0	HK01R3E02FV5QR
40362	40475	181	68	114	114	100	Colwellia_psychrerythraea_34H_uid57855~0	HK01R3E02FWNSX
37509	38038	530	1	530	530	100	Colwellia_psychrerythraea_34H_uid57855~0	HK01R3E02G7A9O
2447919	2448022	463	360	104	104	100	Colwellia_psychrerythraea_34H_uid57855~0	HK01R3E02GJ5PC
4076960	4077543	584	1	584	584	100	Colwellia_psychrerythraea_34H_uid57855~0	HK01R3E02GJV1N
4076813	4077402	1	590	590	590	100	Colwellia_psychrerythraea_34H_uid57855~0	HK01R3E02H88FM
4076757	4077336	580	1	580	580	100	Colwellia_psychrerythraea_34H_uid57855~0	HK01R3E02HG12S
4075047	4075594	548	1	548	548	100	Colwellia_psychrerythraea_34H_uid57855~0	HK01R3E02HR8JI
37615	38184	1	570	570	570	100	Colwellia_psychrerythraea_34H_uid57855~0	HK01R3E02I483Q
4075389	4075504	1	116	116	116	100	Colwellia_psychrerythraea_34H_uid57855~0	HK01R3E02IA0AL
4076952	4077499	1	548	548	548	100	Colwellia_psychrerythraea_34H_uid57855~0	HK01R3E02IBEDZ
4076758	4077313	1	556	556	556	100	Colwellia_psychrerythraea_34H_uid57855~0	HK01R3E02ID7AE
4076983	4077532	1	550	550	550	100	Colwellia_psychrerythraea_34H_uid57855~0	HK01R3E02IIIEB
4075154	4075726	573	1	573	573	100	Colwellia_psychrerythraea_34H_uid57855~0	HK01R3E02IJPQG
4075374	4075510	137	1	137	137	100	Colwellia_psychrerythraea_34H_uid57855~0	HK01R3E02IKLAY
4074728	4074841	114	1	114	114	100	Colwellia_psychrerythraea_34H_uid57855~0	HK01R3E02ITV93
4078634	4078756	123	1	123	123	100	Colwellia_psychrerythraea_34H_uid57855~0	HK01R3E02J4UMT
4076874	4077421	1	548	548	548	100	Colwellia_psychrerythraea_34H_uid57855~0	HK01R3E02JJO9S
37429	37990	562	1	562	562	100	Colwellia_psychrerythraea_34H_uid57855~0	HK01R3E02JVU3E
4075123	4075647	1	525	525	525	100	Colwellia_psychrerythraea_34H_uid57855~0	HK01R3E02JW0BD
4076706	4077292	587	1	587	587	99.83	Colwellia_psychrerythraea_34H_uid57855~0	HK01R3E01BJNBM
37484	38071	1	587	588	587	99.83	Colwellia_psychrerythraea_34H_uid57855~0	HK01R3E01DPVQS
4076846	4077421	1	576	576	576	99.83	Colwellia_psychrerythraea_34H_uid57855~0	HK01R3E02GG55K
4076752	4077340	590	1	589	590	99.83	Colwellia_psychrerythraea_34H_uid57855~0	HK01R3E02IP70E
37525	38074	1	551	550	551	99.82	Colwellia_psychrerythraea_34H_uid57855~0	HK01R3E02JW20N
4075252	4075754	505	3	503	503	99.8	Colwellia_psychrerythraea_34H_uid57855~0	HK01R3E02HGCE9
564958	565436	1	480	479	480	99.79	Colwellia_psychrerythraea_34H_uid57855~0	HK01R3E02HKRBP
4075141	4075586	447	1	446	447	99.78	Colwellia_psychrerythraea_34H_uid57855~0	HK01R3E01EYIOJ
4075283	4075720	1	438	438	438	99.77	Colwellia_psychrerythraea_34H_uid57855~0	HK01R3E01BYGZ8
4076805	4077192	388	1	388	388	99.74	Colwellia_psychrerythraea_34H_uid57855~0	HK01R3E02GGH0U
4075244	4075616	375	3	373	373	99.73	Colwellia_psychrerythraea_34H_uid57855~0	HK01R3E01AUGBR
4079396	4079759	364	1	364	364	99.73	Colwellia_psychrerythraea_34H_uid57855~0	HK01R3E02IS9D1
4076739	4077345	607	1	607	607	99.67	Colwellia_psychrerythraea_34H_uid57855~0	HK01R3E01CGA0A
4075300	4075882	1	583	583	583	99.66	Colwellia_psychrerythraea_34H_uid57855~0	HK01R3E02H4H0J
4076914	4077486	573	1	573	573	99.65	Colwellia_psychrerythraea_34H_uid57855~0	HK01R3E02IDLHT
4076908	4077455	1	548	548	548	99.64	Colwellia_psychrerythraea_34H_uid57855~0	HK01R3E01CUESC
4076799	4077309	1	511	511	511	99.61	Colwellia_psychrerythraea_34H_uid57855~0	HK01R3E02GR9H0
883333	883841	1	509	509	509	99.61	Colwellia_psychrerythraea_34H_uid57855~0	HK01R3E02ITC75
4078718	4079215	498	1	498	498	99.6	Colwellia_psychrerythraea_34H_uid57855~0	HK01R3E02H37T2
880109	880593	1	485	485	485	99.59	Colwellia_psychrerythraea_34H_uid57855~0	HK01R3E01B7SPQ
4075002	4075238	238	1	237	238	99.58	Colwellia_psychrerythraea_34H_uid57855~0	HK01R3E02GO8H5
4075199	4075655	458	1	457	458	99.56	Colwellia_psychrerythraea_34H_uid57855~0	HK01R3E01DC969
4076941	4077548	1	608	608	608	99.51	Colwellia_psychrerythraea_34H_uid57855~0	HK01R3E02J02IK
4075367	4075759	393	1	393	393	99.49	Colwellia_psychrerythraea_34H_uid57855~0	HK01R3E01BNJXR
4077025	4077603	1	579	579	579	99.48	Colwellia_psychrerythraea_34H_uid57855~0	HK01R3E01D9PDE
4075080	4075648	569	1	569	569	99.47	Colwellia_psychrerythraea_34H_uid57855~0	HK01R3E02FXX4V
4076757	4077309	1	555	553	555	99.46	Colwellia_psychrerythraea_34H_uid57855~0	HK01R3E01ETEXC
4075436	4075986	551	1	551	551	99.46	Colwellia_psychrerythraea_34H_uid57855~0	HK01R3E02JK3UP
4076801	4077343	543	1	543	543	99.45	Colwellia_psychrerythraea_34H_uid57855~0	HK01R3E02G2TX6
37513	38039	1	530	527	530	99.43	Colwellia_psychrerythraea_34H_uid57855~0	HK01R3E01BT1D5
4077030	4077556	528	1	527	528	99.43	Colwellia_psychrerythraea_34H_uid57855~0	HK01R3E02FO01N
4075133	4075639	1	508	507	508	99.41	Colwellia_psychrerythraea_34H_uid57855~0	HK01R3E02G8S7F
4075291	4075778	489	2	488	488	99.39	Colwellia_psychrerythraea_34H_uid57855~0	HK01R3E02F0YEQ
4079428	4079920	493	1	493	493	99.39	Colwellia_psychrerythraea_34H_uid57855~0	HK01R3E02G9GXP
4075781	4075936	3	158	156	156	99.36	Colwellia_psychrerythraea_34H_uid57855~0	HK01R3E02GCWRQ
4076754	4077060	308	1	307	308	99.35	Colwellia_psychrerythraea_34H_uid57855~0	HK01R3E01BJLFJ
4075348	4075951	604	1	604	604	99.34	Colwellia_psychrerythraea_34H_uid57855~0	HK01R3E01E10W6
3398081	3398231	1	151	151	151	99.34	Colwellia_psychrerythraea_34H_uid57855~0	HK01R3E02HL2D1
4076706	4077311	606	1	606	606	99.34	Colwellia_psychrerythraea_34H_uid57855~0	HK01R3E02IJ2GD
4078643	4079087	1	445	445	445	99.33	Colwellia_psychrerythraea_34H_uid57855~0	HK01R3E02GRKO4
4075897	4076195	1	298	299	298	99.33	Colwellia_psychrerythraea_34H_uid57855~0	HK01R3E02J4V1B
4076915	4077507	593	1	593	593	99.33	Colwellia_psychrerythraea_34H_uid57855~0	HK01R3E02JC5QF
4076957	4077540	584	1	584	584	99.32	Colwellia_psychrerythraea_34H_uid57855~0	HK01R3E01COC5I
4075328	4075912	1	585	585	585	99.32	Colwellia_psychrerythraea_34H_uid57855~0	HK01R3E02GGX44
4077363	4077507	146	1	145	146	99.32	Colwellia_psychrerythraea_34H_uid57855~0	HK01R3E02I4P7M
4076752	4077331	580	1	580	580	99.31	Colwellia_psychrerythraea_34H_uid57855~0	HK01R3E01C7TM0
4076800	4077380	581	1	581	581	99.31	Colwellia_psychrerythraea_34H_uid57855~0	HK01R3E01DAMQA
4076697	4077277	581	1	581	581	99.31	Colwellia_psychrerythraea_34H_uid57855~0	HK01R3E01EEQFP
4079248	4079829	582	1	582	582	99.31	Colwellia_psychrerythraea_34H_uid57855~0	HK01R3E02FQ8Y1
620943	621517	1	573	575	573	99.3	Colwellia_psychrerythraea_34H_uid57855~0	HK01R3E01CWRQ3
621417	621985	569	1	569	569	99.3	Colwellia_psychrerythraea_34H_uid57855~0	HK01R3E02H2SCK
2447880	2448022	499	357	143	143	99.3	Colwellia_psychrerythraea_34H_uid57855~0	HK01R3E02JYK7N
4075194	4075754	565	4	561	562	99.29	Colwellia_psychrerythraea_34H_uid57855~0	HK01R3E02HOV4W
4075047	4075599	553	1	553	553	99.28	Colwellia_psychrerythraea_34H_uid57855~0	HK01R3E02I9EEI
883307	883852	547	1	546	547	99.27	Colwellia_psychrerythraea_34H_uid57855~0	HK01R3E01EXMDE
4075189	4075726	538	1	538	538	99.26	Colwellia_psychrerythraea_34H_uid57855~0	HK01R3E01DIWM5
4075384	4075926	543	1	543	543	99.26	Colwellia_psychrerythraea_34H_uid57855~0	HK01R3E02G4Q1W
4075195	4075728	534	1	534	534	99.25	Colwellia_psychrerythraea_34H_uid57855~0	HK01R3E01B77YK
4075042	4075577	536	1	536	536	99.25	Colwellia_psychrerythraea_34H_uid57855~0	HK01R3E02F4OF0
4079326	4079856	1	531	531	531	99.25	Colwellia_psychrerythraea_34H_uid57855~0	HK01R3E02GYZTV
4078960	4079490	531	1	531	531	99.25	Colwellia_psychrerythraea_34H_uid57855~0	HK01R3E02I7YVA
2447878	2448008	1	131	131	131	99.24	Colwellia_psychrerythraea_34H_uid57855~0	HK01R3E01E3IIF
88976	89106	132	2	131	131	99.24	Colwellia_psychrerythraea_34H_uid57855~0	HK01R3E01EEXMD
565413	565542	1	130	130	130	99.23	Colwellia_psychrerythraea_34H_uid57855~0	HK01R3E01AINTP
621481	622002	1	522	522	522	99.23	Colwellia_psychrerythraea_34H_uid57855~0	HK01R3E01EE5MR
4078506	4079025	27	543	520	517	99.23	Colwellia_psychrerythraea_34H_uid57855~0	HK01R3E02HJSG0
4078698	4079080	1	383	383	383	99.22	Colwellia_psychrerythraea_34H_uid57855~0	HK01R3E01DJXRO
4076888	4077398	1	511	511	511	99.22	Colwellia_psychrerythraea_34H_uid57855~0	HK01R3E02ITXP8
3237856	3237981	544	419	126	126	99.21	Colwellia_psychrerythraea_34H_uid57855~0	HK01R3E01EJBAW
4077030	4077282	1	253	253	253	99.21	Colwellia_psychrerythraea_34H_uid57855~0	HK01R3E01EQ6BJ
4075099	4075600	1	502	502	502	99.2	Colwellia_psychrerythraea_34H_uid57855~0	HK01R3E02HOVUY
4078525	4078896	178	547	372	370	99.19	Colwellia_psychrerythraea_34H_uid57855~0	HK01R3E01E2NRT
4076810	4077417	608	1	608	608	99.18	Colwellia_psychrerythraea_34H_uid57855~0	HK01R3E01APJY9
623002	623368	1	367	367	367	99.18	Colwellia_psychrerythraea_34H_uid57855~0	HK01R3E02IVAG1
4078559	4079038	477	1	480	477	99.17	Colwellia_psychrerythraea_34H_uid57855~0	HK01R3E01C69Q1
4075135	4075614	1	480	480	480	99.17	Colwellia_psychrerythraea_34H_uid57855~0	HK01R3E01DMXG3
621387	621990	604	1	604	604	99.17	Colwellia_psychrerythraea_34H_uid57855~0	HK01R3E02GEVZA
564978	565457	1	481	480	481	99.17	Colwellia_psychrerythraea_34H_uid57855~0	HK01R3E02GNLK9
4075125	4075720	1	595	596	595	99.16	Colwellia_psychrerythraea_34H_uid57855~0	HK01R3E01C9KDM
1587328	1587446	344	462	119	119	99.16	Colwellia_psychrerythraea_34H_uid57855~0	HK01R3E02GI2LQ
4078525	4078883	168	524	359	357	99.16	Colwellia_psychrerythraea_34H_uid57855~0	HK01R3E02GWMOU
4075104	4075572	1	469	469	469	99.15	Colwellia_psychrerythraea_34H_uid57855~0	HK01R3E01DQV2G
4079113	4079585	1	473	473	473	99.15	Colwellia_psychrerythraea_34H_uid57855~0	HK01R3E02I7TC4
4075421	4076007	1	587	587	587	99.15	Colwellia_psychrerythraea_34H_uid57855~0	HK01R3E02JYR87
5066262	5066377	1	116	116	116	99.14	Colwellia_psychrerythraea_34H_uid57855~0	HK01R3E02JBNRC
2447908	2448022	1	115	115	115	99.13	Colwellia_psychrerythraea_34H_uid57855~0	HK01R3E01BU7FF
4079423	4079883	460	1	461	460	99.13	Colwellia_psychrerythraea_34H_uid57855~0	HK01R3E02F2GGG
4076801	4077375	1	575	575	575	99.13	Colwellia_psychrerythraea_34H_uid57855~0	HK01R3E02H9RRB
4075163	4075722	1	560	560	560	99.11	Colwellia_psychrerythraea_34H_uid57855~0	HK01R3E01DJJQW
4075198	4075753	557	1	556	557	99.1	Colwellia_psychrerythraea_34H_uid57855~0	HK01R3E01BCGJJ
424027	424137	598	488	111	111	99.1	Colwellia_psychrerythraea_34H_uid57855~0	HK01R3E02FTBRI
4075154	4075592	443	1	439	443	99.1	Colwellia_psychrerythraea_34H_uid57855~0	HK01R3E02IXVPR
4078509	4079057	547	2	549	546	99.09	Colwellia_psychrerythraea_34H_uid57855~0	HK01R3E01BZCVD
1383581	1383690	1	110	110	110	99.09	Colwellia_psychrerythraea_34H_uid57855~0	HK01R3E01CERXF
879968	880518	1	551	551	551	99.09	Colwellia_psychrerythraea_34H_uid57855~0	HK01R3E01EI8UP
4076913	4077241	331	1	329	331	99.09	Colwellia_psychrerythraea_34H_uid57855~0	HK01R3E02H6AXR
621381	621814	435	1	434	435	99.08	Colwellia_psychrerythraea_34H_uid57855~0	HK01R3E01DPOA8
3925669	3925777	109	1	109	109	99.08	Colwellia_psychrerythraea_34H_uid57855~0	HK01R3E02HTA04
622918	623449	531	1	532	531	99.06	Colwellia_psychrerythraea_34H_uid57855~0	HK01R3E01C8351
4075507	4076040	534	1	534	534	99.06	Colwellia_psychrerythraea_34H_uid57855~0	HK01R3E01D9XGV
4075194	4075726	534	1	533	534	99.06	Colwellia_psychrerythraea_34H_uid57855~0	HK01R3E02G0162
1139281	1139386	161	266	106	106	99.06	Colwellia_psychrerythraea_34H_uid57855~0	HK01R3E02GOD6W
4075940	4076045	4	109	106	106	99.06	Colwellia_psychrerythraea_34H_uid57855~0	HK01R3E02HMRGN
4075815	4076347	533	1	533	533	99.06	Colwellia_psychrerythraea_34H_uid57855~0	HK01R3E02IL4KU
4079566	4079984	1	419	419	419	99.05	Colwellia_psychrerythraea_34H_uid57855~0	HK01R3E01ETJBY
622116	622219	5	108	104	104	99.04	Colwellia_psychrerythraea_34H_uid57855~0	HK01R3E01BIWQX
4078522	4078624	110	7	103	104	99.04	Colwellia_psychrerythraea_34H_uid57855~0	HK01R3E01COYML
4076069	4076172	114	12	104	103	99.04	Colwellia_psychrerythraea_34H_uid57855~0	HK01R3E02FDQIP
4078523	4079040	517	1	518	517	99.04	Colwellia_psychrerythraea_34H_uid57855~0	HK01R3E02GUR35
3953093	3953194	77	179	102	103	99.03	Colwellia_psychrerythraea_34H_uid57855~0	HK01R3E01C0B0J
4075336	4075852	516	1	517	516	99.03	Colwellia_psychrerythraea_34H_uid57855~0	HK01R3E02GV1SE
4075023	4075533	512	1	511	512	99.02	Colwellia_psychrerythraea_34H_uid57855~0	HK01R3E01A09FB
4074995	4075504	510	1	510	510	99.02	Colwellia_psychrerythraea_34H_uid57855~0	HK01R3E01A620O
4076781	4077289	1	509	509	509	99.02	Colwellia_psychrerythraea_34H_uid57855~0	HK01R3E01BCRWH
4075304	4075909	1	606	606	606	99.01	Colwellia_psychrerythraea_34H_uid57855~0	HK01R3E01CRKGM
4079265	4079564	1	302	300	302	99.01	Colwellia_psychrerythraea_34H_uid57855~0	HK01R3E01D3NDX
1690723	1690823	154	54	101	101	99.01	Colwellia_psychrerythraea_34H_uid57855~0	HK01R3E01DEQTG
4075564	4076170	1	607	607	607	99.01	Colwellia_psychrerythraea_34H_uid57855~0	HK01R3E01DFBGI
4075565	4076170	606	1	606	606	99.01	Colwellia_psychrerythraea_34H_uid57855~0	HK01R3E02HPPWS
4078387	4078486	112	12	100	101	99.01	Colwellia_psychrerythraea_34H_uid57855~0	HK01R3E02IBLWC
4075226	4075728	504	1	503	504	99.01	Colwellia_psychrerythraea_34H_uid57855~0	HK01R3E02IDNIK
4075224	4075722	1	501	499	501	99	Colwellia_psychrerythraea_34H_uid57855~0	HK01R3E01EPN1I
4078743	4079342	600	1	600	600	99	Colwellia_psychrerythraea_34H_uid57855~0	HK01R3E01EWVFY
62658	62958	41	341	301	301	99	Colwellia_psychrerythraea_34H_uid57855~0	HK01R3E02GAZ6N
4075406	4075897	494	3	492	492	98.98	Colwellia_psychrerythraea_34H_uid57855~0	HK01R3E02FYHSJ
4076821	4077309	1	489	489	489	98.98	Colwellia_psychrerythraea_34H_uid57855~0	HK01R3E02GQ5BL
4078525	4078818	292	1	294	292	98.98	Colwellia_psychrerythraea_34H_uid57855~0	HK01R3E02IY9Q8
4079156	4079737	1	582	582	582	98.97	Colwellia_psychrerythraea_34H_uid57855~0	HK01R3E02IGORB
4074995	4075187	193	1	193	193	98.96	Colwellia_psychrerythraea_34H_uid57855~0	HK01R3E01C6O0M
4078665	4079140	1	476	476	476	98.95	Colwellia_psychrerythraea_34H_uid57855~0	HK01R3E01EK6IG
4075189	4075564	376	1	376	376	98.94	Colwellia_psychrerythraea_34H_uid57855~0	HK01R3E01CQHET
4075368	4075839	472	1	472	472	98.94	Colwellia_psychrerythraea_34H_uid57855~0	HK01R3E01D4RYU
623278	623838	1	565	561	565	98.94	Colwellia_psychrerythraea_34H_uid57855~0	HK01R3E02IWCLN
62760	62945	185	1	186	185	98.92	Colwellia_psychrerythraea_34H_uid57855~0	HK01R3E02I8GTQ
1656412	1656595	184	1	184	184	98.91	Colwellia_psychrerythraea_34H_uid57855~0	HK01R3E02IGRL4
4078780	4079330	1	550	551	550	98.91	Colwellia_psychrerythraea_34H_uid57855~0	HK01R3E02ISQHI
4079228	4079772	545	1	545	545	98.9	Colwellia_psychrerythraea_34H_uid57855~0	HK01R3E01BLQKQ
4075590	4076045	1	456	456	456	98.9	Colwellia_psychrerythraea_34H_uid57855~0	HK01R3E01CPVA4
622787	623327	1	541	541	541	98.89	Colwellia_psychrerythraea_34H_uid57855~0	HK01R3E01E5G7P
4075352	4075890	1	539	539	539	98.89	Colwellia_psychrerythraea_34H_uid57855~0	HK01R3E02IM4GQ
4076771	4077302	4	536	532	533	98.87	Colwellia_psychrerythraea_34H_uid57855~0	HK01R3E01BX1IA
4075302	4075566	242	506	265	265	98.87	Colwellia_psychrerythraea_34H_uid57855~0	HK01R3E02IN4UD
4075483	4076012	1	530	530	530	98.87	Colwellia_psychrerythraea_34H_uid57855~0	HK01R3E02JOCUY
4075359	4075884	1	527	526	527	98.86	Colwellia_psychrerythraea_34H_uid57855~0	HK01R3E01A6VNO
4078969	4079496	528	1	528	528	98.86	Colwellia_psychrerythraea_34H_uid57855~0	HK01R3E01B25OE
4078925	4079444	520	1	520	520	98.85	Colwellia_psychrerythraea_34H_uid57855~0	HK01R3E01CP61Q
565369	565542	1	174	174	174	98.85	Colwellia_psychrerythraea_34H_uid57855~0	HK01R3E02G91GJ
4075297	4075903	607	1	607	607	98.85	Colwellia_psychrerythraea_34H_uid57855~0	HK01R3E02J4DNZ
4075173	4075779	1	607	607	607	98.85	Colwellia_psychrerythraea_34H_uid57855~0	HK01R3E02JZ9S0
1781323	1781494	1	173	172	173	98.84	Colwellia_psychrerythraea_34H_uid57855~0	HK01R3E01D1ZWZ
4078925	4079435	511	1	511	511	98.83	Colwellia_psychrerythraea_34H_uid57855~0	HK01R3E02GDKBX
4076560	4077159	1	600	600	600	98.83	Colwellia_psychrerythraea_34H_uid57855~0	HK01R3E02I7WWZ
4075502	4076004	503	1	503	503	98.81	Colwellia_psychrerythraea_34H_uid57855~0	HK01R3E01CNWLU
4078755	4079341	587	1	587	587	98.81	Colwellia_psychrerythraea_34H_uid57855~0	HK01R3E01EO2UX
4078789	4079294	1	506	506	506	98.81	Colwellia_psychrerythraea_34H_uid57855~0	HK01R3E02JM0AI
4075737	4076321	1	585	585	585	98.8	Colwellia_psychrerythraea_34H_uid57855~0	HK01R3E01D61UR
4075105	4075604	502	1	500	502	98.8	Colwellia_psychrerythraea_34H_uid57855~0	HK01R3E02HQ8E7
4079218	4079799	581	1	582	581	98.8	Colwellia_psychrerythraea_34H_uid57855~0	HK01R3E02IERRU
4076752	4077248	497	1	497	497	98.79	Colwellia_psychrerythraea_34H_uid57855~0	HK01R3E01BRR87
4078525	4078770	246	1	246	246	98.78	Colwellia_psychrerythraea_34H_uid57855~0	HK01R3E01CNYBC
881964	882449	486	1	486	486	98.77	Colwellia_psychrerythraea_34H_uid57855~0	HK01R3E02HA2GN
4075323	4075891	1	569	569	569	98.77	Colwellia_psychrerythraea_34H_uid57855~0	HK01R3E02IEEWN
4079137	4079701	1	565	565	565	98.76	Colwellia_psychrerythraea_34H_uid57855~0	HK01R3E01EAPDH
4075332	4075891	1	560	560	560	98.75	Colwellia_psychrerythraea_34H_uid57855~0	HK01R3E01A0DDQ
4076921	4077316	399	1	396	399	98.75	Colwellia_psychrerythraea_34H_uid57855~0	HK01R3E01BARNY
4076771	4077332	3	564	562	562	98.75	Colwellia_psychrerythraea_34H_uid57855~0	HK01R3E01BR121
621184	621742	559	1	559	559	98.75	Colwellia_psychrerythraea_34H_uid57855~0	HK01R3E01DFI6A
4076654	4077205	552	1	552	552	98.73	Colwellia_psychrerythraea_34H_uid57855~0	HK01R3E01A69BK
4079466	4079623	160	3	158	158	98.73	Colwellia_psychrerythraea_34H_uid57855~0	HK01R3E01CKXQK
4079009	4079553	1	546	545	546	98.72	Colwellia_psychrerythraea_34H_uid57855~0	HK01R3E02F1V50
4076752	4077296	7	551	545	545	98.72	Colwellia_psychrerythraea_34H_uid57855~0	HK01R3E02FNV3J
4075189	4075735	547	1	547	547	98.72	Colwellia_psychrerythraea_34H_uid57855~0	HK01R3E02G3WO6
3040768	3041313	551	6	546	546	98.72	Colwellia_psychrerythraea_34H_uid57855~0	HK01R3E02IVODC
4079413	4079875	464	1	463	464	98.71	Colwellia_psychrerythraea_34H_uid57855~0	HK01R3E01AUAXI
4661552	4662095	1	543	544	543	98.71	Colwellia_psychrerythraea_34H_uid57855~0	HK01R3E01BS521
4075262	4075805	544	1	544	544	98.71	Colwellia_psychrerythraea_34H_uid57855~0	HK01R3E01C08F0
4077006	4077544	539	1	539	539	98.7	Colwellia_psychrerythraea_34H_uid57855~0	HK01R3E02HLIOG
619572	620107	536	1	536	536	98.69	Colwellia_psychrerythraea_34H_uid57855~0	HK01R3E01EY8Y5
4075386	4075921	1	534	536	534	98.69	Colwellia_psychrerythraea_34H_uid57855~0	HK01R3E02HTUEA
4074998	4075450	455	1	453	455	98.68	Colwellia_psychrerythraea_34H_uid57855~0	HK01R3E02ILPGA
4075249	4075779	531	1	531	531	98.68	Colwellia_psychrerythraea_34H_uid57855~0	HK01R3E02IQ48F
564951	565480	1	530	530	530	98.68	Colwellia_psychrerythraea_34H_uid57855~0	HK01R3E02JCGFI
4075511	4075960	1	450	450	450	98.67	Colwellia_psychrerythraea_34H_uid57855~0	HK01R3E02G9W9U
879957	880476	1	521	520	521	98.66	Colwellia_psychrerythraea_34H_uid57855~0	HK01R3E01AQZTX
4078725	4079321	597	1	597	597	98.66	Colwellia_psychrerythraea_34H_uid57855~0	HK01R3E01EXOWK
4670218	4670366	569	421	149	149	98.66	Colwellia_psychrerythraea_34H_uid57855~0	HK01R3E02F7LYA
1596925	1597446	1	522	522	522	98.66	Colwellia_psychrerythraea_34H_uid57855~0	HK01R3E02IQFXS
882125	882719	594	1	595	594	98.66	Colwellia_psychrerythraea_34H_uid57855~0	HK01R3E02JTX39
4076749	4077342	594	1	594	594	98.65	Colwellia_psychrerythraea_34H_uid57855~0	HK01R3E01C85YA
565173	565542	535	166	370	370	98.65	Colwellia_psychrerythraea_34H_uid57855~0	HK01R3E02F06QW
4078788	4079378	1	590	591	590	98.65	Colwellia_psychrerythraea_34H_uid57855~0	HK01R3E02FJZMH
4077107	4077623	517	1	517	517	98.65	Colwellia_psychrerythraea_34H_uid57855~0	HK01R3E02GS6JX
4078703	4079222	520	1	520	520	98.65	Colwellia_psychrerythraea_34H_uid57855~0	HK01R3E02GUMEU
4076591	4077108	1	518	518	518	98.65	Colwellia_psychrerythraea_34H_uid57855~0	HK01R3E02JDLAP
4075901	4076339	440	1	439	440	98.64	Colwellia_psychrerythraea_34H_uid57855~0	HK01R3E02GQISC
5042172	5042611	440	1	440	440	98.64	Colwellia_psychrerythraea_34H_uid57855~0	HK01R3E02GSYIM
623323	623756	1	439	434	439	98.63	Colwellia_psychrerythraea_34H_uid57855~0	HK01R3E02GWVKI
4077048	4077412	1	365	365	365	98.63	Colwellia_psychrerythraea_34H_uid57855~0	HK01R3E02JIH2O
4078765	4079053	289	1	289	289	98.62	Colwellia_psychrerythraea_34H_uid57855~0	HK01R3E01DWI6I
4079030	4079536	1	508	507	508	98.62	Colwellia_psychrerythraea_34H_uid57855~0	HK01R3E02HIGFU
882228	882586	359	1	359	359	98.61	Colwellia_psychrerythraea_34H_uid57855~0	HK01R3E01AR7CH
4075826	4076400	1	576	575	576	98.61	Colwellia_psychrerythraea_34H_uid57855~0	HK01R3E02G2E6Z
4076473	4077047	1	575	575	575	98.61	Colwellia_psychrerythraea_34H_uid57855~0	HK01R3E02HJF5J
4075258	4075827	1	570	570	570	98.6	Colwellia_psychrerythraea_34H_uid57855~0	HK01R3E01B6QXW
4278074	4278357	587	303	284	285	98.6	Colwellia_psychrerythraea_34H_uid57855~0	HK01R3E02HLKNR
4074995	4075348	185	538	354	354	98.59	Colwellia_psychrerythraea_34H_uid57855~0	HK01R3E01CLI85
3502664	3503159	497	1	496	497	98.59	Colwellia_psychrerythraea_34H_uid57855~0	HK01R3E02H312T
2963934	2964288	353	1	355	353	98.59	Colwellia_psychrerythraea_34H_uid57855~0	HK01R3E02HDUPE
4074995	4075415	84	504	421	421	98.57	Colwellia_psychrerythraea_34H_uid57855~0	HK01R3E01A69GO
4079016	4079505	1	491	490	491	98.57	Colwellia_psychrerythraea_34H_uid57855~0	HK01R3E01BACI9
4076538	4076745	207	1	208	207	98.56	Colwellia_psychrerythraea_34H_uid57855~0	HK01R3E01A24L3
4079489	4079834	1	346	346	346	98.56	Colwellia_psychrerythraea_34H_uid57855~0	HK01R3E02JMJEL
882249	882801	1	554	553	554	98.56	Colwellia_psychrerythraea_34H_uid57855~0	HK01R3E02JMS05
4078667	4079081	1	415	415	415	98.55	Colwellia_psychrerythraea_34H_uid57855~0	HK01R3E01AFHR1
4075113	4075665	552	1	553	552	98.55	Colwellia_psychrerythraea_34H_uid57855~0	HK01R3E01B6VRK
4077006	4077555	1	550	550	550	98.55	Colwellia_psychrerythraea_34H_uid57855~0	HK01R3E01DXCJG
4076544	4077094	550	1	551	550	98.55	Colwellia_psychrerythraea_34H_uid57855~0	HK01R3E02I44XR
4075066	4075608	547	1	543	547	98.54	Colwellia_psychrerythraea_34H_uid57855~0	HK01R3E01BQ81F
4679361	4679565	205	1	205	205	98.54	Colwellia_psychrerythraea_34H_uid57855~0	HK01R3E02HLN86
4078523	4079070	553	10	548	544	98.54	Colwellia_psychrerythraea_34H_uid57855~0	HK01R3E02JYHWQ
4077021	4077495	476	1	475	476	98.53	Colwellia_psychrerythraea_34H_uid57855~0	HK01R3E01AGIX4
4076871	4077206	341	1	336	341	98.53	Colwellia_psychrerythraea_34H_uid57855~0	HK01R3E01B4V4X
4078708	4079111	406	1	404	406	98.53	Colwellia_psychrerythraea_34H_uid57855~0	HK01R3E01DIS2W
2434421	2434892	473	1	472	473	98.52	Colwellia_psychrerythraea_34H_uid57855~0	HK01R3E02GZUAG
4075183	4075722	1	540	540	540	98.52	Colwellia_psychrerythraea_34H_uid57855~0	HK01R3E02JRF72
4079583	4079784	1	202	202	202	98.51	Colwellia_psychrerythraea_34H_uid57855~0	HK01R3E01EJZ53
4075405	4076007	1	603	603	603	98.51	Colwellia_psychrerythraea_34H_uid57855~0	HK01R3E02HG74R
4079202	4079738	537	1	537	537	98.51	Colwellia_psychrerythraea_34H_uid57855~0	HK01R3E02IAJMW
1596894	1597427	1	534	534	534	98.5	Colwellia_psychrerythraea_34H_uid57855~0	HK01R3E01B7L8I
4076669	4077201	1	533	533	533	98.5	Colwellia_psychrerythraea_34H_uid57855~0	HK01R3E02I6GY9
623041	623566	526	1	526	526	98.48	Colwellia_psychrerythraea_34H_uid57855~0	HK01R3E01BWKJE
4077029	4077550	1	524	522	524	98.48	Colwellia_psychrerythraea_34H_uid57855~0	HK01R3E01CQBV1
4661552	4662142	1	589	591	589	98.48	Colwellia_psychrerythraea_34H_uid57855~0	HK01R3E01DU6Q5
4075488	4075814	1	327	327	327	98.47	Colwellia_psychrerythraea_34H_uid57855~0	HK01R3E02GT8BA
4080005	4080134	480	350	130	131	98.47	Colwellia_psychrerythraea_34H_uid57855~0	HK01R3E02HPZ4G
4079421	4079944	521	1	524	521	98.47	Colwellia_psychrerythraea_34H_uid57855~0	HK01R3E02IAF5S
3502679	3503197	4	522	519	519	98.46	Colwellia_psychrerythraea_34H_uid57855~0	HK01R3E01CH7X5
4075262	4075847	585	1	586	585	98.46	Colwellia_psychrerythraea_34H_uid57855~0	HK01R3E01DF2G1
4076659	4077241	583	1	583	583	98.46	Colwellia_psychrerythraea_34H_uid57855~0	HK01R3E01DQBSH
4076544	4077128	583	1	585	583	98.46	Colwellia_psychrerythraea_34H_uid57855~0	HK01R3E01ELYJU
4076947	4077467	1	521	521	521	98.46	Colwellia_psychrerythraea_34H_uid57855~0	HK01R3E02HWP8F
4076839	4077033	1	195	195	195	98.46	Colwellia_psychrerythraea_34H_uid57855~0	HK01R3E02IX040
4075585	4076166	580	1	582	580	98.45	Colwellia_psychrerythraea_34H_uid57855~0	HK01R3E01BG84B
4759522	4760035	514	1	514	514	98.44	Colwellia_psychrerythraea_34H_uid57855~0	HK01R3E02G49MI
879975	880293	319	1	319	319	98.43	Colwellia_psychrerythraea_34H_uid57855~0	HK01R3E01EOVCU
752180	752306	185	311	127	127	98.43	Colwellia_psychrerythraea_34H_uid57855~0	HK01R3E01ES20A
4076340	4076912	573	1	573	573	98.43	Colwellia_psychrerythraea_34H_uid57855~0	HK01R3E02HIWHE
4076514	4077086	572	1	573	572	98.43	Colwellia_psychrerythraea_34H_uid57855~0	HK01R3E02IUV4M
5042172	5042612	128	569	441	442	98.42	Colwellia_psychrerythraea_34H_uid57855~0	HK01R3E02J1HNM
4075768	4076334	6	572	567	567	98.41	Colwellia_psychrerythraea_34H_uid57855~0	HK01R3E01CN565
4076660	4077032	378	1	373	378	98.41	Colwellia_psychrerythraea_34H_uid57855~0	HK01R3E02F6B6V
4077113	4077614	502	1	502	502	98.41	Colwellia_psychrerythraea_34H_uid57855~0	HK01R3E02H10OR
4078508	4079072	20	582	565	563	98.41	Colwellia_psychrerythraea_34H_uid57855~0	HK01R3E02ID8HW
4075347	4075913	567	1	567	567	98.41	Colwellia_psychrerythraea_34H_uid57855~0	HK01R3E02JKWF6
4079248	4079810	566	3	563	564	98.4	Colwellia_psychrerythraea_34H_uid57855~0	HK01R3E02HIHLU
4079435	4079805	1	374	371	374	98.4	Colwellia_psychrerythraea_34H_uid57855~0	HK01R3E02HW95B
1656374	1656871	498	1	498	498	98.39	Colwellia_psychrerythraea_34H_uid57855~0	HK01R3E01A6HEC
4075615	4076172	1	559	558	559	98.39	Colwellia_psychrerythraea_34H_uid57855~0	HK01R3E01BHT1V
4077035	4077593	1	559	559	559	98.39	Colwellia_psychrerythraea_34H_uid57855~0	HK01R3E02GMTDE
4074725	4074847	123	1	123	123	98.37	Colwellia_psychrerythraea_34H_uid57855~0	HK01R3E01CQHLM
4075457	4076007	1	551	551	551	98.37	Colwellia_psychrerythraea_34H_uid57855~0	HK01R3E02H7Q5T
621583	622070	489	1	488	489	98.37	Colwellia_psychrerythraea_34H_uid57855~0	HK01R3E02HJ6FG
4076774	4077320	9	554	547	546	98.36	Colwellia_psychrerythraea_34H_uid57855~0	HK01R3E01BITTL
623533	624080	1	548	548	548	98.36	Colwellia_psychrerythraea_34H_uid57855~0	HK01R3E01DXT7U
3925665	3925786	48	169	122	122	98.36	Colwellia_psychrerythraea_34H_uid57855~0	HK01R3E02H287N
883083	883687	1	605	605	605	98.35	Colwellia_psychrerythraea_34H_uid57855~0	HK01R3E01ALLLI
4075853	4076398	1	546	546	546	98.35	Colwellia_psychrerythraea_34H_uid57855~0	HK01R3E02FQMOS
4078773	4079374	602	1	602	602	98.34	Colwellia_psychrerythraea_34H_uid57855~0	HK01R3E01D947O
2305151	2305390	288	527	240	240	98.33	Colwellia_psychrerythraea_34H_uid57855~0	HK01R3E01EG6XP
4075113	4075647	3	536	535	534	98.32	Colwellia_psychrerythraea_34H_uid57855~0	HK01R3E02FWLWY
4076694	4077227	534	1	534	534	98.32	Colwellia_psychrerythraea_34H_uid57855~0	HK01R3E02IYHHF
4076692	4077279	587	1	588	587	98.31	Colwellia_psychrerythraea_34H_uid57855~0	HK01R3E01B4K0J
4076685	4077274	590	1	590	590	98.31	Colwellia_psychrerythraea_34H_uid57855~0	HK01R3E01CS2Q7
4074995	4075527	533	1	533	533	98.31	Colwellia_psychrerythraea_34H_uid57855~0	HK01R3E01CV7SS
4077031	4077622	1	592	592	592	98.31	Colwellia_psychrerythraea_34H_uid57855~0	HK01R3E01E5ZX8
4078737	4079269	1	534	533	534	98.31	Colwellia_psychrerythraea_34H_uid57855~0	HK01R3E02GODED
4077275	4077865	591	1	591	591	98.31	Colwellia_psychrerythraea_34H_uid57855~0	HK01R3E02INQTL
4075579	4076162	1	584	584	584	98.29	Colwellia_psychrerythraea_34H_uid57855~0	HK01R3E01B6WJ2
880281	880863	1	583	583	583	98.28	Colwellia_psychrerythraea_34H_uid57855~0	HK01R3E01D1E5T
5057858	5058380	524	1	523	524	98.28	Colwellia_psychrerythraea_34H_uid57855~0	HK01R3E01EGZM4
423224	423805	1	582	582	582	98.28	Colwellia_psychrerythraea_34H_uid57855~0	HK01R3E02G4Q8A
4075254	4075543	290	1	290	290	98.28	Colwellia_psychrerythraea_34H_uid57855~0	HK01R3E02H73J4
4079179	4079754	1	577	576	577	98.27	Colwellia_psychrerythraea_34H_uid57855~0	HK01R3E01AQHSR
4079379	4079951	576	1	573	576	98.27	Colwellia_psychrerythraea_34H_uid57855~0	HK01R3E01EX9NH
4075426	4076002	1	576	577	576	98.27	Colwellia_psychrerythraea_34H_uid57855~0	HK01R3E01EXGUI
4076972	4077548	1	569	577	569	98.27	Colwellia_psychrerythraea_34H_uid57855~0	HK01R3E02JHKXZ
4075600	4076173	573	1	574	573	98.26	Colwellia_psychrerythraea_34H_uid57855~0	HK01R3E01AIENV
2980409	2980580	1	172	172	172	98.26	Colwellia_psychrerythraea_34H_uid57855~0	HK01R3E01CGZ5J
4075596	4076169	1	574	574	574	98.26	Colwellia_psychrerythraea_34H_uid57855~0	HK01R3E01EKQKM
882305	882875	1	573	571	573	98.25	Colwellia_psychrerythraea_34H_uid57855~0	HK01R3E01BEPFL
4075325	4075839	515	1	515	515	98.25	Colwellia_psychrerythraea_34H_uid57855~0	HK01R3E01CZE0R
4075430	4075943	1	514	514	514	98.25	Colwellia_psychrerythraea_34H_uid57855~0	HK01R3E02F7MIG
4075768	4076335	3	570	568	568	98.24	Colwellia_psychrerythraea_34H_uid57855~0	HK01R3E01BYNHD
3507837	3508233	1	396	397	396	98.24	Colwellia_psychrerythraea_34H_uid57855~0	HK01R3E02HMNKX
59015	59240	321	546	226	226	98.23	Colwellia_psychrerythraea_34H_uid57855~0	HK01R3E01CLI8S
4443391	4443954	564	1	564	564	98.23	Colwellia_psychrerythraea_34H_uid57855~0	HK01R3E01DV92Y
4078581	4079145	562	1	565	562	98.23	Colwellia_psychrerythraea_34H_uid57855~0	HK01R3E02GHYOA
4076968	4077526	1	560	559	560	98.21	Colwellia_psychrerythraea_34H_uid57855~0	HK01R3E02H46SL
4075110	4075611	502	1	502	502	98.21	Colwellia_psychrerythraea_34H_uid57855~0	HK01R3E02JSEYB
3146028	3146138	111	1	111	111	98.2	Colwellia_psychrerythraea_34H_uid57855~0	HK01R3E02H0XGW
4075293	4075678	388	1	386	388	98.2	Colwellia_psychrerythraea_34H_uid57855~0	HK01R3E02HBLMV
4076661	4077215	1	555	555	555	98.2	Colwellia_psychrerythraea_34H_uid57855~0	HK01R3E02HWRMD
4078785	4079340	1	556	556	556	98.2	Colwellia_psychrerythraea_34H_uid57855~0	HK01R3E02HWV5X
4075562	4076167	1	608	606	608	98.19	Colwellia_psychrerythraea_34H_uid57855~0	HK01R3E01DLZ3D
4078823	4079431	1	608	609	608	98.19	Colwellia_psychrerythraea_34H_uid57855~0	HK01R3E01DT5J7
4076538	4077088	551	1	551	551	98.19	Colwellia_psychrerythraea_34H_uid57855~0	HK01R3E01EXVSR
4075221	4075550	331	1	330	331	98.19	Colwellia_psychrerythraea_34H_uid57855~0	HK01R3E02IMF9O
4077109	4077658	1	550	550	550	98.18	Colwellia_psychrerythraea_34H_uid57855~0	HK01R3E01AE4CF
4078617	4079220	602	3	604	600	98.18	Colwellia_psychrerythraea_34H_uid57855~0	HK01R3E01DQIAT
3502969	3503242	555	282	274	274	98.18	Colwellia_psychrerythraea_34H_uid57855~0	HK01R3E01EJ4HM
4076915	4077464	1	546	550	546	98.18	Colwellia_psychrerythraea_34H_uid57855~0	HK01R3E02IF8IO
4076454	4077003	1	550	550	550	98.18	Colwellia_psychrerythraea_34H_uid57855~0	HK01R3E02JT6QJ
4076653	4077199	547	1	547	547	98.17	Colwellia_psychrerythraea_34H_uid57855~0	HK01R3E01A7KSJ
4078734	4079114	1	382	381	382	98.17	Colwellia_psychrerythraea_34H_uid57855~0	HK01R3E01DULA8
3398000	3398217	41	257	218	217	98.17	Colwellia_psychrerythraea_34H_uid57855~0	HK01R3E02F23KD
4075297	4075786	492	1	490	492	98.17	Colwellia_psychrerythraea_34H_uid57855~0	HK01R3E02FQ4HY
4443352	4443734	383	1	383	383	98.17	Colwellia_psychrerythraea_34H_uid57855~0	HK01R3E02H4BEC
4076659	4077260	602	1	602	602	98.17	Colwellia_psychrerythraea_34H_uid57855~0	HK01R3E02HLDFF
531711	531873	163	1	163	163	98.16	Colwellia_psychrerythraea_34H_uid57855~0	HK01R3E01E0OZ2
4076597	4077085	1	489	489	489	98.16	Colwellia_psychrerythraea_34H_uid57855~0	HK01R3E02HVE9C
883074	883668	594	1	595	594	98.15	Colwellia_psychrerythraea_34H_uid57855~0	HK01R3E01C7GZ6
375161	375268	1	108	108	108	98.15	Colwellia_psychrerythraea_34H_uid57855~0	HK01R3E01CY5IH
619468	620008	1	542	541	542	98.15	Colwellia_psychrerythraea_34H_uid57855~0	HK01R3E01EHE73
2822165	2822270	355	462	106	108	98.15	Colwellia_psychrerythraea_34H_uid57855~0	HK01R3E02GJ5PC
3700018	3700231	1	215	214	215	98.14	Colwellia_psychrerythraea_34H_uid57855~0	HK01R3E01CZ4CH
4077125	4077663	539	1	539	539	98.14	Colwellia_psychrerythraea_34H_uid57855~0	HK01R3E01ESQ0M
4075346	4075883	537	1	538	537	98.14	Colwellia_psychrerythraea_34H_uid57855~0	HK01R3E02I79UG
4076511	4077047	534	1	537	534	98.14	Colwellia_psychrerythraea_34H_uid57855~0	HK01R3E02IC0EJ
882211	882799	1	587	589	587	98.14	Colwellia_psychrerythraea_34H_uid57855~0	HK01R3E02JQF2T
4078866	4079453	1	588	588	588	98.13	Colwellia_psychrerythraea_34H_uid57855~0	HK01R3E01CMC18
4079248	4079834	586	1	587	586	98.13	Colwellia_psychrerythraea_34H_uid57855~0	HK01R3E01DEXFD
4078823	4079356	1	534	534	534	98.13	Colwellia_psychrerythraea_34H_uid57855~0	HK01R3E01DXZ9Y
4078916	4079451	536	1	536	536	98.13	Colwellia_psychrerythraea_34H_uid57855~0	HK01R3E02G1QEB
4075590	4076123	1	534	534	534	98.13	Colwellia_psychrerythraea_34H_uid57855~0	HK01R3E02IO09I
4078916	4079448	533	1	533	533	98.12	Colwellia_psychrerythraea_34H_uid57855~0	HK01R3E01BAJPE
4076590	4077174	1	582	585	582	98.12	Colwellia_psychrerythraea_34H_uid57855~0	HK01R3E01C63MS
4076632	4077163	1	532	532	532	98.12	Colwellia_psychrerythraea_34H_uid57855~0	HK01R3E01EJPCY
615574	616101	6	535	528	530	98.12	Colwellia_psychrerythraea_34H_uid57855~0	HK01R3E02G85IC
619127	619657	531	1	531	531	98.12	Colwellia_psychrerythraea_34H_uid57855~0	HK01R3E02IXA9H
4759963	4760121	528	370	159	159	98.11	Colwellia_psychrerythraea_34H_uid57855~0	HK01R3E01CJY27
4079097	4079623	525	1	527	525	98.11	Colwellia_psychrerythraea_34H_uid57855~0	HK01R3E02IAYR7
4078944	4079521	577	1	578	577	98.1	Colwellia_psychrerythraea_34H_uid57855~0	HK01R3E01CFYT2
3596091	3596511	1	421	421	421	98.1	Colwellia_psychrerythraea_34H_uid57855~0	HK01R3E01CKNP7
4076825	4077402	1	578	578	578	98.1	Colwellia_psychrerythraea_34H_uid57855~0	HK01R3E02HFNAT
4078858	4079328	1	473	471	473	98.1	Colwellia_psychrerythraea_34H_uid57855~0	HK01R3E02HVEDP
530722	530826	470	366	105	105	98.1	Colwellia_psychrerythraea_34H_uid57855~0	HK01R3E02HZRVD
4075528	4076000	473	1	473	473	98.1	Colwellia_psychrerythraea_34H_uid57855~0	HK01R3E02I1UJP
4074995	4075464	470	1	470	470	98.09	Colwellia_psychrerythraea_34H_uid57855~0	HK01R3E01C1HLN
4075600	4076172	577	8	573	570	98.08	Colwellia_psychrerythraea_34H_uid57855~0	HK01R3E02FD1TI
3776673	3776775	426	528	103	103	98.06	Colwellia_psychrerythraea_34H_uid57855~0	HK01R3E01A28Y5
4076686	4077251	566	1	566	566	98.06	Colwellia_psychrerythraea_34H_uid57855~0	HK01R3E01EOTDS
4074994	4075405	412	1	412	412	98.06	Colwellia_psychrerythraea_34H_uid57855~0	HK01R3E02IJT12
4077024	4077535	1	511	512	511	98.05	Colwellia_psychrerythraea_34H_uid57855~0	HK01R3E02GZZT2
423215	423726	1	512	512	512	98.05	Colwellia_psychrerythraea_34H_uid57855~0	HK01R3E02H5Q7M
4076303	4076403	1	102	101	102	98.04	Colwellia_psychrerythraea_34H_uid57855~0	HK01R3E01AYEP3
4077067	4077423	1	357	357	357	98.04	Colwellia_psychrerythraea_34H_uid57855~0	HK01R3E01E3QGJ
4078523	4078675	151	1	153	151	98.04	Colwellia_psychrerythraea_34H_uid57855~0	HK01R3E01EVXJX
4076634	4077144	1	511	511	511	98.04	Colwellia_psychrerythraea_34H_uid57855~0	HK01R3E02H0OPF
4075536	4076090	553	1	555	553	98.02	Colwellia_psychrerythraea_34H_uid57855~0	HK01R3E01C7FDB
4075848	4076403	1	556	556	556	98.02	Colwellia_psychrerythraea_34H_uid57855~0	HK01R3E02HAQO8
4076872	4077474	1	606	603	606	98.02	Colwellia_psychrerythraea_34H_uid57855~0	HK01R3E02IY4FZ
2434168	2434719	552	1	552	552	98.01	Colwellia_psychrerythraea_34H_uid57855~0	HK01R3E01DA7T6
4075887	4076435	1	548	549	548	98	Colwellia_psychrerythraea_34H_uid57855~0	HK01R3E01BNYD5
4078512	4078911	125	522	400	398	98	Colwellia_psychrerythraea_34H_uid57855~0	HK01R3E02HHSH4
4961863	4962012	1	150	150	150	98	Colwellia_psychrerythraea_34H_uid57855~0	HK01R3E02HP8PQ
880409	880955	547	1	547	547	97.99	Colwellia_psychrerythraea_34H_uid57855~0	HK01R3E01DN07U
37363	37859	9	505	497	497	97.99	Colwellia_psychrerythraea_34H_uid57855~0	HK01R3E02GBU4X
4076481	4077027	543	1	547	543	97.99	Colwellia_psychrerythraea_34H_uid57855~0	HK01R3E02GHJM6
218259	218803	551	8	545	544	97.99	Colwellia_psychrerythraea_34H_uid57855~0	HK01R3E02HZ81E
4075584	4076176	1	596	593	596	97.99	Colwellia_psychrerythraea_34H_uid57855~0	HK01R3E02IVVS5
2064957	2065452	1	495	496	495	97.98	Colwellia_psychrerythraea_34H_uid57855~0	HK01R3E01BN6N4
4075588	4076177	1	591	590	591	97.97	Colwellia_psychrerythraea_34H_uid57855~0	HK01R3E01ADP2K
4075533	4075827	1	295	295	295	97.97	Colwellia_psychrerythraea_34H_uid57855~0	HK01R3E02IQFVQ
5043099	5043538	441	1	440	441	97.96	Colwellia_psychrerythraea_34H_uid57855~0	HK01R3E01ATP8F
4076481	4077066	13	600	586	588	97.96	Colwellia_psychrerythraea_34H_uid57855~0	HK01R3E01AUQ38
4076692	4077278	587	1	587	587	97.96	Colwellia_psychrerythraea_34H_uid57855~0	HK01R3E01E2G5A
4077079	4077665	1	587	587	587	97.96	Colwellia_psychrerythraea_34H_uid57855~0	HK01R3E02IJ5NY
3695424	3695863	1	439	440	439	97.95	Colwellia_psychrerythraea_34H_uid57855~0	HK01R3E01BF7A0
4075614	4076099	1	485	486	485	97.95	Colwellia_psychrerythraea_34H_uid57855~0	HK01R3E01CWTJN
4077096	4077680	1	586	585	586	97.95	Colwellia_psychrerythraea_34H_uid57855~0	HK01R3E02I7E7T
619607	619941	115	453	335	339	97.94	Colwellia_psychrerythraea_34H_uid57855~0	HK01R3E01EBQBM
4075723	4076254	531	1	532	531	97.93	Colwellia_psychrerythraea_34H_uid57855~0	HK01R3E01CK9GP
4078748	4079279	1	532	532	532	97.93	Colwellia_psychrerythraea_34H_uid57855~0	HK01R3E01CN9GM
880273	880852	1	578	580	578	97.93	Colwellia_psychrerythraea_34H_uid57855~0	HK01R3E02HL1JP
3507605	3508183	4	582	579	579	97.93	Colwellia_psychrerythraea_34H_uid57855~0	HK01R3E02IG6K9
4076463	4077036	574	1	574	574	97.91	Colwellia_psychrerythraea_34H_uid57855~0	HK01R3E01DA4LV
4669937	4670127	191	1	191	191	97.91	Colwellia_psychrerythraea_34H_uid57855~0	HK01R3E01DS63P
881810	882329	1	526	520	526	97.91	Colwellia_psychrerythraea_34H_uid57855~0	HK01R3E02FZBP3
4078509	4078939	121	549	431	429	97.91	Colwellia_psychrerythraea_34H_uid57855~0	HK01R3E02JF43Q
4078766	4079290	524	1	525	524	97.9	Colwellia_psychrerythraea_34H_uid57855~0	HK01R3E01EJYQZ
623483	624053	571	1	571	571	97.9	Colwellia_psychrerythraea_34H_uid57855~0	HK01R3E02IACBO
4268195	4268667	473	1	473	473	97.89	Colwellia_psychrerythraea_34H_uid57855~0	HK01R3E01BYOY9
4075408	4075977	570	1	570	570	97.89	Colwellia_psychrerythraea_34H_uid57855~0	HK01R3E02JAFLB
57872	58341	471	1	470	471	97.88	Colwellia_psychrerythraea_34H_uid57855~0	HK01R3E01A117N
4075162	4075443	282	1	282	282	97.88	Colwellia_psychrerythraea_34H_uid57855~0	HK01R3E02GJF2F
882683	883245	1	563	563	563	97.87	Colwellia_psychrerythraea_34H_uid57855~0	HK01R3E01C010C
4079943	4080081	1	141	139	141	97.87	Colwellia_psychrerythraea_34H_uid57855~0	HK01R3E01CD9R7
4075905	4076045	1	141	141	141	97.87	Colwellia_psychrerythraea_34H_uid57855~0	HK01R3E02F7XQG
4076697	4077212	516	1	516	516	97.87	Colwellia_psychrerythraea_34H_uid57855~0	HK01R3E02G973M
4075449	4075962	1	516	514	516	97.87	Colwellia_psychrerythraea_34H_uid57855~0	HK01R3E02IQ670
4075302	4075816	515	1	515	515	97.86	Colwellia_psychrerythraea_34H_uid57855~0	HK01R3E01CA3QH
5043119	5043678	7	567	560	561	97.86	Colwellia_psychrerythraea_34H_uid57855~0	HK01R3E02F2DOA
4076953	4077230	281	1	278	281	97.86	Colwellia_psychrerythraea_34H_uid57855~0	HK01R3E02ITZXG
4078773	4079373	602	1	601	602	97.85	Colwellia_psychrerythraea_34H_uid57855~0	HK01R3E02F732O
58864	59282	419	1	419	419	97.85	Colwellia_psychrerythraea_34H_uid57855~0	HK01R3E02IFNQJ
4759581	4759719	1	139	139	139	97.84	Colwellia_psychrerythraea_34H_uid57855~0	HK01R3E02J3UB6
880304	880901	597	1	598	597	97.83	Colwellia_psychrerythraea_34H_uid57855~0	HK01R3E01ASR9T
1072537	1072674	1	137	138	137	97.83	Colwellia_psychrerythraea_34H_uid57855~0	HK01R3E01CN6PC
4075388	4075570	183	1	183	183	97.83	Colwellia_psychrerythraea_34H_uid57855~0	HK01R3E01COC5M
4074995	4075270	276	1	276	276	97.83	Colwellia_psychrerythraea_34H_uid57855~0	HK01R3E02H50RD
4076605	4077203	1	599	599	599	97.83	Colwellia_psychrerythraea_34H_uid57855~0	HK01R3E02H76GZ
3502586	3502906	4	326	321	323	97.83	Colwellia_psychrerythraea_34H_uid57855~0	HK01R3E02HCDW4
4679951	4680456	506	1	506	506	97.83	Colwellia_psychrerythraea_34H_uid57855~0	HK01R3E02IEKE4
4079548	4080094	548	3	547	546	97.81	Colwellia_psychrerythraea_34H_uid57855~0	HK01R3E01ARG57
4079542	4080043	502	1	502	502	97.81	Colwellia_psychrerythraea_34H_uid57855~0	HK01R3E02GAXZP
3040618	3040980	363	1	363	363	97.8	Colwellia_psychrerythraea_34H_uid57855~0	HK01R3E01C0PD2
4075418	4075960	1	546	543	546	97.8	Colwellia_psychrerythraea_34H_uid57855~0	HK01R3E02GEND3
58818	59180	1	363	363	363	97.8	Colwellia_psychrerythraea_34H_uid57855~0	HK01R3E02GW0QA
4079535	4080079	544	1	545	544	97.8	Colwellia_psychrerythraea_34H_uid57855~0	HK01R3E02HBV25
1656371	1656779	409	1	409	409	97.8	Colwellia_psychrerythraea_34H_uid57855~0	HK01R3E02HRFQ3
4078941	4079527	1	584	587	584	97.79	Colwellia_psychrerythraea_34H_uid57855~0	HK01R3E01CB3CS
4075692	4076189	498	1	498	498	97.79	Colwellia_psychrerythraea_34H_uid57855~0	HK01R3E01D7RWV
1490082	1490217	355	220	136	136	97.79	Colwellia_psychrerythraea_34H_uid57855~0	HK01R3E02IATH6
880252	880793	1	539	542	539	97.79	Colwellia_psychrerythraea_34H_uid57855~0	HK01R3E02IWVBG
1490082	1490217	95	230	136	136	97.79	Colwellia_psychrerythraea_34H_uid57855~0	HK01R3E02JTLCT
4075755	4076249	495	1	495	495	97.78	Colwellia_psychrerythraea_34H_uid57855~0	HK01R3E01D94FB
2890778	2891047	83	352	270	270	97.78	Colwellia_psychrerythraea_34H_uid57855~0	HK01R3E02IOC51
1490126	1490393	1	269	268	269	97.77	Colwellia_psychrerythraea_34H_uid57855~0	HK01R3E01BH84Y
3695328	3695819	1	492	492	492	97.77	Colwellia_psychrerythraea_34H_uid57855~0	HK01R3E01C50NN
1490126	1490393	1	269	268	269	97.77	Colwellia_psychrerythraea_34H_uid57855~0	HK01R3E01CCC6P
4256142	4256724	1	583	583	583	97.77	Colwellia_psychrerythraea_34H_uid57855~0	HK01R3E01D4GPF
3237758	3237981	4	227	224	224	97.77	Colwellia_psychrerythraea_34H_uid57855~0	HK01R3E01DYMIY
218430	218741	1	313	312	313	97.76	Colwellia_psychrerythraea_34H_uid57855~0	HK01R3E01A7VOU
637221	637353	1	134	133	134	97.76	Colwellia_psychrerythraea_34H_uid57855~0	HK01R3E01CFJK7
4076000	4076401	1	402	402	402	97.76	Colwellia_psychrerythraea_34H_uid57855~0	HK01R3E02HVSA0
565054	565542	550	59	489	492	97.76	Colwellia_psychrerythraea_34H_uid57855~0	HK01R3E02J6DPO
4076427	4077004	1	578	578	578	97.75	Colwellia_psychrerythraea_34H_uid57855~0	HK01R3E02I6U8Y
57661	58102	1	443	442	443	97.75	Colwellia_psychrerythraea_34H_uid57855~0	HK01R3E02IO7N0
4077165	4077520	1	356	356	356	97.75	Colwellia_psychrerythraea_34H_uid57855~0	HK01R3E02JMNW8
4075597	4076172	578	6	576	573	97.74	Colwellia_psychrerythraea_34H_uid57855~0	HK01R3E02GBOLB
218227	218711	486	1	485	486	97.74	Colwellia_psychrerythraea_34H_uid57855~0	HK01R3E02HB2WM
3040623	3041193	569	1	571	569	97.73	Colwellia_psychrerythraea_34H_uid57855~0	HK01R3E01DSSTF
4078421	4079036	1	605	616	605	97.73	Colwellia_psychrerythraea_34H_uid57855~0	HK01R3E02GUH8R
4076066	4076593	1	529	528	529	97.73	Colwellia_psychrerythraea_34H_uid57855~0	HK01R3E02IBWVL
879005	879311	1	307	307	307	97.72	Colwellia_psychrerythraea_34H_uid57855~0	HK01R3E01B31FJ
4078511	4078949	112	548	439	437	97.72	Colwellia_psychrerythraea_34H_uid57855~0	HK01R3E02HCUA9
4076710	4077145	1	435	436	435	97.71	Colwellia_psychrerythraea_34H_uid57855~0	HK01R3E01A2QJO
5042188	5042712	525	1	525	525	97.71	Colwellia_psychrerythraea_34H_uid57855~0	HK01R3E02GG7B3
4077015	4077535	1	517	521	517	97.7	Colwellia_psychrerythraea_34H_uid57855~0	HK01R3E01DIBOI
565635	565807	1	173	173	173	97.7	Colwellia_psychrerythraea_34H_uid57855~0	HK01R3E01DQ88V
4075741	4076218	1	478	478	478	97.7	Colwellia_psychrerythraea_34H_uid57855~0	HK01R3E02GTE62
4079711	4080099	1	390	389	390	97.69	Colwellia_psychrerythraea_34H_uid57855~0	HK01R3E01B5DZA
4075619	4076176	1	562	558	562	97.69	Colwellia_psychrerythraea_34H_uid57855~0	HK01R3E01C45S3
4079064	4079450	389	1	387	389	97.69	Colwellia_psychrerythraea_34H_uid57855~0	HK01R3E01ES33M
4078918	4079393	476	1	476	476	97.69	Colwellia_psychrerythraea_34H_uid57855~0	HK01R3E02G2HPQ
4078637	4079068	1	433	432	433	97.69	Colwellia_psychrerythraea_34H_uid57855~0	HK01R3E02G47AI
565110	565542	463	31	433	433	97.69	Colwellia_psychrerythraea_34H_uid57855~0	HK01R3E02GPNN8
883056	883530	1	475	475	475	97.68	Colwellia_psychrerythraea_34H_uid57855~0	HK01R3E02HLWHS
5043177	5043778	1	602	602	602	97.68	Colwellia_psychrerythraea_34H_uid57855~0	HK01R3E02ICQ4J
4079549	4080023	475	1	475	475	97.68	Colwellia_psychrerythraea_34H_uid57855~0	HK01R3E02ICYW0
4076947	4077374	1	430	428	430	97.68	Colwellia_psychrerythraea_34H_uid57855~0	HK01R3E02IUOEQ
4078844	4079398	556	1	555	556	97.67	Colwellia_psychrerythraea_34H_uid57855~0	HK01R3E01AFKWA
1139283	1139411	79	207	129	129	97.67	Colwellia_psychrerythraea_34H_uid57855~0	HK01R3E01CEJZK
4428083	4428211	129	1	129	129	97.67	Colwellia_psychrerythraea_34H_uid57855~0	HK01R3E02F65PH
4075295	4075589	299	1	295	299	97.66	Colwellia_psychrerythraea_34H_uid57855~0	HK01R3E01AO0LZ
565009	565558	1	552	550	552	97.65	Colwellia_psychrerythraea_34H_uid57855~0	HK01R3E01AQDHI
1781323	1781490	1	169	168	169	97.65	Colwellia_psychrerythraea_34H_uid57855~0	HK01R3E01EUSDZ
4075269	4075725	468	1	457	468	97.65	Colwellia_psychrerythraea_34H_uid57855~0	HK01R3E02FFJ2N
4075537	4076085	551	1	549	551	97.65	Colwellia_psychrerythraea_34H_uid57855~0	HK01R3E02GU4HW
4079669	4080087	422	1	419	422	97.64	Colwellia_psychrerythraea_34H_uid57855~0	HK01R3E01AGLLQ
530581	530706	402	276	126	127	97.64	Colwellia_psychrerythraea_34H_uid57855~0	HK01R3E02GRROF
4075355	4075772	1	422	418	422	97.63	Colwellia_psychrerythraea_34H_uid57855~0	HK01R3E02G6AQT
4077251	4077754	510	7	504	504	97.62	Colwellia_psychrerythraea_34H_uid57855~0	HK01R3E01BHVDG
4075459	4075960	1	505	502	505	97.62	Colwellia_psychrerythraea_34H_uid57855~0	HK01R3E01DEYQ9
4075847	4076435	1	586	589	586	97.62	Colwellia_psychrerythraea_34H_uid57855~0	HK01R3E02F49NV
1261194	1261361	168	1	168	168	97.62	Colwellia_psychrerythraea_34H_uid57855~0	HK01R3E02J4XC2
4078510	4078928	417	1	419	417	97.61	Colwellia_psychrerythraea_34H_uid57855~0	HK01R3E01DNI8X
4076546	4077129	587	1	584	587	97.61	Colwellia_psychrerythraea_34H_uid57855~0	HK01R3E02F4132
2623194	2623401	526	319	208	208	97.6	Colwellia_psychrerythraea_34H_uid57855~0	HK01R3E01B5GOS
4076581	4077038	462	5	458	458	97.6	Colwellia_psychrerythraea_34H_uid57855~0	HK01R3E02IDWRC
4076831	4077409	1	575	579	575	97.59	Colwellia_psychrerythraea_34H_uid57855~0	HK01R3E01CVU3D
4075160	4075533	374	1	374	374	97.59	Colwellia_psychrerythraea_34H_uid57855~0	HK01R3E02G8Y6J
3925663	3925786	158	35	124	124	97.58	Colwellia_psychrerythraea_34H_uid57855~0	HK01R3E02INMR0
4075249	4075411	164	1	163	164	97.58	Colwellia_psychrerythraea_34H_uid57855~0	HK01R3E02JR719
4078441	4079015	3	566	575	564	97.57	Colwellia_psychrerythraea_34H_uid57855~0	HK01R3E02GSK4M
1656411	1656942	3	534	532	532	97.56	Colwellia_psychrerythraea_34H_uid57855~0	HK01R3E01AFLUB
4443498	4444030	533	1	533	533	97.56	Colwellia_psychrerythraea_34H_uid57855~0	HK01R3E02IGDND
4077175	4077622	471	23	448	449	97.56	Colwellia_psychrerythraea_34H_uid57855~0	HK01R3E02IP1VF
4078955	4079527	1	573	573	573	97.56	Colwellia_psychrerythraea_34H_uid57855~0	HK01R3E02JNGJ1
423429	423999	1	571	571	571	97.55	Colwellia_psychrerythraea_34H_uid57855~0	HK01R3E01CJ0ZI
565176	565542	1	367	367	367	97.55	Colwellia_psychrerythraea_34H_uid57855~0	HK01R3E01EOBRV
4075155	4075601	449	2	447	448	97.55	Colwellia_psychrerythraea_34H_uid57855~0	HK01R3E02HXHFP
4079661	4079782	122	1	122	122	97.54	Colwellia_psychrerythraea_34H_uid57855~0	HK01R3E02FNENM
4079674	4080076	408	4	403	405	97.54	Colwellia_psychrerythraea_34H_uid57855~0	HK01R3E02H1FZH
618851	619414	4	567	564	564	97.52	Colwellia_psychrerythraea_34H_uid57855~0	HK01R3E01C9TD6
4079104	4079585	483	1	482	483	97.52	Colwellia_psychrerythraea_34H_uid57855~0	HK01R3E01CGA29
5057609	5058212	604	1	604	604	97.52	Colwellia_psychrerythraea_34H_uid57855~0	HK01R3E02FYP7F
3925666	3925784	130	12	119	119	97.5	Colwellia_psychrerythraea_34H_uid57855~0	HK01R3E02GVZX6
4075574	4076134	556	1	561	556	97.5	Colwellia_psychrerythraea_34H_uid57855~0	HK01R3E02I2OZE
4075169	4075563	397	1	395	397	97.49	Colwellia_psychrerythraea_34H_uid57855~0	HK01R3E01D04FC
4180159	4180357	327	525	199	199	97.49	Colwellia_psychrerythraea_34H_uid57855~0	HK01R3E02H8TWV
4075134	4075530	398	1	397	398	97.49	Colwellia_psychrerythraea_34H_uid57855~0	HK01R3E02IRTGF
4075068	4075584	517	1	517	517	97.49	Colwellia_psychrerythraea_34H_uid57855~0	HK01R3E02JIHQB
5050016	5050173	1	158	158	158	97.47	Colwellia_psychrerythraea_34H_uid57855~0	HK01R3E01CFNNJ
4075618	4076166	2	553	549	552	97.47	Colwellia_psychrerythraea_34H_uid57855~0	HK01R3E01CP5LJ
1473111	1473624	514	1	514	514	97.47	Colwellia_psychrerythraea_34H_uid57855~0	HK01R3E01EBM20
4078934	4079487	560	7	554	554	97.47	Colwellia_psychrerythraea_34H_uid57855~0	HK01R3E02H5KYA
618871	619304	434	1	434	434	97.47	Colwellia_psychrerythraea_34H_uid57855~0	HK01R3E02IG0JP
4078637	4079061	1	435	425	435	97.47	Colwellia_psychrerythraea_34H_uid57855~0	HK01R3E02IZ26Z
4076217	4076686	1	472	470	472	97.46	Colwellia_psychrerythraea_34H_uid57855~0	HK01R3E02J0QIV
4075699	4076168	1	469	470	469	97.45	Colwellia_psychrerythraea_34H_uid57855~0	HK01R3E01BDXDM
4078698	4079206	509	1	509	509	97.45	Colwellia_psychrerythraea_34H_uid57855~0	HK01R3E02JFL4A
4268119	4268704	1	586	586	586	97.44	Colwellia_psychrerythraea_34H_uid57855~0	HK01R3E02F7CBD
422525	422718	48	242	194	195	97.44	Colwellia_psychrerythraea_34H_uid57855~0	HK01R3E02JVKSD
3446182	3446687	581	78	506	504	97.43	Colwellia_psychrerythraea_34H_uid57855~0	HK01R3E02IRMMF
4075262	4075687	426	1	426	426	97.42	Colwellia_psychrerythraea_34H_uid57855~0	HK01R3E01CA9F7
1290385	1290655	362	92	271	271	97.42	Colwellia_psychrerythraea_34H_uid57855~0	HK01R3E01CU515
4078374	4078875	492	1	502	492	97.42	Colwellia_psychrerythraea_34H_uid57855~0	HK01R3E02I5A6E
4079006	4079470	465	1	465	465	97.42	Colwellia_psychrerythraea_34H_uid57855~0	HK01R3E02JE2RD
4078644	4079224	1	582	581	582	97.42	Colwellia_psychrerythraea_34H_uid57855~0	HK01R3E02JVD02
4075321	4075549	232	1	229	232	97.41	Colwellia_psychrerythraea_34H_uid57855~0	HK01R3E01CFF1I
389755	390063	1	309	309	309	97.41	Colwellia_psychrerythraea_34H_uid57855~0	HK01R3E02FIOW3
4074714	4074867	379	532	154	154	97.4	Colwellia_psychrerythraea_34H_uid57855~0	HK01R3E02F3Z13
1490069	1490375	306	1	307	306	97.4	Colwellia_psychrerythraea_34H_uid57855~0	HK01R3E02H691Y
1099891	1100043	153	1	153	153	97.39	Colwellia_psychrerythraea_34H_uid57855~0	HK01R3E01BLIZQ
2434096	2434593	498	1	498	498	97.39	Colwellia_psychrerythraea_34H_uid57855~0	HK01R3E01D09PF
1472084	1472658	575	1	575	575	97.39	Colwellia_psychrerythraea_34H_uid57855~0	HK01R3E01DCQEE
1611163	1611314	155	4	152	152	97.39	Colwellia_psychrerythraea_34H_uid57855~0	HK01R3E01E46EP
4075645	4076214	1	571	570	571	97.37	Colwellia_psychrerythraea_34H_uid57855~0	HK01R3E01BMJBM
3758608	3758721	534	421	114	114	97.37	Colwellia_psychrerythraea_34H_uid57855~0	HK01R3E02G240U
4076369	4076858	490	1	490	490	97.36	Colwellia_psychrerythraea_34H_uid57855~0	HK01R3E02GRQDS
2324815	2325382	1	567	568	567	97.36	Colwellia_psychrerythraea_34H_uid57855~0	HK01R3E02IHU2B
4078708	4079197	490	1	490	490	97.35	Colwellia_psychrerythraea_34H_uid57855~0	HK01R3E01A1H5F
621978	622579	603	1	602	603	97.35	Colwellia_psychrerythraea_34H_uid57855~0	HK01R3E01AS4P7
4076983	4077549	1	567	567	567	97.35	Colwellia_psychrerythraea_34H_uid57855~0	HK01R3E01EPO0G
4075080	4075492	414	1	413	414	97.35	Colwellia_psychrerythraea_34H_uid57855~0	HK01R3E02HN9PK
4075073	4075599	1	527	527	527	97.35	Colwellia_psychrerythraea_34H_uid57855~0	HK01R3E02IT7I0
4074995	4075220	305	530	226	226	97.35	Colwellia_psychrerythraea_34H_uid57855~0	HK01R3E02IT8ZW
4077805	4077917	583	471	113	113	97.35	Colwellia_psychrerythraea_34H_uid57855~0	HK01R3E02JP5H9
4079763	4080134	460	87	372	374	97.33	Colwellia_psychrerythraea_34H_uid57855~0	HK01R3E02FS3HX
618493	618941	448	1	449	448	97.33	Colwellia_psychrerythraea_34H_uid57855~0	HK01R3E02G5ARX
3700287	3700472	186	1	186	186	97.33	Colwellia_psychrerythraea_34H_uid57855~0	HK01R3E02G5DO2
138847	138958	574	463	112	112	97.32	Colwellia_psychrerythraea_34H_uid57855~0	HK01R3E01EB3JM
4078720	4079278	558	1	559	558	97.32	Colwellia_psychrerythraea_34H_uid57855~0	HK01R3E02FI2KU
389684	390130	1	445	447	445	97.32	Colwellia_psychrerythraea_34H_uid57855~0	HK01R3E02JH0AF
4076650	4077243	594	1	594	594	97.31	Colwellia_psychrerythraea_34H_uid57855~0	HK01R3E01ELNYL
4076315	4076872	558	1	558	558	97.31	Colwellia_psychrerythraea_34H_uid57855~0	HK01R3E01EXTHN
4074995	4075217	223	1	223	223	97.31	Colwellia_psychrerythraea_34H_uid57855~0	HK01R3E02HPRFI
4079016	4079459	445	1	444	445	97.3	Colwellia_psychrerythraea_34H_uid57855~0	HK01R3E01DLELP
4075045	4075599	1	555	555	555	97.3	Colwellia_psychrerythraea_34H_uid57855~0	HK01R3E02FQKR6
4078694	4079173	480	1	480	480	97.3	Colwellia_psychrerythraea_34H_uid57855~0	HK01R3E02GJCS5
5043310	5043714	408	1	405	408	97.3	Colwellia_psychrerythraea_34H_uid57855~0	HK01R3E02GOS6G
4075048	4075601	1	554	554	554	97.3	Colwellia_psychrerythraea_34H_uid57855~0	HK01R3E02HOGDR
3700287	3700544	1	257	258	257	97.3	Colwellia_psychrerythraea_34H_uid57855~0	HK01R3E02IVMX6
876906	877016	1	111	111	111	97.3	Colwellia_psychrerythraea_34H_uid57855~0	HK01R3E02JGEWL
4076512	4076990	1	479	479	479	97.29	Colwellia_psychrerythraea_34H_uid57855~0	HK01R3E01CC7Y7
4075047	4075487	441	1	441	441	97.29	Colwellia_psychrerythraea_34H_uid57855~0	HK01R3E01CJO5M
3595902	3596417	55	571	516	517	97.29	Colwellia_psychrerythraea_34H_uid57855~0	HK01R3E02J3ZDB
4075055	4075568	514	1	514	514	97.28	Colwellia_psychrerythraea_34H_uid57855~0	HK01R3E01CX1DA
4076705	4077219	1	515	515	515	97.28	Colwellia_psychrerythraea_34H_uid57855~0	HK01R3E02GXWTM
4075889	4076476	587	1	588	587	97.28	Colwellia_psychrerythraea_34H_uid57855~0	HK01R3E02JON3P
1261193	1261375	455	273	183	183	97.27	Colwellia_psychrerythraea_34H_uid57855~0	HK01R3E01ED90I
3776760	3776942	358	177	183	182	97.27	Colwellia_psychrerythraea_34H_uid57855~0	HK01R3E02F0T6T
3776760	3776942	45	226	183	182	97.27	Colwellia_psychrerythraea_34H_uid57855~0	HK01R3E02FNYTI
4076666	4077251	587	2	586	586	97.27	Colwellia_psychrerythraea_34H_uid57855~0	HK01R3E02HEAJ6
530722	530831	110	1	110	110	97.27	Colwellia_psychrerythraea_34H_uid57855~0	HK01R3E02HNUWC
881989	882567	1	583	579	583	97.26	Colwellia_psychrerythraea_34H_uid57855~0	HK01R3E01DOOLP
4078580	4079017	435	1	438	435	97.26	Colwellia_psychrerythraea_34H_uid57855~0	HK01R3E02JRMIQ
4078445	4079026	1	567	582	567	97.25	Colwellia_psychrerythraea_34H_uid57855~0	HK01R3E01BNQ4V
4660429	4661009	581	1	581	581	97.25	Colwellia_psychrerythraea_34H_uid57855~0	HK01R3E01CKYIR
4680159	4680700	1	544	542	544	97.25	Colwellia_psychrerythraea_34H_uid57855~0	HK01R3E02FKPXX
2890939	2891047	577	469	109	109	97.25	Colwellia_psychrerythraea_34H_uid57855~0	HK01R3E02GU724
4076548	4077016	1	472	469	472	97.25	Colwellia_psychrerythraea_34H_uid57855~0	HK01R3E02HAGKN
4077125	4077634	506	1	510	506	97.25	Colwellia_psychrerythraea_34H_uid57855~0	HK01R3E02IL5O1
4076529	4077108	580	1	580	580	97.25	Colwellia_psychrerythraea_34H_uid57855~0	HK01R3E02JYJJV
3507975	3508552	1	579	578	579	97.24	Colwellia_psychrerythraea_34H_uid57855~0	HK01R3E01CCD1V
1312354	1312932	579	1	579	579	97.24	Colwellia_psychrerythraea_34H_uid57855~0	HK01R3E01CK60K
4679883	4680390	508	1	508	508	97.24	Colwellia_psychrerythraea_34H_uid57855~0	HK01R3E01CSOEV
2623221	2623401	526	346	181	181	97.24	Colwellia_psychrerythraea_34H_uid57855~0	HK01R3E01EFJ5I
4075015	4075592	578	1	578	578	97.24	Colwellia_psychrerythraea_34H_uid57855~0	HK01R3E02GGAU8
4076209	4076716	46	553	508	508	97.24	Colwellia_psychrerythraea_34H_uid57855~0	HK01R3E02HVLCA
4076673	4077249	1	577	577	577	97.23	Colwellia_psychrerythraea_34H_uid57855~0	HK01R3E01C0HGB
879883	880460	1	578	578	578	97.23	Colwellia_psychrerythraea_34H_uid57855~0	HK01R3E02HBCZW
3913463	3913965	1	503	503	503	97.22	Colwellia_psychrerythraea_34H_uid57855~0	HK01R3E02G6A53
3582448	3582555	14	121	108	108	97.22	Colwellia_psychrerythraea_34H_uid57855~0	HK01R3E02I0TDJ
1333495	1333961	1	467	467	467	97.22	Colwellia_psychrerythraea_34H_uid57855~0	HK01R3E02II2EF
4076516	4077088	1	571	573	571	97.21	Colwellia_psychrerythraea_34H_uid57855~0	HK01R3E01BC78J
4079522	4080023	500	1	502	500	97.21	Colwellia_psychrerythraea_34H_uid57855~0	HK01R3E02I8MKH
565329	565542	1	214	214	214	97.2	Colwellia_psychrerythraea_34H_uid57855~0	HK01R3E01A7ETV
4535044	4535472	433	5	429	429	97.2	Colwellia_psychrerythraea_34H_uid57855~0	HK01R3E01C9TAW
5088218	5088788	571	1	571	571	97.2	Colwellia_psychrerythraea_34H_uid57855~0	HK01R3E02G77YJ
2890778	2891027	250	1	250	250	97.2	Colwellia_psychrerythraea_34H_uid57855~0	HK01R3E02GC3ES
4075153	4075616	1	464	464	464	97.2	Colwellia_psychrerythraea_34H_uid57855~0	HK01R3E02INYEU
4075011	4075508	498	1	498	498	97.19	Colwellia_psychrerythraea_34H_uid57855~0	HK01R3E01C7TD0
2434629	2435197	1	569	569	569	97.19	Colwellia_psychrerythraea_34H_uid57855~0	HK01R3E02I3JVV
3583087	3583513	1	427	427	427	97.19	Colwellia_psychrerythraea_34H_uid57855~0	HK01R3E02JKYML
565189	565542	543	190	354	354	97.18	Colwellia_psychrerythraea_34H_uid57855~0	HK01R3E02H93VB
2817414	2817661	1	248	248	248	97.18	Colwellia_psychrerythraea_34H_uid57855~0	HK01R3E02JRZA2
935688	936181	495	2	494	494	97.17	Colwellia_psychrerythraea_34H_uid57855~0	HK01R3E01B2RQ5
4075315	4075420	106	1	106	106	97.17	Colwellia_psychrerythraea_34H_uid57855~0	HK01R3E01CPKJ0
4077029	4077556	539	12	528	528	97.16	Colwellia_psychrerythraea_34H_uid57855~0	HK01R3E01BA3MW
4075598	4076126	1	529	529	529	97.16	Colwellia_psychrerythraea_34H_uid57855~0	HK01R3E02F1I23
57746	58308	1	559	563	559	97.16	Colwellia_psychrerythraea_34H_uid57855~0	HK01R3E02HX23R
1656411	1656936	526	1	526	526	97.16	Colwellia_psychrerythraea_34H_uid57855~0	HK01R3E02II0Y2
4075019	4075579	561	1	561	561	97.15	Colwellia_psychrerythraea_34H_uid57855~0	HK01R3E01ENWLP
878943	879502	1	562	560	562	97.15	Colwellia_psychrerythraea_34H_uid57855~0	HK01R3E02GGUV8
1596816	1597339	524	1	524	524	97.14	Colwellia_psychrerythraea_34H_uid57855~0	HK01R3E01DO58V
3776673	3776775	336	440	103	105	97.14	Colwellia_psychrerythraea_34H_uid57855~0	HK01R3E02FH4VL
4078710	4079232	532	10	523	523	97.14	Colwellia_psychrerythraea_34H_uid57855~0	HK01R3E02H53TY
3913743	3914195	453	1	453	453	97.14	Colwellia_psychrerythraea_34H_uid57855~0	HK01R3E02I25E8
2698391	2698495	355	458	105	104	97.14	Colwellia_psychrerythraea_34H_uid57855~0	HK01R3E02IIDVS
4075807	4076397	1	589	591	589	97.13	Colwellia_psychrerythraea_34H_uid57855~0	HK01R3E01B1DPF
936335	936508	1	174	174	174	97.13	Colwellia_psychrerythraea_34H_uid57855~0	HK01R3E01CI53C
4076442	4076999	558	1	558	558	97.13	Colwellia_psychrerythraea_34H_uid57855~0	HK01R3E01ENK3L
4075068	4075589	1	521	522	521	97.13	Colwellia_psychrerythraea_34H_uid57855~0	HK01R3E02HEJC1
3507759	3508278	522	1	520	522	97.13	Colwellia_psychrerythraea_34H_uid57855~0	HK01R3E02IZ4BN
2247709	2247812	307	410	104	104	97.12	Colwellia_psychrerythraea_34H_uid57855~0	HK01R3E01AH1Y4
1597229	1597749	521	1	521	521	97.12	Colwellia_psychrerythraea_34H_uid57855~0	HK01R3E01BJ4KZ
4078732	4079251	1	520	520	520	97.12	Colwellia_psychrerythraea_34H_uid57855~0	HK01R3E01EQBIC
1490082	1490393	101	413	312	313	97.12	Colwellia_psychrerythraea_34H_uid57855~0	HK01R3E01EVZ49
2247709	2247812	375	478	104	104	97.12	Colwellia_psychrerythraea_34H_uid57855~0	HK01R3E02HECPB
4936683	4936786	104	1	104	104	97.12	Colwellia_psychrerythraea_34H_uid57855~0	HK01R3E02J5RJD
1596846	1597156	1	310	311	310	97.11	Colwellia_psychrerythraea_34H_uid57855~0	HK01R3E02H0SRA
4074955	4075473	24	534	519	511	97.11	Colwellia_psychrerythraea_34H_uid57855~0	HK01R3E02HHA9H
4079641	4080090	467	18	450	450	97.11	Colwellia_psychrerythraea_34H_uid57855~0	HK01R3E02HSDDM
4075662	4076214	1	554	553	554	97.11	Colwellia_psychrerythraea_34H_uid57855~0	HK01R3E02JMAVR
3838546	3839131	585	1	586	585	97.1	Colwellia_psychrerythraea_34H_uid57855~0	HK01R3E01CI4NY
621968	622553	586	1	586	586	97.1	Colwellia_psychrerythraea_34H_uid57855~0	HK01R3E02HCRGV
395506	395643	1	137	138	137	97.1	Colwellia_psychrerythraea_34H_uid57855~0	HK01R3E02IX8H5
4075011	4075526	516	1	516	516	97.1	Colwellia_psychrerythraea_34H_uid57855~0	HK01R3E02JVVNK
1312459	1313043	1	585	585	585	97.09	Colwellia_psychrerythraea_34H_uid57855~0	HK01R3E01CJU7T
619800	620210	1	413	411	413	97.09	Colwellia_psychrerythraea_34H_uid57855~0	HK01R3E02H2LT4
4075106	4075446	3	345	341	343	97.09	Colwellia_psychrerythraea_34H_uid57855~0	HK01R3E02HAG7N
4075171	4075616	1	446	446	446	97.09	Colwellia_psychrerythraea_34H_uid57855~0	HK01R3E02HEG4R
1490082	1490252	190	20	171	171	97.08	Colwellia_psychrerythraea_34H_uid57855~0	HK01R3E01C234I
1490082	1490252	250	419	171	170	97.08	Colwellia_psychrerythraea_34H_uid57855~0	HK01R3E02GIZ21
1490082	1490252	207	37	171	171	97.08	Colwellia_psychrerythraea_34H_uid57855~0	HK01R3E02H39LO
623229	623571	342	1	343	342	97.08	Colwellia_psychrerythraea_34H_uid57855~0	HK01R3E02JUYKI
615651	616197	546	1	547	546	97.07	Colwellia_psychrerythraea_34H_uid57855~0	HK01R3E01AGSOQ
3587472	3587676	205	1	205	205	97.07	Colwellia_psychrerythraea_34H_uid57855~0	HK01R3E01C5B4O
530750	530954	1	205	205	205	97.07	Colwellia_psychrerythraea_34H_uid57855~0	HK01R3E02ITX6B
422501	422806	307	1	306	307	97.07	Colwellia_psychrerythraea_34H_uid57855~0	HK01R3E02JE8V7
1690722	1690823	263	364	102	102	97.06	Colwellia_psychrerythraea_34H_uid57855~0	HK01R3E01A21TM
1597849	1597950	107	6	102	102	97.06	Colwellia_psychrerythraea_34H_uid57855~0	HK01R3E01AM46S
620328	620904	577	1	577	577	97.06	Colwellia_psychrerythraea_34H_uid57855~0	HK01R3E01DF1QQ
4075018	4075559	542	1	542	542	97.06	Colwellia_psychrerythraea_34H_uid57855~0	HK01R3E01EDUGU
375459	375560	294	395	102	102	97.06	Colwellia_psychrerythraea_34H_uid57855~0	HK01R3E02I28YF
58962	59540	579	1	579	579	97.06	Colwellia_psychrerythraea_34H_uid57855~0	HK01R3E02IZMFT
4075011	4075517	507	1	507	507	97.05	Colwellia_psychrerythraea_34H_uid57855~0	HK01R3E01B8B92
4074996	4075266	271	1	271	271	97.05	Colwellia_psychrerythraea_34H_uid57855~0	HK01R3E01BL4X9
882887	883427	1	540	541	540	97.04	Colwellia_psychrerythraea_34H_uid57855~0	HK01R3E01B9Y0Y
2623233	2623401	4	172	169	169	97.04	Colwellia_psychrerythraea_34H_uid57855~0	HK01R3E01BR2SJ
4076149	4076654	1	505	506	505	97.04	Colwellia_psychrerythraea_34H_uid57855~0	HK01R3E01C9PFH
2962454	2962656	224	22	203	203	97.04	Colwellia_psychrerythraea_34H_uid57855~0	HK01R3E02FNYTI
4075011	4075584	14	586	574	573	97.04	Colwellia_psychrerythraea_34H_uid57855~0	HK01R3E02IZJO3
4669937	4670137	340	540	201	201	97.03	Colwellia_psychrerythraea_34H_uid57855~0	HK01R3E01BU8FP
886334	886805	472	1	472	472	97.03	Colwellia_psychrerythraea_34H_uid57855~0	HK01R3E01BZ8RD
303719	303819	130	230	101	101	97.03	Colwellia_psychrerythraea_34H_uid57855~0	HK01R3E01CEST2
4076260	4076830	572	1	571	572	97.03	Colwellia_psychrerythraea_34H_uid57855~0	HK01R3E01EYYK1
1696984	1697084	274	174	101	101	97.03	Colwellia_psychrerythraea_34H_uid57855~0	HK01R3E02FOK2L
4076329	4076898	1	573	570	573	97.03	Colwellia_psychrerythraea_34H_uid57855~0	HK01R3E02GBWTC
2890776	2891044	269	1	269	269	97.03	Colwellia_psychrerythraea_34H_uid57855~0	HK01R3E02GSRSC
3536404	3536503	101	1	100	101	97.03	Colwellia_psychrerythraea_34H_uid57855~0	HK01R3E02HORPK
3445956	3446189	234	1	234	234	97.02	Colwellia_psychrerythraea_34H_uid57855~0	HK01R3E01B92QD
4076626	4077195	1	571	570	571	97.02	Colwellia_psychrerythraea_34H_uid57855~0	HK01R3E02I2CZ1
3050363	3050529	357	522	167	166	97.01	Colwellia_psychrerythraea_34H_uid57855~0	HK01R3E01B6X1H
2623201	2623401	1	199	201	199	97.01	Colwellia_psychrerythraea_34H_uid57855~0	HK01R3E01BE3OA
4075032	4075530	499	1	499	499	97	Colwellia_psychrerythraea_34H_uid57855~0	HK01R3E01EHRGY
530722	530954	3	235	233	233	97	Colwellia_psychrerythraea_34H_uid57855~0	HK01R3E01EYFUJ
530722	530954	295	63	233	233	97	Colwellia_psychrerythraea_34H_uid57855~0	HK01R3E02GNM9V
58674	59173	499	1	500	499	97	Colwellia_psychrerythraea_34H_uid57855~0	HK01R3E02IW378
375459	375558	497	398	100	100	97	Colwellia_psychrerythraea_34H_uid57855~0	HK01R3E02JEGXH
4659914	4660445	1	531	532	531	96.99	Colwellia_psychrerythraea_34H_uid57855~0	HK01R3E01AUY7B
750095	750227	133	1	133	133	96.99	Colwellia_psychrerythraea_34H_uid57855~0	HK01R3E01BA62R
4077070	4077667	1	596	598	596	96.99	Colwellia_psychrerythraea_34H_uid57855~0	HK01R3E01CMONF
4076650	4077181	1	532	532	532	96.99	Colwellia_psychrerythraea_34H_uid57855~0	HK01R3E01DI547
1366118	1366250	318	186	133	133	96.99	Colwellia_psychrerythraea_34H_uid57855~0	HK01R3E02F7IHK
4076204	4076766	33	596	563	564	96.99	Colwellia_psychrerythraea_34H_uid57855~0	HK01R3E02IDW7I
4079346	4079905	1	561	560	561	96.98	Colwellia_psychrerythraea_34H_uid57855~0	HK01R3E01BLI4J
4075011	4075473	463	1	463	463	96.98	Colwellia_psychrerythraea_34H_uid57855~0	HK01R3E01CKL4Z
4075154	4075681	528	1	528	528	96.98	Colwellia_psychrerythraea_34H_uid57855~0	HK01R3E01DFBSO
4078370	4078864	484	1	495	484	96.98	Colwellia_psychrerythraea_34H_uid57855~0	HK01R3E02FTWDR
877214	877345	412	543	132	132	96.97	Colwellia_psychrerythraea_34H_uid57855~0	HK01R3E01C3IET
3237718	3237981	1	264	264	264	96.97	Colwellia_psychrerythraea_34H_uid57855~0	HK01R3E01C9VZO
4075313	4075706	1	394	394	394	96.97	Colwellia_psychrerythraea_34H_uid57855~0	HK01R3E01CMH44
561634	562227	587	4	594	584	96.97	Colwellia_psychrerythraea_34H_uid57855~0	HK01R3E01DEQPI
4679928	4680321	409	14	394	396	96.97	Colwellia_psychrerythraea_34H_uid57855~0	HK01R3E01DHSLU
4078960	4079320	1	361	361	361	96.96	Colwellia_psychrerythraea_34H_uid57855~0	HK01R3E01B5B1Z
4075011	4075536	526	1	526	526	96.96	Colwellia_psychrerythraea_34H_uid57855~0	HK01R3E01DCGX6
4076372	4076929	1	559	558	559	96.96	Colwellia_psychrerythraea_34H_uid57855~0	HK01R3E01DU1LL
4075019	4075544	526	1	526	526	96.96	Colwellia_psychrerythraea_34H_uid57855~0	HK01R3E02G6YGY
622427	623011	3	595	585	593	96.96	Colwellia_psychrerythraea_34H_uid57855~0	HK01R3E02JLJ05
37327	37918	592	1	592	592	96.96	Colwellia_psychrerythraea_34H_uid57855~0	HK01R3E02JZQZI
4075011	4075501	490	1	491	490	96.95	Colwellia_psychrerythraea_34H_uid57855~0	HK01R3E01BC3YX
4075019	4075542	524	1	524	524	96.95	Colwellia_psychrerythraea_34H_uid57855~0	HK01R3E01D5A11
183924	184084	164	1	161	164	96.95	Colwellia_psychrerythraea_34H_uid57855~0	HK01R3E01DPRA0
1656370	1656893	524	1	524	524	96.95	Colwellia_psychrerythraea_34H_uid57855~0	HK01R3E02H4XJ9
4078793	4079379	1	587	587	587	96.94	Colwellia_psychrerythraea_34H_uid57855~0	HK01R3E01C79ZR
4679762	4680184	425	1	423	425	96.94	Colwellia_psychrerythraea_34H_uid57855~0	HK01R3E02FRTW2
618225	618779	1	556	555	556	96.94	Colwellia_psychrerythraea_34H_uid57855~0	HK01R3E02HZI06
4079571	4080090	1	522	520	522	96.93	Colwellia_psychrerythraea_34H_uid57855~0	HK01R3E01BRQ6Q
4075037	4075589	1	553	553	553	96.93	Colwellia_psychrerythraea_34H_uid57855~0	HK01R3E01BZV4B
4076486	4077007	522	1	522	522	96.93	Colwellia_psychrerythraea_34H_uid57855~0	HK01R3E01CEUT6
3892430	3892949	522	3	520	520	96.93	Colwellia_psychrerythraea_34H_uid57855~0	HK01R3E02F9BGX
881564	882149	586	1	586	586	96.93	Colwellia_psychrerythraea_34H_uid57855~0	HK01R3E02H5F8J
530722	530948	445	219	227	227	96.92	Colwellia_psychrerythraea_34H_uid57855~0	HK01R3E01C68UE
619615	620133	4	522	519	519	96.92	Colwellia_psychrerythraea_34H_uid57855~0	HK01R3E02JY47Q
883463	883622	162	1	160	162	96.91	Colwellia_psychrerythraea_34H_uid57855~0	HK01R3E01ASZSS
4075011	4075527	517	1	517	517	96.91	Colwellia_psychrerythraea_34H_uid57855~0	HK01R3E01D6OOQ
616138	616688	551	1	551	551	96.91	Colwellia_psychrerythraea_34H_uid57855~0	HK01R3E01DPE5C
4443578	4444159	1	583	582	583	96.91	Colwellia_psychrerythraea_34H_uid57855~0	HK01R3E01ERU3R
1290397	1290655	556	298	259	259	96.91	Colwellia_psychrerythraea_34H_uid57855~0	HK01R3E02GLSWB
2316824	2317307	484	1	484	484	96.9	Colwellia_psychrerythraea_34H_uid57855~0	HK01R3E01AM04N
4659914	4660331	1	419	418	419	96.9	Colwellia_psychrerythraea_34H_uid57855~0	HK01R3E01EJNPC
4077139	4077718	1	580	580	580	96.9	Colwellia_psychrerythraea_34H_uid57855~0	HK01R3E01EWWCN
2623275	2623401	564	436	127	129	96.9	Colwellia_psychrerythraea_34H_uid57855~0	HK01R3E02GEJNY
1313314	1313571	511	254	258	258	96.9	Colwellia_psychrerythraea_34H_uid57855~0	HK01R3E02H763L
3141743	3141966	225	1	224	225	96.89	Colwellia_psychrerythraea_34H_uid57855~0	HK01R3E01AHBR5
4076417	4076930	7	520	514	514	96.89	Colwellia_psychrerythraea_34H_uid57855~0	HK01R3E01CW9QT
4075136	4075616	485	5	481	481	96.89	Colwellia_psychrerythraea_34H_uid57855~0	HK01R3E01D4I02
4078372	4078854	1	470	483	470	96.89	Colwellia_psychrerythraea_34H_uid57855~0	HK01R3E02GLWIR
394289	394513	225	1	225	225	96.89	Colwellia_psychrerythraea_34H_uid57855~0	HK01R3E02JHFLI
1043134	1043418	389	102	285	288	96.88	Colwellia_psychrerythraea_34H_uid57855~0	HK01R3E01ATEUR
57973	58483	512	1	511	512	96.88	Colwellia_psychrerythraea_34H_uid57855~0	HK01R3E01B2RL4
2242367	2242494	128	1	128	128	96.88	Colwellia_psychrerythraea_34H_uid57855~0	HK01R3E01DE85T
1490069	1490260	454	265	192	190	96.88	Colwellia_psychrerythraea_34H_uid57855~0	HK01R3E01E4N6M
4078824	4079271	444	1	448	444	96.88	Colwellia_psychrerythraea_34H_uid57855~0	HK01R3E02G4P9G
4443602	4444049	448	1	448	448	96.88	Colwellia_psychrerythraea_34H_uid57855~0	HK01R3E02HEOQH
4075011	4075489	479	1	479	479	96.88	Colwellia_psychrerythraea_34H_uid57855~0	HK01R3E02IH2LB
2623178	2623401	383	160	224	224	96.88	Colwellia_psychrerythraea_34H_uid57855~0	HK01R3E02J3VHN
389494	390098	2	608	605	607	96.87	Colwellia_psychrerythraea_34H_uid57855~0	HK01R3E01EEPLQ
4078944	4079516	574	1	573	574	96.86	Colwellia_psychrerythraea_34H_uid57855~0	HK01R3E01AFRUJ
4075011	4075486	476	1	476	476	96.86	Colwellia_psychrerythraea_34H_uid57855~0	HK01R3E02GJPHE
4075011	4075455	445	1	445	445	96.86	Colwellia_psychrerythraea_34H_uid57855~0	HK01R3E02I3J38
4075208	4075712	510	4	505	507	96.85	Colwellia_psychrerythraea_34H_uid57855~0	HK01R3E01BIG0J
4076243	4076780	538	1	538	538	96.85	Colwellia_psychrerythraea_34H_uid57855~0	HK01R3E01C8TGC
4076209	4076716	40	547	508	508	96.85	Colwellia_psychrerythraea_34H_uid57855~0	HK01R3E02IENZG
4679719	4680066	350	4	348	347	96.84	Colwellia_psychrerythraea_34H_uid57855~0	HK01R3E01CE06W
4075011	4075452	442	1	442	442	96.84	Colwellia_psychrerythraea_34H_uid57855~0	HK01R3E01CYKEH
5087986	5088427	1	442	442	442	96.83	Colwellia_psychrerythraea_34H_uid57855~0	HK01R3E01A2ASW
2434708	2435210	1	504	503	504	96.83	Colwellia_psychrerythraea_34H_uid57855~0	HK01R3E02F02S3
4074728	4074853	216	91	126	126	96.83	Colwellia_psychrerythraea_34H_uid57855~0	HK01R3E02G7V8T
565354	565542	1	189	189	189	96.83	Colwellia_psychrerythraea_34H_uid57855~0	HK01R3E02GYWT6
2962531	2962656	1	126	126	126	96.83	Colwellia_psychrerythraea_34H_uid57855~0	HK01R3E02HZ5VB
4078581	4079052	471	1	472	471	96.83	Colwellia_psychrerythraea_34H_uid57855~0	HK01R3E02J5X9F
616397	616899	1	503	503	503	96.82	Colwellia_psychrerythraea_34H_uid57855~0	HK01R3E02HRQBF
3915510	3915666	1	157	157	157	96.82	Colwellia_psychrerythraea_34H_uid57855~0	HK01R3E02IRPXM
4075011	4075448	438	1	438	438	96.81	Colwellia_psychrerythraea_34H_uid57855~0	HK01R3E01AEOVL
1906386	1906790	418	12	405	407	96.81	Colwellia_psychrerythraea_34H_uid57855~0	HK01R3E01AZHLS
530519	530706	1	187	188	187	96.81	Colwellia_psychrerythraea_34H_uid57855~0	HK01R3E01AZIEM
4076387	4076886	500	1	500	500	96.8	Colwellia_psychrerythraea_34H_uid57855~0	HK01R3E01CJOMD
4079814	4080091	1	279	278	279	96.8	Colwellia_psychrerythraea_34H_uid57855~0	HK01R3E01D3D0R
4075011	4075447	437	1	437	437	96.8	Colwellia_psychrerythraea_34H_uid57855~0	HK01R3E02FLB7B
5088390	5088920	530	1	531	530	96.8	Colwellia_psychrerythraea_34H_uid57855~0	HK01R3E02GL37V
2324856	2325448	3	595	593	593	96.8	Colwellia_psychrerythraea_34H_uid57855~0	HK01R3E02IF0LE
743352	743507	1	155	156	155	96.79	Colwellia_psychrerythraea_34H_uid57855~0	HK01R3E02F5NF2
4075150	4075647	1	498	498	498	96.79	Colwellia_psychrerythraea_34H_uid57855~0	HK01R3E02HSTWI
4075018	4075512	495	1	495	495	96.78	Colwellia_psychrerythraea_34H_uid57855~0	HK01R3E01DIHPW
4075106	4075663	558	1	558	558	96.78	Colwellia_psychrerythraea_34H_uid57855~0	HK01R3E01DQMJC
4077091	4077556	1	466	466	466	96.78	Colwellia_psychrerythraea_34H_uid57855~0	HK01R3E01EWLHQ
2980295	2980572	39	317	278	279	96.77	Colwellia_psychrerythraea_34H_uid57855~0	HK01R3E01A9QGG
621993	622333	1	340	341	340	96.77	Colwellia_psychrerythraea_34H_uid57855~0	HK01R3E01BD5MH
4075163	4075687	526	1	525	526	96.77	Colwellia_psychrerythraea_34H_uid57855~0	HK01R3E01BP1YZ
4074725	4074879	447	293	155	155	96.77	Colwellia_psychrerythraea_34H_uid57855~0	HK01R3E01C6O0M
5051132	5051720	1	589	589	589	96.77	Colwellia_psychrerythraea_34H_uid57855~0	HK01R3E01DSIFJ
720796	721352	1	557	557	557	96.77	Colwellia_psychrerythraea_34H_uid57855~0	HK01R3E01E5DOM
616129	616650	525	1	522	525	96.77	Colwellia_psychrerythraea_34H_uid57855~0	HK01R3E02F2YY7
4077378	4077501	124	1	124	124	96.77	Colwellia_psychrerythraea_34H_uid57855~0	HK01R3E02G8B9J
4670161	4670376	250	35	216	216	96.77	Colwellia_psychrerythraea_34H_uid57855~0	HK01R3E02HCHOP
616044	616601	1	558	558	558	96.77	Colwellia_psychrerythraea_34H_uid57855~0	HK01R3E02IKHRO
4075011	4075536	526	1	526	526	96.77	Colwellia_psychrerythraea_34H_uid57855~0	HK01R3E02IPHP3
4077227	4077752	1	526	526	526	96.77	Colwellia_psychrerythraea_34H_uid57855~0	HK01R3E02IQC9R
4075011	4075443	433	1	433	433	96.77	Colwellia_psychrerythraea_34H_uid57855~0	HK01R3E02ISXLY
4936761	4937098	1	339	338	339	96.76	Colwellia_psychrerythraea_34H_uid57855~0	HK01R3E01CHE2K
1294324	1294539	343	557	216	215	96.76	Colwellia_psychrerythraea_34H_uid57855~0	HK01R3E01D3DMS
4075011	4075563	554	1	553	554	96.76	Colwellia_psychrerythraea_34H_uid57855~0	HK01R3E01DIXMQ
4075011	4075441	431	1	431	431	96.76	Colwellia_psychrerythraea_34H_uid57855~0	HK01R3E01E0CN0
4075139	4075353	215	1	215	215	96.76	Colwellia_psychrerythraea_34H_uid57855~0	HK01R3E01E13TL
623094	623493	2	402	400	401	96.76	Colwellia_psychrerythraea_34H_uid57855~0	HK01R3E02FNMYP
4075011	4075594	10	592	584	583	96.75	Colwellia_psychrerythraea_34H_uid57855~0	HK01R3E01BQOTG
4936683	4936958	262	538	276	277	96.75	Colwellia_psychrerythraea_34H_uid57855~0	HK01R3E01CSNXX
4075113	4075696	587	4	584	584	96.75	Colwellia_psychrerythraea_34H_uid57855~0	HK01R3E02GQW8P
617869	618451	583	1	583	583	96.74	Colwellia_psychrerythraea_34H_uid57855~0	HK01R3E02I3I8N
1111211	1111485	278	4	275	275	96.73	Colwellia_psychrerythraea_34H_uid57855~0	HK01R3E01BKNDJ
4075011	4075528	519	1	518	519	96.73	Colwellia_psychrerythraea_34H_uid57855~0	HK01R3E02F9TIB
877214	877366	340	492	153	153	96.73	Colwellia_psychrerythraea_34H_uid57855~0	HK01R3E02GCQR1
4078837	4079417	1	581	581	581	96.73	Colwellia_psychrerythraea_34H_uid57855~0	HK01R3E02IECP0
4075137	4075686	550	1	550	550	96.73	Colwellia_psychrerythraea_34H_uid57855~0	HK01R3E02IK4E1
1957190	1957434	244	1	245	244	96.73	Colwellia_psychrerythraea_34H_uid57855~0	HK01R3E02IYGU1
4075011	4075437	23	448	427	426	96.73	Colwellia_psychrerythraea_34H_uid57855~0	HK01R3E02JY1KQ
4075011	4075436	32	457	426	426	96.72	Colwellia_psychrerythraea_34H_uid57855~0	HK01R3E01A3KO7
4075178	4075695	518	1	518	518	96.72	Colwellia_psychrerythraea_34H_uid57855~0	HK01R3E01ASWD0
3951037	3951461	427	1	425	427	96.72	Colwellia_psychrerythraea_34H_uid57855~0	HK01R3E01CCT6R
5010389	5010937	1	549	549	549	96.72	Colwellia_psychrerythraea_34H_uid57855~0	HK01R3E01D765T
1490069	1490251	18	198	183	181	96.72	Colwellia_psychrerythraea_34H_uid57855~0	HK01R3E02I6TL5
4075036	4075582	1	546	547	546	96.72	Colwellia_psychrerythraea_34H_uid57855~0	HK01R3E02IMHPS
4077070	4077677	1	608	608	608	96.72	Colwellia_psychrerythraea_34H_uid57855~0	HK01R3E02IOPNR
4076481	4077026	10	555	546	546	96.71	Colwellia_psychrerythraea_34H_uid57855~0	HK01R3E01D11Q3
565330	565542	1	213	213	213	96.71	Colwellia_psychrerythraea_34H_uid57855~0	HK01R3E01DNRSH
2274308	2274459	156	6	152	151	96.71	Colwellia_psychrerythraea_34H_uid57855~0	HK01R3E02HC22S
4075011	4075584	30	603	574	574	96.7	Colwellia_psychrerythraea_34H_uid57855~0	HK01R3E01A8E64
4078596	4079170	1	573	575	573	96.7	Colwellia_psychrerythraea_34H_uid57855~0	HK01R3E01BMAQF
4078784	4079357	1	575	574	575	96.7	Colwellia_psychrerythraea_34H_uid57855~0	HK01R3E01BQQ4O
2435098	2435673	576	1	576	576	96.7	Colwellia_psychrerythraea_34H_uid57855~0	HK01R3E01EZKO7
2623191	2623402	549	338	212	212	96.7	Colwellia_psychrerythraea_34H_uid57855~0	HK01R3E02J252W
1098828	1098948	121	1	121	121	96.69	Colwellia_psychrerythraea_34H_uid57855~0	HK01R3E01AY9UT
1261193	1261343	305	455	151	151	96.69	Colwellia_psychrerythraea_34H_uid57855~0	HK01R3E01DC734
1261193	1261343	407	257	151	151	96.69	Colwellia_psychrerythraea_34H_uid57855~0	HK01R3E01DGKPG
1261193	1261343	158	308	151	151	96.69	Colwellia_psychrerythraea_34H_uid57855~0	HK01R3E02F5Q7C
1244315	1244465	151	1	151	151	96.69	Colwellia_psychrerythraea_34H_uid57855~0	HK01R3E02HZ52E
58818	59323	1	513	506	513	96.69	Colwellia_psychrerythraea_34H_uid57855~0	HK01R3E02HZJNL
883613	883944	572	244	332	329	96.69	Colwellia_psychrerythraea_34H_uid57855~0	HK01R3E02JCGQB
4075019	4075589	1	569	571	569	96.68	Colwellia_psychrerythraea_34H_uid57855~0	HK01R3E01BPKY6
4075107	4075647	1	541	541	541	96.68	Colwellia_psychrerythraea_34H_uid57855~0	HK01R3E01CGH6Y
4075011	4075461	451	1	451	451	96.68	Colwellia_psychrerythraea_34H_uid57855~0	HK01R3E01CU5C7
4075019	4075467	449	1	449	449	96.67	Colwellia_psychrerythraea_34H_uid57855~0	HK01R3E01B4BKH
3050363	3050542	270	448	180	179	96.67	Colwellia_psychrerythraea_34H_uid57855~0	HK01R3E01B6W03
4048291	4048741	1	451	451	451	96.67	Colwellia_psychrerythraea_34H_uid57855~0	HK01R3E01BS4NE
4077151	4077661	1	510	511	510	96.67	Colwellia_psychrerythraea_34H_uid57855~0	HK01R3E01C2UK4
3050363	3050542	62	240	180	179	96.67	Colwellia_psychrerythraea_34H_uid57855~0	HK01R3E01DB0FC
3502537	3503101	1	570	565	570	96.67	Colwellia_psychrerythraea_34H_uid57855~0	HK01R3E02GRJ9S
552351	552890	1	540	540	540	96.67	Colwellia_psychrerythraea_34H_uid57855~0	HK01R3E02JJ8KJ
3892844	3893170	1	329	327	329	96.66	Colwellia_psychrerythraea_34H_uid57855~0	HK01R3E01BXVM2
4078522	4079114	8	603	593	596	96.66	Colwellia_psychrerythraea_34H_uid57855~0	HK01R3E02IUX72
4077130	4077666	1	536	537	536	96.65	Colwellia_psychrerythraea_34H_uid57855~0	HK01R3E01DIS90
4077126	4077662	537	1	537	537	96.65	Colwellia_psychrerythraea_34H_uid57855~0	HK01R3E02HTR2E
721908	722115	1	209	208	209	96.65	Colwellia_psychrerythraea_34H_uid57855~0	HK01R3E02JWMWE
4075088	4075651	564	1	564	564	96.64	Colwellia_psychrerythraea_34H_uid57855~0	HK01R3E01D8N7G
879072	879339	1	268	268	268	96.64	Colwellia_psychrerythraea_34H_uid57855~0	HK01R3E01EV9QG
4679376	4679702	1	327	327	327	96.64	Colwellia_psychrerythraea_34H_uid57855~0	HK01R3E02F9HNB
549043	549457	416	1	415	416	96.64	Colwellia_psychrerythraea_34H_uid57855~0	HK01R3E02GJ0J8
4075113	4075467	354	1	355	354	96.63	Colwellia_psychrerythraea_34H_uid57855~0	HK01R3E01B00BE
4078734	4079267	534	1	534	534	96.63	Colwellia_psychrerythraea_34H_uid57855~0	HK01R3E02I2DLD
879759	880291	2	533	533	532	96.62	Colwellia_psychrerythraea_34H_uid57855~0	HK01R3E02HT2QO
5051056	5051612	559	1	557	559	96.61	Colwellia_psychrerythraea_34H_uid57855~0	HK01R3E01AJD8R
486741	486858	8	125	118	118	96.61	Colwellia_psychrerythraea_34H_uid57855~0	HK01R3E01D27NL
4016306	4016866	561	1	561	561	96.61	Colwellia_psychrerythraea_34H_uid57855~0	HK01R3E01DOG1J
3326894	3327336	443	1	443	443	96.61	Colwellia_psychrerythraea_34H_uid57855~0	HK01R3E02G6PZZ
4075112	4075641	4	533	530	530	96.61	Colwellia_psychrerythraea_34H_uid57855~0	HK01R3E02HSCY0
4443627	4444155	1	528	529	528	96.6	Colwellia_psychrerythraea_34H_uid57855~0	HK01R3E02FHO86
4659770	4660357	586	1	588	586	96.6	Colwellia_psychrerythraea_34H_uid57855~0	HK01R3E02H3IN2
886155	886651	1	499	497	499	96.59	Colwellia_psychrerythraea_34H_uid57855~0	HK01R3E01BL9RQ
4078967	4079465	1	499	499	499	96.59	Colwellia_psychrerythraea_34H_uid57855~0	HK01R3E01CE9P4
4077430	4077927	1	497	498	497	96.59	Colwellia_psychrerythraea_34H_uid57855~0	HK01R3E02JF5PT
4078873	4079457	1	584	585	584	96.59	Colwellia_psychrerythraea_34H_uid57855~0	HK01R3E02JSBZ7
4075134	4075659	526	1	526	526	96.58	Colwellia_psychrerythraea_34H_uid57855~0	HK01R3E01BH0L9
2658859	2659092	460	227	234	234	96.58	Colwellia_psychrerythraea_34H_uid57855~0	HK01R3E01EDABQ
4077124	4077706	1	580	583	580	96.58	Colwellia_psychrerythraea_34H_uid57855~0	HK01R3E01EOL4X
4075117	4075641	1	525	525	525	96.58	Colwellia_psychrerythraea_34H_uid57855~0	HK01R3E02IP2DJ
4075859	4076409	1	552	551	552	96.57	Colwellia_psychrerythraea_34H_uid57855~0	HK01R3E01B9RBV
1043187	1043418	1	232	232	232	96.57	Colwellia_psychrerythraea_34H_uid57855~0	HK01R3E02G8OAD
772283	772749	467	1	467	467	96.57	Colwellia_psychrerythraea_34H_uid57855~0	HK01R3E02G9NX1
4075148	4075584	23	458	437	436	96.57	Colwellia_psychrerythraea_34H_uid57855~0	HK01R3E02IFMFG
530722	530954	273	41	233	233	96.57	Colwellia_psychrerythraea_34H_uid57855~0	HK01R3E02JFCB8
4076659	4077208	1	552	550	552	96.56	Colwellia_psychrerythraea_34H_uid57855~0	HK01R3E02GX39J
5042378	5042783	406	1	406	406	96.55	Colwellia_psychrerythraea_34H_uid57855~0	HK01R3E01AS5U5
1529086	1529230	1	145	145	145	96.55	Colwellia_psychrerythraea_34H_uid57855~0	HK01R3E01BATD5
4075137	4075657	521	1	521	521	96.55	Colwellia_psychrerythraea_34H_uid57855~0	HK01R3E01CCCU5
530723	530954	304	73	232	232	96.55	Colwellia_psychrerythraea_34H_uid57855~0	HK01R3E01ED3JM
1911720	1911864	1	145	145	145	96.55	Colwellia_psychrerythraea_34H_uid57855~0	HK01R3E02FD0CE
422498	422728	232	1	231	232	96.55	Colwellia_psychrerythraea_34H_uid57855~0	HK01R3E02G7YV3
4076454	4076946	492	1	493	492	96.55	Colwellia_psychrerythraea_34H_uid57855~0	HK01R3E02HREZT
118968	119170	203	1	203	203	96.55	Colwellia_psychrerythraea_34H_uid57855~0	HK01R3E02HSN14
3508062	3508611	608	61	550	548	96.55	Colwellia_psychrerythraea_34H_uid57855~0	HK01R3E02INR8X
3398095	3398267	183	13	173	171	96.55	Colwellia_psychrerythraea_34H_uid57855~0	HK01R3E02JGLUV
5047423	5047883	462	1	461	462	96.54	Colwellia_psychrerythraea_34H_uid57855~0	HK01R3E01BVZID
3582829	3583319	491	1	491	491	96.54	Colwellia_psychrerythraea_34H_uid57855~0	HK01R3E01DXGSK
4075011	4075414	404	1	404	404	96.54	Colwellia_psychrerythraea_34H_uid57855~0	HK01R3E02G0CXZ
1290395	1290653	414	156	259	259	96.53	Colwellia_psychrerythraea_34H_uid57855~0	HK01R3E01BOE9I
4075011	4075384	177	550	374	374	96.53	Colwellia_psychrerythraea_34H_uid57855~0	HK01R3E01DVV7O
883435	883894	463	5	460	459	96.53	Colwellia_psychrerythraea_34H_uid57855~0	HK01R3E01EPCMS
4305865	4306008	475	332	144	144	96.53	Colwellia_psychrerythraea_34H_uid57855~0	HK01R3E02H6FJZ
2996755	2997272	1	517	518	517	96.53	Colwellia_psychrerythraea_34H_uid57855~0	HK01R3E02HPBSZ
4078911	4079429	521	3	519	519	96.53	Colwellia_psychrerythraea_34H_uid57855~0	HK01R3E02JTU4Q
548734	549335	603	1	602	603	96.52	Colwellia_psychrerythraea_34H_uid57855~0	HK01R3E01DMDQ1
4666218	4666332	1	115	115	115	96.52	Colwellia_psychrerythraea_34H_uid57855~0	HK01R3E02GZICK
5057598	5058142	1	544	545	544	96.51	Colwellia_psychrerythraea_34H_uid57855~0	HK01R3E01CJ9HZ
4075013	4075440	1	428	428	428	96.5	Colwellia_psychrerythraea_34H_uid57855~0	HK01R3E01A81L9
4075204	4075631	1	428	428	428	96.5	Colwellia_psychrerythraea_34H_uid57855~0	HK01R3E01AEIL3
3913289	3913774	1	486	486	486	96.5	Colwellia_psychrerythraea_34H_uid57855~0	HK01R3E02F6YP7
3913851	3914364	1	512	514	512	96.5	Colwellia_psychrerythraea_34H_uid57855~0	HK01R3E02GIY9L
4680625	4680738	581	469	114	113	96.49	Colwellia_psychrerythraea_34H_uid57855~0	HK01R3E01C71E0
565130	565582	1	455	453	455	96.49	Colwellia_psychrerythraea_34H_uid57855~0	HK01R3E01CF3FW
4079907	4080134	1	228	228	228	96.49	Colwellia_psychrerythraea_34H_uid57855~0	HK01R3E01E4IUV
395868	396352	485	1	485	485	96.49	Colwellia_psychrerythraea_34H_uid57855~0	HK01R3E02FQDDC
4076550	4077087	1	541	538	541	96.49	Colwellia_psychrerythraea_34H_uid57855~0	HK01R3E02FUFQ2
4079970	4080081	559	446	112	114	96.49	Colwellia_psychrerythraea_34H_uid57855~0	HK01R3E02GS4QY
438733	439242	1	513	510	513	96.49	Colwellia_psychrerythraea_34H_uid57855~0	HK01R3E02GY5A1
621629	622169	1	540	541	540	96.49	Colwellia_psychrerythraea_34H_uid57855~0	HK01R3E02H3R97
4075011	4075436	426	1	426	426	96.49	Colwellia_psychrerythraea_34H_uid57855~0	HK01R3E02HBFHP
3700305	3700473	170	1	169	170	96.49	Colwellia_psychrerythraea_34H_uid57855~0	HK01R3E02HS5EV
4165160	4165330	569	400	171	170	96.49	Colwellia_psychrerythraea_34H_uid57855~0	HK01R3E02IZS39
4075011	4075407	138	534	397	397	96.48	Colwellia_psychrerythraea_34H_uid57855~0	HK01R3E01B2ZXL
389594	389990	1	398	397	398	96.48	Colwellia_psychrerythraea_34H_uid57855~0	HK01R3E02HJ90Y
4075011	4075407	397	1	397	397	96.48	Colwellia_psychrerythraea_34H_uid57855~0	HK01R3E02HMA78
4075080	4075646	567	1	567	567	96.48	Colwellia_psychrerythraea_34H_uid57855~0	HK01R3E02HWMAS
4077210	4077719	1	510	510	510	96.48	Colwellia_psychrerythraea_34H_uid57855~0	HK01R3E02J1K93
4079686	4079855	1	170	170	170	96.47	Colwellia_psychrerythraea_34H_uid57855~0	HK01R3E01B3YZQ
218225	218394	397	566	170	170	96.47	Colwellia_psychrerythraea_34H_uid57855~0	HK01R3E01DSGX0
1629600	1629910	1	312	311	312	96.47	Colwellia_psychrerythraea_34H_uid57855~0	HK01R3E02GCXAE
3946006	3946259	254	1	254	254	96.47	Colwellia_psychrerythraea_34H_uid57855~0	HK01R3E02JX90N
4075140	4075646	1	507	507	507	96.46	Colwellia_psychrerythraea_34H_uid57855~0	HK01R3E01C4NWK
4075907	4076411	1	506	505	506	96.46	Colwellia_psychrerythraea_34H_uid57855~0	HK01R3E01CD03A
530722	530919	198	1	198	198	96.46	Colwellia_psychrerythraea_34H_uid57855~0	HK01R3E01CIBMD
1313177	1313571	551	157	395	395	96.46	Colwellia_psychrerythraea_34H_uid57855~0	HK01R3E02HRZ1Z
4077202	4077795	594	3	594	592	96.46	Colwellia_psychrerythraea_34H_uid57855~0	HK01R3E02JFGQP
4759459	4760015	563	1	557	563	96.45	Colwellia_psychrerythraea_34H_uid57855~0	HK01R3E01E2050
4075080	4075670	591	1	591	591	96.45	Colwellia_psychrerythraea_34H_uid57855~0	HK01R3E01E41B5
4075994	4076552	1	562	559	562	96.45	Colwellia_psychrerythraea_34H_uid57855~0	HK01R3E02GAFHI
3040722	3041312	608	18	591	591	96.45	Colwellia_psychrerythraea_34H_uid57855~0	HK01R3E02GWVP7
4078756	4079289	1	534	534	534	96.44	Colwellia_psychrerythraea_34H_uid57855~0	HK01R3E01B9GVZ
4075054	4075586	533	1	533	533	96.44	Colwellia_psychrerythraea_34H_uid57855~0	HK01R3E01DE5MG
5043001	5043533	534	1	533	534	96.44	Colwellia_psychrerythraea_34H_uid57855~0	HK01R3E02JTX5T
3500027	3500586	560	1	560	560	96.43	Colwellia_psychrerythraea_34H_uid57855~0	HK01R3E01CKEJW
2324756	2325287	1	532	532	532	96.43	Colwellia_psychrerythraea_34H_uid57855~0	HK01R3E01DRL3Q
2356693	2356804	421	310	112	112	96.43	Colwellia_psychrerythraea_34H_uid57855~0	HK01R3E02F8Z20
2147566	2147676	505	394	111	112	96.43	Colwellia_psychrerythraea_34H_uid57855~0	HK01R3E02H0HQH
3500287	3500875	1	589	589	589	96.43	Colwellia_psychrerythraea_34H_uid57855~0	HK01R3E02H5DM8
3304198	3304336	470	332	139	139	96.43	Colwellia_psychrerythraea_34H_uid57855~0	HK01R3E02HRHGR
4076582	4076941	1	360	360	360	96.43	Colwellia_psychrerythraea_34H_uid57855~0	HK01R3E02IGHXX
4075011	4075372	362	1	362	362	96.42	Colwellia_psychrerythraea_34H_uid57855~0	HK01R3E01BPDQU
3501139	3501612	478	4	474	475	96.42	Colwellia_psychrerythraea_34H_uid57855~0	HK01R3E01C5BT7
1313153	1313571	487	69	419	419	96.42	Colwellia_psychrerythraea_34H_uid57855~0	HK01R3E02JHWA0
4075050	4075517	472	1	468	472	96.41	Colwellia_psychrerythraea_34H_uid57855~0	HK01R3E01ECH0J
4535213	4535630	418	2	418	417	96.41	Colwellia_psychrerythraea_34H_uid57855~0	HK01R3E02HGH0H
720909	721298	390	1	390	390	96.41	Colwellia_psychrerythraea_34H_uid57855~0	HK01R3E02I7VO9
4074995	4075217	223	1	223	223	96.41	Colwellia_psychrerythraea_34H_uid57855~0	HK01R3E02J23HR
2623264	2623402	560	422	139	139	96.4	Colwellia_psychrerythraea_34H_uid57855~0	HK01R3E01CC63M
4075163	4075716	553	1	554	553	96.4	Colwellia_psychrerythraea_34H_uid57855~0	HK01R3E01CXAIE
4079663	4079773	111	1	111	111	96.4	Colwellia_psychrerythraea_34H_uid57855~0	HK01R3E02F8T69
4077170	4077669	1	496	500	496	96.4	Colwellia_psychrerythraea_34H_uid57855~0	HK01R3E02FKR01
2324131	2324269	139	1	139	139	96.4	Colwellia_psychrerythraea_34H_uid57855~0	HK01R3E02G1JOI
5098288	5098676	585	197	389	389	96.4	Colwellia_psychrerythraea_34H_uid57855~0	HK01R3E02G3C0F
1313155	1313571	1	417	417	417	96.4	Colwellia_psychrerythraea_34H_uid57855~0	HK01R3E02HZLGE
4936761	4937090	1	332	330	332	96.39	Colwellia_psychrerythraea_34H_uid57855~0	HK01R3E01EXOWN
5052857	5053161	1	305	305	305	96.39	Colwellia_psychrerythraea_34H_uid57855~0	HK01R3E02HAQXA
743107	743688	581	1	582	581	96.39	Colwellia_psychrerythraea_34H_uid57855~0	HK01R3E02IBHIP
4443893	4444391	499	1	499	499	96.39	Colwellia_psychrerythraea_34H_uid57855~0	HK01R3E02IBUOP
4679380	4679682	1	305	303	305	96.39	Colwellia_psychrerythraea_34H_uid57855~0	HK01R3E02JT6D1
936371	936508	400	263	138	138	96.38	Colwellia_psychrerythraea_34H_uid57855~0	HK01R3E01BLNKL
565267	565542	1	276	276	276	96.38	Colwellia_psychrerythraea_34H_uid57855~0	HK01R3E01BQDY2
4075011	4075503	496	1	493	496	96.38	Colwellia_psychrerythraea_34H_uid57855~0	HK01R3E01C077P
4075011	4075368	358	1	358	358	96.38	Colwellia_psychrerythraea_34H_uid57855~0	HK01R3E02FZIDF
4165055	4165330	322	48	276	275	96.38	Colwellia_psychrerythraea_34H_uid57855~0	HK01R3E02G7JCA
4075821	4076394	1	576	574	576	96.38	Colwellia_psychrerythraea_34H_uid57855~0	HK01R3E02IZJBG
58974	59551	579	1	578	579	96.38	Colwellia_psychrerythraea_34H_uid57855~0	HK01R3E02JNFYZ
4075136	4075712	579	3	577	577	96.37	Colwellia_psychrerythraea_34H_uid57855~0	HK01R3E01DSMBL
4076379	4076928	3	550	550	548	96.37	Colwellia_psychrerythraea_34H_uid57855~0	HK01R3E02JE83A
3502076	3502673	3	606	598	604	96.36	Colwellia_psychrerythraea_34H_uid57855~0	HK01R3E02H8926
4075011	4075366	356	1	356	356	96.36	Colwellia_psychrerythraea_34H_uid57855~0	HK01R3E02I9GH9
1261212	1261375	608	444	164	165	96.36	Colwellia_psychrerythraea_34H_uid57855~0	HK01R3E02J2XID
4075138	4075711	574	1	574	574	96.35	Colwellia_psychrerythraea_34H_uid57855~0	HK01R3E01BGOM9
4075701	4076219	517	1	519	517	96.35	Colwellia_psychrerythraea_34H_uid57855~0	HK01R3E01CIDVE
4075155	4075728	574	1	574	574	96.35	Colwellia_psychrerythraea_34H_uid57855~0	HK01R3E01CMMFS
5036103	5036677	1	575	575	575	96.35	Colwellia_psychrerythraea_34H_uid57855~0	HK01R3E01EN4YL
4076411	4076819	1	409	409	409	96.35	Colwellia_psychrerythraea_34H_uid57855~0	HK01R3E01EUXVE
772380	772513	140	4	134	137	96.35	Colwellia_psychrerythraea_34H_uid57855~0	HK01R3E02F152H
3304173	3304336	464	301	164	164	96.34	Colwellia_psychrerythraea_34H_uid57855~0	HK01R3E02IXG23
2356694	2356800	132	25	107	108	96.33	Colwellia_psychrerythraea_34H_uid57855~0	HK01R3E01AU5FX
4079768	4079875	3	110	108	108	96.33	Colwellia_psychrerythraea_34H_uid57855~0	HK01R3E01BENNG
4075011	4075363	353	1	353	353	96.33	Colwellia_psychrerythraea_34H_uid57855~0	HK01R3E01EICEK
4078839	4079437	1	598	599	598	96.33	Colwellia_psychrerythraea_34H_uid57855~0	HK01R3E02G52KW
620214	620593	1	381	380	381	96.33	Colwellia_psychrerythraea_34H_uid57855~0	HK01R3E02GQHQ7
4075138	4075654	516	1	517	516	96.33	Colwellia_psychrerythraea_34H_uid57855~0	HK01R3E02HMWKD
4679403	4679702	1	300	300	300	96.33	Colwellia_psychrerythraea_34H_uid57855~0	HK01R3E02HQMHQ
881554	882152	1	600	599	600	96.33	Colwellia_psychrerythraea_34H_uid57855~0	HK01R3E02HSNJP
4075011	4075418	408	1	408	408	96.33	Colwellia_psychrerythraea_34H_uid57855~0	HK01R3E02J13A5
4075011	4075362	352	1	352	352	96.32	Colwellia_psychrerythraea_34H_uid57855~0	HK01R3E01AP6SV
4075011	4075362	352	1	352	352	96.32	Colwellia_psychrerythraea_34H_uid57855~0	HK01R3E01AU8DK
1408642	1408777	438	573	136	136	96.32	Colwellia_psychrerythraea_34H_uid57855~0	HK01R3E01B9AO8
621470	621931	462	1	462	462	96.32	Colwellia_psychrerythraea_34H_uid57855~0	HK01R3E01C1ETU
3502394	3502963	568	1	570	568	96.32	Colwellia_psychrerythraea_34H_uid57855~0	HK01R3E01CG0NF
2967496	2967957	462	1	462	462	96.32	Colwellia_psychrerythraea_34H_uid57855~0	HK01R3E01CNB8C
2218151	2218338	66	255	188	190	96.32	Colwellia_psychrerythraea_34H_uid57855~0	HK01R3E02FD0CE
1490069	1490258	377	190	190	188	96.32	Colwellia_psychrerythraea_34H_uid57855~0	HK01R3E02FUN6A
4075132	4075700	571	3	569	569	96.32	Colwellia_psychrerythraea_34H_uid57855~0	HK01R3E02GMCIJ
1584834	1585023	375	563	190	189	96.32	Colwellia_psychrerythraea_34H_uid57855~0	HK01R3E02HVH9I
5315833	5316349	1	517	517	517	96.32	Colwellia_psychrerythraea_34H_uid57855~0	HK01R3E02JGZH6
620434	620892	460	1	459	460	96.31	Colwellia_psychrerythraea_34H_uid57855~0	HK01R3E01B8UNP
1083005	1083492	490	3	488	488	96.31	Colwellia_psychrerythraea_34H_uid57855~0	HK01R3E01ECOLA
3913486	3913944	460	2	459	459	96.31	Colwellia_psychrerythraea_34H_uid57855~0	HK01R3E02FLIFA
389533	390096	569	1	564	569	96.31	Colwellia_psychrerythraea_34H_uid57855~0	HK01R3E02IUJRV
1451359	1451679	576	254	321	323	96.3	Colwellia_psychrerythraea_34H_uid57855~0	HK01R3E01BS7FK
530721	530828	106	1	108	106	96.3	Colwellia_psychrerythraea_34H_uid57855~0	HK01R3E01C4ZW5
2434730	2435323	1	594	594	594	96.3	Colwellia_psychrerythraea_34H_uid57855~0	HK01R3E01CM5XB
4078512	4078726	60	273	215	214	96.3	Colwellia_psychrerythraea_34H_uid57855~0	HK01R3E01CNOIJ
2890780	2891049	105	374	270	270	96.3	Colwellia_psychrerythraea_34H_uid57855~0	HK01R3E01D7CAX
290675	290889	1	214	215	214	96.3	Colwellia_psychrerythraea_34H_uid57855~0	HK01R3E01EAVSG
1890260	1890797	1	540	538	540	96.3	Colwellia_psychrerythraea_34H_uid57855~0	HK01R3E02F2KU1
1207369	1207503	135	1	135	135	96.3	Colwellia_psychrerythraea_34H_uid57855~0	HK01R3E02GTT1T
1139282	1139388	459	353	107	107	96.3	Colwellia_psychrerythraea_34H_uid57855~0	HK01R3E02H1ITX
2324844	2325139	1	297	296	297	96.3	Colwellia_psychrerythraea_34H_uid57855~0	HK01R3E02HZ6J0
5047450	5047990	543	3	541	541	96.3	Colwellia_psychrerythraea_34H_uid57855~0	HK01R3E02IAK0Z
4079977	4080081	512	405	105	108	96.3	Colwellia_psychrerythraea_34H_uid57855~0	HK01R3E02IC34Q
1312042	1312636	595	1	595	595	96.3	Colwellia_psychrerythraea_34H_uid57855~0	HK01R3E02ILWSI
616179	616606	433	1	428	433	96.3	Colwellia_psychrerythraea_34H_uid57855~0	HK01R3E02JFS87
4075178	4075717	541	3	540	539	96.3	Colwellia_psychrerythraea_34H_uid57855~0	HK01R3E02JJRVW
485103	485237	1	135	135	135	96.3	Colwellia_psychrerythraea_34H_uid57855~0	HK01R3E02JX3QY
3500965	3501503	1	539	539	539	96.29	Colwellia_psychrerythraea_34H_uid57855~0	HK01R3E01CGOQE
3501380	3501891	4	514	512	511	96.29	Colwellia_psychrerythraea_34H_uid57855~0	HK01R3E02H32QU
4078566	4078996	427	1	431	427	96.29	Colwellia_psychrerythraea_34H_uid57855~0	HK01R3E02IEDU3
1889888	1890425	1	538	538	538	96.28	Colwellia_psychrerythraea_34H_uid57855~0	HK01R3E01BL29F
5057574	5058111	538	1	538	538	96.28	Colwellia_psychrerythraea_34H_uid57855~0	HK01R3E02HZEE1
423367	423930	562	2	564	561	96.28	Colwellia_psychrerythraea_34H_uid57855~0	HK01R3E02ISH83
1456672	1456913	340	99	242	242	96.28	Colwellia_psychrerythraea_34H_uid57855~0	HK01R3E02JG455
1634465	1634732	142	409	268	268	96.27	Colwellia_psychrerythraea_34H_uid57855~0	HK01R3E01BA62R
5036088	5036677	1	590	590	590	96.27	Colwellia_psychrerythraea_34H_uid57855~0	HK01R3E01DAQ8I
4075011	4075384	374	1	374	374	96.27	Colwellia_psychrerythraea_34H_uid57855~0	HK01R3E02JMZ6E
4075004	4075429	426	1	426	426	96.26	Colwellia_psychrerythraea_34H_uid57855~0	HK01R3E01B1GEX
2434706	2435294	588	1	589	588	96.26	Colwellia_psychrerythraea_34H_uid57855~0	HK01R3E01CBDJR
4076537	4076964	422	1	428	422	96.26	Colwellia_psychrerythraea_34H_uid57855~0	HK01R3E02FXQ3Y
2434465	2435025	1	561	561	561	96.26	Colwellia_psychrerythraea_34H_uid57855~0	HK01R3E02I0WNP
4076550	4077002	1	454	453	454	96.26	Colwellia_psychrerythraea_34H_uid57855~0	HK01R3E02I3EZ6
886293	886477	187	1	185	187	96.26	Colwellia_psychrerythraea_34H_uid57855~0	HK01R3E02JLL63
451344	451502	247	406	159	160	96.25	Colwellia_psychrerythraea_34H_uid57855~0	HK01R3E01AP9QU
4076541	4076961	426	1	421	426	96.25	Colwellia_psychrerythraea_34H_uid57855~0	HK01R3E01C9PDE
4075535	4076062	1	532	528	532	96.25	Colwellia_psychrerythraea_34H_uid57855~0	HK01R3E01DFETI
394289	394608	186	505	320	320	96.25	Colwellia_psychrerythraea_34H_uid57855~0	HK01R3E02GKAE1
565383	565542	1	160	160	160	96.25	Colwellia_psychrerythraea_34H_uid57855~0	HK01R3E02HYWQG
3798263	3798422	434	275	160	160	96.25	Colwellia_psychrerythraea_34H_uid57855~0	HK01R3E02I1XSY
5095187	5095719	3	535	533	533	96.25	Colwellia_psychrerythraea_34H_uid57855~0	HK01R3E02IYU1B
4074991	4075283	293	1	293	293	96.25	Colwellia_psychrerythraea_34H_uid57855~0	HK01R3E02JUL37
4075302	4075726	433	8	425	426	96.24	Colwellia_psychrerythraea_34H_uid57855~0	HK01R3E01AXKRT
1311730	1312314	2	586	585	585	96.24	Colwellia_psychrerythraea_34H_uid57855~0	HK01R3E01C3W39
886091	886648	4	561	558	558	96.24	Colwellia_psychrerythraea_34H_uid57855~0	HK01R3E01CYKA5
4075161	4075717	1	556	557	556	96.24	Colwellia_psychrerythraea_34H_uid57855~0	HK01R3E01DRIWB
549004	549135	21	153	132	133	96.24	Colwellia_psychrerythraea_34H_uid57855~0	HK01R3E02J4MSR
394289	394526	290	528	238	239	96.23	Colwellia_psychrerythraea_34H_uid57855~0	HK01R3E01A2VIJ
5095282	5095865	584	1	584	584	96.23	Colwellia_psychrerythraea_34H_uid57855~0	HK01R3E01A9XBJ
989244	989771	533	3	528	531	96.23	Colwellia_psychrerythraea_34H_uid57855~0	HK01R3E01D7WCA
376087	376190	261	365	104	105	96.23	Colwellia_psychrerythraea_34H_uid57855~0	HK01R3E01EFLGO
4074995	4075418	424	1	424	424	96.23	Colwellia_psychrerythraea_34H_uid57855~0	HK01R3E02HD7ZK
3543606	3543870	1	261	265	261	96.23	Colwellia_psychrerythraea_34H_uid57855~0	HK01R3E02HJD4G
2316086	2316481	397	1	396	397	96.22	Colwellia_psychrerythraea_34H_uid57855~0	HK01R3E01BHV4C
4075137	4075717	582	2	581	581	96.22	Colwellia_psychrerythraea_34H_uid57855~0	HK01R3E01C0PH8
3270211	3270395	367	551	185	185	96.22	Colwellia_psychrerythraea_34H_uid57855~0	HK01R3E01CIGXN
58931	59539	1	609	609	609	96.22	Colwellia_psychrerythraea_34H_uid57855~0	HK01R3E01DBNY1
3248209	3248737	529	1	529	529	96.22	Colwellia_psychrerythraea_34H_uid57855~0	HK01R3E01DQRDN
4078846	4079427	1	582	582	582	96.22	Colwellia_psychrerythraea_34H_uid57855~0	HK01R3E02I366Y
423492	424073	583	2	582	582	96.22	Colwellia_psychrerythraea_34H_uid57855~0	HK01R3E02J6NJZ
772224	772724	5	506	501	502	96.22	Colwellia_psychrerythraea_34H_uid57855~0	HK01R3E02JTR48
2657489	2657751	473	210	263	264	96.21	Colwellia_psychrerythraea_34H_uid57855~0	HK01R3E01B9V5O
634695	634826	583	452	132	132	96.21	Colwellia_psychrerythraea_34H_uid57855~0	HK01R3E01BRBBI
4157201	4157331	132	1	131	132	96.21	Colwellia_psychrerythraea_34H_uid57855~0	HK01R3E01CBPK3
3892358	3892938	1	581	581	581	96.21	Colwellia_psychrerythraea_34H_uid57855~0	HK01R3E01CU9EE
4075047	4075626	580	1	580	580	96.21	Colwellia_psychrerythraea_34H_uid57855~0	HK01R3E02FY3I6
4078511	4079062	17	565	552	549	96.2	Colwellia_psychrerythraea_34H_uid57855~0	HK01R3E01DN7VB
5047403	5047928	1	526	526	526	96.2	Colwellia_psychrerythraea_34H_uid57855~0	HK01R3E01DVO1R
2274305	2274462	178	22	158	157	96.2	Colwellia_psychrerythraea_34H_uid57855~0	HK01R3E02FO28C
1313178	1313571	463	69	394	395	96.2	Colwellia_psychrerythraea_34H_uid57855~0	HK01R3E02G4D96
1294406	1294589	1	183	184	183	96.2	Colwellia_psychrerythraea_34H_uid57855~0	HK01R3E02GJLKB
4075215	4075578	409	42	364	368	96.2	Colwellia_psychrerythraea_34H_uid57855~0	HK01R3E02GL6CA
4075159	4075707	551	1	549	551	96.2	Colwellia_psychrerythraea_34H_uid57855~0	HK01R3E02HBDCY
3700130	3700311	4	186	182	183	96.2	Colwellia_psychrerythraea_34H_uid57855~0	HK01R3E02INJ1U
935666	936190	524	1	525	524	96.2	Colwellia_psychrerythraea_34H_uid57855~0	HK01R3E02IXWVE
4596950	4597315	400	35	366	366	96.19	Colwellia_psychrerythraea_34H_uid57855~0	HK01R3E01BHW7X
4076492	4076830	340	1	339	340	96.19	Colwellia_psychrerythraea_34H_uid57855~0	HK01R3E01BK6AA
2990192	2990427	1	236	236	236	96.19	Colwellia_psychrerythraea_34H_uid57855~0	HK01R3E01CDKDV
1949628	1949732	462	360	105	103	96.19	Colwellia_psychrerythraea_34H_uid57855~0	HK01R3E02H2CNQ
4079522	4079938	426	8	417	419	96.19	Colwellia_psychrerythraea_34H_uid57855~0	HK01R3E02H6K0T
4075155	4075730	582	9	576	574	96.19	Colwellia_psychrerythraea_34H_uid57855~0	HK01R3E02JZZHZ
2996817	2997339	523	1	523	523	96.18	Colwellia_psychrerythraea_34H_uid57855~0	HK01R3E01ATZWV
618880	619376	1	497	497	497	96.18	Colwellia_psychrerythraea_34H_uid57855~0	HK01R3E02F67Q7
4076229	4076776	548	1	548	548	96.18	Colwellia_psychrerythraea_34H_uid57855~0	HK01R3E02GIIT0
4076646	4077143	498	1	498	498	96.18	Colwellia_psychrerythraea_34H_uid57855~0	HK01R3E02GWCZ5
5055350	5055688	1	340	339	340	96.18	Colwellia_psychrerythraea_34H_uid57855~0	HK01R3E02HWZJ9
4079524	4080015	1	494	492	494	96.18	Colwellia_psychrerythraea_34H_uid57855~0	HK01R3E02HZLHZ
4075011	4075348	269	606	338	338	96.17	Colwellia_psychrerythraea_34H_uid57855~0	HK01R3E01B3B9R
4075011	4075375	365	1	365	365	96.17	Colwellia_psychrerythraea_34H_uid57855~0	HK01R3E01BBK15
4075011	4075375	365	1	365	365	96.17	Colwellia_psychrerythraea_34H_uid57855~0	HK01R3E02GQWOV
3951052	3951546	1	495	495	495	96.17	Colwellia_psychrerythraea_34H_uid57855~0	HK01R3E02GXNOD
4079513	4080081	1	572	569	572	96.17	Colwellia_psychrerythraea_34H_uid57855~0	HK01R3E02H8YGM
5100296	5100843	548	1	548	548	96.17	Colwellia_psychrerythraea_34H_uid57855~0	HK01R3E02ISKKI
2316923	2317313	391	1	391	391	96.16	Colwellia_psychrerythraea_34H_uid57855~0	HK01R3E02HDPMO
2988659	2989178	1	521	520	521	96.16	Colwellia_psychrerythraea_34H_uid57855~0	HK01R3E02JMTI1
4079017	4079301	290	5	285	286	96.15	Colwellia_psychrerythraea_34H_uid57855~0	HK01R3E01AUHIR
435810	435965	1	156	156	156	96.15	Colwellia_psychrerythraea_34H_uid57855~0	HK01R3E01BN8RH
5035899	5036442	1	544	544	544	96.15	Colwellia_psychrerythraea_34H_uid57855~0	HK01R3E01CWEAM
2247709	2247812	330	432	104	103	96.15	Colwellia_psychrerythraea_34H_uid57855~0	HK01R3E02I4AJB
1451253	1451486	234	1	234	234	96.15	Colwellia_psychrerythraea_34H_uid57855~0	HK01R3E02ITB7O
3700339	3700518	1	181	180	181	96.15	Colwellia_psychrerythraea_34H_uid57855~0	HK01R3E02IV1XC
4075011	4075373	161	523	363	363	96.15	Colwellia_psychrerythraea_34H_uid57855~0	HK01R3E02JPC8W
3416928	3417031	10	113	104	104	96.15	Colwellia_psychrerythraea_34H_uid57855~0	HK01R3E02JZ0M1
4075304	4075730	1	440	427	440	96.14	Colwellia_psychrerythraea_34H_uid57855~0	HK01R3E01ASB4A
4075983	4076552	1	569	570	569	96.14	Colwellia_psychrerythraea_34H_uid57855~0	HK01R3E01B7CD7
57761	58173	414	1	413	414	96.14	Colwellia_psychrerythraea_34H_uid57855~0	HK01R3E01BEJON
3913502	3913941	1	440	440	440	96.14	Colwellia_psychrerythraea_34H_uid57855~0	HK01R3E01DAH18
4074995	4075408	414	1	414	414	96.14	Colwellia_psychrerythraea_34H_uid57855~0	HK01R3E01E6I2H
4076168	4076737	585	17	570	569	96.14	Colwellia_psychrerythraea_34H_uid57855~0	HK01R3E01ER4BQ
620962	621194	1	233	233	233	96.14	Colwellia_psychrerythraea_34H_uid57855~0	HK01R3E02FVGEE
1295511	1296079	573	4	569	570	96.14	Colwellia_psychrerythraea_34H_uid57855~0	HK01R3E02GFV4U
4079671	4080134	1	460	464	460	96.13	Colwellia_psychrerythraea_34H_uid57855~0	HK01R3E01BOFLV
5051287	5051777	491	1	491	491	96.13	Colwellia_psychrerythraea_34H_uid57855~0	HK01R3E02GVG6M
2070001	2070129	196	324	129	129	96.12	Colwellia_psychrerythraea_34H_uid57855~0	HK01R3E02F7IHK
86542	86644	117	15	103	103	96.12	Colwellia_psychrerythraea_34H_uid57855~0	HK01R3E02FGFXB
604797	605310	515	1	514	515	96.12	Colwellia_psychrerythraea_34H_uid57855~0	HK01R3E02GU7BF
4079899	4080130	574	343	232	232	96.12	Colwellia_psychrerythraea_34H_uid57855~0	HK01R3E02IBG6U
3501449	3501859	411	1	411	411	96.11	Colwellia_psychrerythraea_34H_uid57855~0	HK01R3E01AWG3V
4079285	4079772	1	488	488	488	96.11	Colwellia_psychrerythraea_34H_uid57855~0	HK01R3E01C3ESA
4075048	4075509	462	1	462	462	96.11	Colwellia_psychrerythraea_34H_uid57855~0	HK01R3E01CZRJ4
4075037	4075421	1	385	385	385	96.11	Colwellia_psychrerythraea_34H_uid57855~0	HK01R3E01DJRAJ
882560	883125	1	566	566	566	96.11	Colwellia_psychrerythraea_34H_uid57855~0	HK01R3E02IAKJY
4075067	4075527	460	1	461	460	96.1	Colwellia_psychrerythraea_34H_uid57855~0	HK01R3E01AK6GF
4075011	4075443	436	1	433	436	96.1	Colwellia_psychrerythraea_34H_uid57855~0	HK01R3E01B7FVA
58931	59469	1	539	539	539	96.1	Colwellia_psychrerythraea_34H_uid57855~0	HK01R3E01BIW0K
5042078	5042666	1	589	589	589	96.1	Colwellia_psychrerythraea_34H_uid57855~0	HK01R3E01BMIDH
4075011	4075342	332	1	332	332	96.1	Colwellia_psychrerythraea_34H_uid57855~0	HK01R3E01DHVM0
1310667	1310820	154	1	154	154	96.1	Colwellia_psychrerythraea_34H_uid57855~0	HK01R3E01EJ1M4
4075011	4075548	14	551	538	538	96.1	Colwellia_psychrerythraea_34H_uid57855~0	HK01R3E01EU0I5
4075011	4075418	73	481	408	409	96.1	Colwellia_psychrerythraea_34H_uid57855~0	HK01R3E02GLX6U
4596950	4597205	255	1	256	255	96.09	Colwellia_psychrerythraea_34H_uid57855~0	HK01R3E01A4QGY
2324827	2325387	1	561	561	561	96.09	Colwellia_psychrerythraea_34H_uid57855~0	HK01R3E01CWLUJ
40350	40477	221	348	128	128	96.09	Colwellia_psychrerythraea_34H_uid57855~0	HK01R3E01E00PD
4442630	4443191	566	5	562	562	96.09	Colwellia_psychrerythraea_34H_uid57855~0	HK01R3E02HU03R
4079661	4079788	130	3	128	128	96.09	Colwellia_psychrerythraea_34H_uid57855~0	HK01R3E02JFX5V
4443626	4444107	484	1	482	484	96.08	Colwellia_psychrerythraea_34H_uid57855~0	HK01R3E01CDZNR
4078510	4078815	229	532	306	304	96.08	Colwellia_psychrerythraea_34H_uid57855~0	HK01R3E01EP4E2
4267835	4268421	587	1	587	587	96.08	Colwellia_psychrerythraea_34H_uid57855~0	HK01R3E02F2J3Y
1519188	1519773	1	586	586	586	96.08	Colwellia_psychrerythraea_34H_uid57855~0	HK01R3E02FNJIO
183820	184253	434	1	434	434	96.08	Colwellia_psychrerythraea_34H_uid57855~0	HK01R3E02FZBWY
86543	86644	465	365	102	101	96.08	Colwellia_psychrerythraea_34H_uid57855~0	HK01R3E02GK8I6
375459	375560	352	251	102	102	96.08	Colwellia_psychrerythraea_34H_uid57855~0	HK01R3E02HX9CM
3700466	3700567	1	102	102	102	96.08	Colwellia_psychrerythraea_34H_uid57855~0	HK01R3E02I2KIG
1519188	1519723	1	534	536	534	96.08	Colwellia_psychrerythraea_34H_uid57855~0	HK01R3E02I882H
5095210	5095796	587	1	587	587	96.08	Colwellia_psychrerythraea_34H_uid57855~0	HK01R3E02IBZLE
3508181	3508611	1	433	431	433	96.07	Colwellia_psychrerythraea_34H_uid57855~0	HK01R3E01A1KIH
4078799	4079333	1	535	535	535	96.07	Colwellia_psychrerythraea_34H_uid57855~0	HK01R3E01EOCSR
4075194	4075726	543	11	533	533	96.07	Colwellia_psychrerythraea_34H_uid57855~0	HK01R3E02G0DFK
4680055	4680588	1	534	534	534	96.07	Colwellia_psychrerythraea_34H_uid57855~0	HK01R3E02G9392
721424	722008	4	587	585	584	96.07	Colwellia_psychrerythraea_34H_uid57855~0	HK01R3E02HCL2E
882702	883233	533	1	532	533	96.06	Colwellia_psychrerythraea_34H_uid57855~0	HK01R3E01AKDA0
4075404	4075832	431	1	429	431	96.06	Colwellia_psychrerythraea_34H_uid57855~0	HK01R3E01CXD2Y
4278130	4278356	1	227	227	227	96.05	Colwellia_psychrerythraea_34H_uid57855~0	HK01R3E01AZF3X
345037	345186	288	439	150	152	96.05	Colwellia_psychrerythraea_34H_uid57855~0	HK01R3E01DV1RM
1597029	1597559	530	1	531	530	96.05	Colwellia_psychrerythraea_34H_uid57855~0	HK01R3E02FTY00
1	202	5	206	202	202	96.04	Colwellia_psychrerythraea_34H_uid57855~0	HK01R3E01AON0G
565327	565551	561	335	225	227	96.04	Colwellia_psychrerythraea_34H_uid57855~0	HK01R3E01BQ2IN
4075011	4075337	327	1	327	327	96.04	Colwellia_psychrerythraea_34H_uid57855~0	HK01R3E01D65MF
4074753	4074853	563	463	101	101	96.04	Colwellia_psychrerythraea_34H_uid57855~0	HK01R3E02HPRFI
4078713	4079241	2	531	529	530	96.04	Colwellia_psychrerythraea_34H_uid57855~0	HK01R3E02IDK4D
218225	218676	450	1	452	450	96.03	Colwellia_psychrerythraea_34H_uid57855~0	HK01R3E02FT7OB
3322393	3322543	149	1	151	149	96.03	Colwellia_psychrerythraea_34H_uid57855~0	HK01R3E02HP1ZN
2654793	2654918	324	448	126	125	96.03	Colwellia_psychrerythraea_34H_uid57855~0	HK01R3E02HQYP3
5051675	5051926	254	3	252	252	96.03	Colwellia_psychrerythraea_34H_uid57855~0	HK01R3E02IDA4W
1313096	1313571	547	70	476	478	96.03	Colwellia_psychrerythraea_34H_uid57855~0	HK01R3E02IO816
4078815	4079341	1	527	527	527	96.02	Colwellia_psychrerythraea_34H_uid57855~0	HK01R3E01A107U
4075033	4075583	1	552	551	552	96.02	Colwellia_psychrerythraea_34H_uid57855~0	HK01R3E01AC7QK
3763273	3763824	1	552	552	552	96.02	Colwellia_psychrerythraea_34H_uid57855~0	HK01R3E02HCUCO
4742959	4743158	1	201	200	201	96.02	Colwellia_psychrerythraea_34H_uid57855~0	HK01R3E02J4PUT
1297980	1298155	347	522	176	176	96.02	Colwellia_psychrerythraea_34H_uid57855~0	HK01R3E02JGHV6
4076393	4076995	601	1	603	601	96.02	Colwellia_psychrerythraea_34H_uid57855~0	HK01R3E02JN217
4277789	4278334	1	547	546	547	96.01	Colwellia_psychrerythraea_34H_uid57855~0	HK01R3E01BRTOE
4078578	4079129	550	1	552	550	96.01	Colwellia_psychrerythraea_34H_uid57855~0	HK01R3E01EG223
4075962	4076513	551	1	552	551	96.01	Colwellia_psychrerythraea_34H_uid57855~0	HK01R3E02F9UDT
4669025	4669575	551	1	551	551	96.01	Colwellia_psychrerythraea_34H_uid57855~0	HK01R3E02HZ6KT
1658589	1658882	2	302	294	301	96.01	Colwellia_psychrerythraea_34H_uid57855~0	HK01R3E02I3T4P
1153996	1154346	1	351	351	351	96.01	Colwellia_psychrerythraea_34H_uid57855~0	HK01R3E02I78TT
4890434	4890608	415	589	175	175	96	Colwellia_psychrerythraea_34H_uid57855~0	HK01R3E01CLE01
4078916	4079465	553	4	550	550	96	Colwellia_psychrerythraea_34H_uid57855~0	HK01R3E01EYWJ1
5089183	5089355	4	178	173	175	96	Colwellia_psychrerythraea_34H_uid57855~0	HK01R3E02GC7UI
4075062	4075559	2	499	498	498	96	Colwellia_psychrerythraea_34H_uid57855~0	HK01R3E02H733H
3025160	3025481	326	8	322	319	96	Colwellia_psychrerythraea_34H_uid57855~0	HK01R3E02IC6Y1
441306	441530	525	301	225	225	96	Colwellia_psychrerythraea_34H_uid57855~0	HK01R3E02IOR5I
4078920	4079144	1	225	225	225	96	Colwellia_psychrerythraea_34H_uid57855~0	HK01R3E02JX0DX
4075011	4075558	30	572	548	543	95.99	Colwellia_psychrerythraea_34H_uid57855~0	HK01R3E01D64MG
561656	562196	1	545	541	545	95.99	Colwellia_psychrerythraea_34H_uid57855~0	HK01R3E01DXMSH
394289	394662	178	551	374	374	95.99	Colwellia_psychrerythraea_34H_uid57855~0	HK01R3E01EMCNA
4079434	4079981	7	546	548	540	95.99	Colwellia_psychrerythraea_34H_uid57855~0	HK01R3E02HGK15
4076419	4076916	9	506	498	498	95.99	Colwellia_psychrerythraea_34H_uid57855~0	HK01R3E02HQOMV
3876505	3876797	299	1	293	299	95.99	Colwellia_psychrerythraea_34H_uid57855~0	HK01R3E02IXUSP
3654365	3654560	7	205	196	199	95.98	Colwellia_psychrerythraea_34H_uid57855~0	HK01R3E01B7245
1584834	1585056	348	571	223	224	95.98	Colwellia_psychrerythraea_34H_uid57855~0	HK01R3E01BJ6OF
4078781	4079327	1	547	547	547	95.98	Colwellia_psychrerythraea_34H_uid57855~0	HK01R3E01DJY5L
4078509	4079054	52	595	546	544	95.98	Colwellia_psychrerythraea_34H_uid57855~0	HK01R3E02I857Z
4079594	4080086	1	493	493	493	95.98	Colwellia_psychrerythraea_34H_uid57855~0	HK01R3E02IZGPV
3247786	3248033	249	1	248	249	95.98	Colwellia_psychrerythraea_34H_uid57855~0	HK01R3E02JCNJB
5042357	5042803	450	4	447	447	95.97	Colwellia_psychrerythraea_34H_uid57855~0	HK01R3E01AZYLW
4075152	4075274	124	1	123	124	95.97	Colwellia_psychrerythraea_34H_uid57855~0	HK01R3E02GCTID
3237684	3237981	1	298	298	298	95.97	Colwellia_psychrerythraea_34H_uid57855~0	HK01R3E02JFU7M
2623132	2623404	8	280	273	273	95.97	Colwellia_psychrerythraea_34H_uid57855~0	HK01R3E02JI821
4077106	4077599	1	494	494	494	95.96	Colwellia_psychrerythraea_34H_uid57855~0	HK01R3E01D7NT7
4075011	4075331	321	1	321	321	95.96	Colwellia_psychrerythraea_34H_uid57855~0	HK01R3E01EIBWT
3248518	3249087	1	570	570	570	95.96	Colwellia_psychrerythraea_34H_uid57855~0	HK01R3E01ES33O
994814	995355	1	544	542	544	95.96	Colwellia_psychrerythraea_34H_uid57855~0	HK01R3E01ETTZZ
3446221	3446687	520	58	467	463	95.96	Colwellia_psychrerythraea_34H_uid57855~0	HK01R3E02F1X6A
4276599	4277142	1	544	544	544	95.96	Colwellia_psychrerythraea_34H_uid57855~0	HK01R3E02H0KQY
4075252	4075695	443	1	444	443	95.96	Colwellia_psychrerythraea_34H_uid57855~0	HK01R3E02HWZCE
5087633	5088152	520	1	520	520	95.96	Colwellia_psychrerythraea_34H_uid57855~0	HK01R3E02I7J9K
2434754	2435197	445	1	444	445	95.96	Colwellia_psychrerythraea_34H_uid57855~0	HK01R3E02J4VQG
208538	208682	103	250	145	148	95.95	Colwellia_psychrerythraea_34H_uid57855~0	HK01R3E01DW2C7
4077001	4077593	1	593	593	593	95.95	Colwellia_psychrerythraea_34H_uid57855~0	HK01R3E01EYLK0
1758074	1758615	1	543	542	543	95.95	Colwellia_psychrerythraea_34H_uid57855~0	HK01R3E02F1XCI
721763	722108	1	346	346	346	95.95	Colwellia_psychrerythraea_34H_uid57855~0	HK01R3E02G1XQ3
4076444	4077009	1	567	566	567	95.94	Colwellia_psychrerythraea_34H_uid57855~0	HK01R3E01BU7PN
5087842	5088408	1	567	567	567	95.94	Colwellia_psychrerythraea_34H_uid57855~0	HK01R3E01CSL76
4596950	4597220	312	581	271	270	95.94	Colwellia_psychrerythraea_34H_uid57855~0	HK01R3E02GE1PA
3996717	3996986	270	1	270	270	95.93	Colwellia_psychrerythraea_34H_uid57855~0	HK01R3E01AIRPF
2890780	2891049	308	39	270	270	95.93	Colwellia_psychrerythraea_34H_uid57855~0	HK01R3E01C51K2
4078873	4079437	1	565	565	565	95.93	Colwellia_psychrerythraea_34H_uid57855~0	HK01R3E01DJEMG
4076441	4077001	563	1	561	563	95.93	Colwellia_psychrerythraea_34H_uid57855~0	HK01R3E02FW1N8
837735	837857	1	123	123	123	95.93	Colwellia_psychrerythraea_34H_uid57855~0	HK01R3E02GO3RH
4075305	4075721	418	1	417	418	95.93	Colwellia_psychrerythraea_34H_uid57855~0	HK01R3E02GQB7S
3930529	3930700	1	172	172	172	95.93	Colwellia_psychrerythraea_34H_uid57855~0	HK01R3E02IVVXS
5098422	5098961	1	540	540	540	95.93	Colwellia_psychrerythraea_34H_uid57855~0	HK01R3E02JMXI7
4486286	4486579	1	294	294	294	95.92	Colwellia_psychrerythraea_34H_uid57855~0	HK01R3E01BB8J7
5054339	5054804	1	466	466	466	95.92	Colwellia_psychrerythraea_34H_uid57855~0	HK01R3E01BC10E
1310667	1310911	329	573	245	245	95.92	Colwellia_psychrerythraea_34H_uid57855~0	HK01R3E02GV5XR
4079990	4080134	409	263	145	147	95.92	Colwellia_psychrerythraea_34H_uid57855~0	HK01R3E02I9IAJ
4076425	4076913	1	489	489	489	95.91	Colwellia_psychrerythraea_34H_uid57855~0	HK01R3E01BDGEI
389705	390291	586	1	587	586	95.91	Colwellia_psychrerythraea_34H_uid57855~0	HK01R3E01DIAWD
2325490	2326051	562	1	562	562	95.91	Colwellia_psychrerythraea_34H_uid57855~0	HK01R3E01DK1OL
2064648	2065234	1	587	587	587	95.91	Colwellia_psychrerythraea_34H_uid57855~0	HK01R3E01DR74Z
4076363	4076874	510	1	512	510	95.91	Colwellia_psychrerythraea_34H_uid57855~0	HK01R3E01ERYED
4075011	4075327	317	1	317	317	95.91	Colwellia_psychrerythraea_34H_uid57855~0	HK01R3E02HHJG1
5042010	5042397	391	1	388	391	95.91	Colwellia_psychrerythraea_34H_uid57855~0	HK01R3E02JD4DZ
4076458	4076966	514	3	509	512	95.91	Colwellia_psychrerythraea_34H_uid57855~0	HK01R3E02JONMY
1294471	1294592	1	122	122	122	95.9	Colwellia_psychrerythraea_34H_uid57855~0	HK01R3E01C3XRR
2996827	2997410	1	585	584	585	95.9	Colwellia_psychrerythraea_34H_uid57855~0	HK01R3E02GLD9G
451109	451352	543	300	244	244	95.9	Colwellia_psychrerythraea_34H_uid57855~0	HK01R3E02GLIP4
3418079	3418444	113	477	366	365	95.9	Colwellia_psychrerythraea_34H_uid57855~0	HK01R3E02JJZWY
4074725	4074870	316	459	146	144	95.89	Colwellia_psychrerythraea_34H_uid57855~0	HK01R3E01AVMU5
4075176	4075657	485	1	482	485	95.89	Colwellia_psychrerythraea_34H_uid57855~0	HK01R3E01CEUQH
4157199	4157343	390	534	145	145	95.89	Colwellia_psychrerythraea_34H_uid57855~0	HK01R3E02HZ4M5
5042091	5042601	1	511	511	511	95.89	Colwellia_psychrerythraea_34H_uid57855~0	HK01R3E02JBJ7A
772132	772641	1	507	510	507	95.88	Colwellia_psychrerythraea_34H_uid57855~0	HK01R3E01AVRAT
37280	37715	1	436	436	436	95.88	Colwellia_psychrerythraea_34H_uid57855~0	HK01R3E01BV9J4
4075197	4075753	556	1	557	556	95.88	Colwellia_psychrerythraea_34H_uid57855~0	HK01R3E02HVW3F
4075011	4075349	339	1	339	339	95.88	Colwellia_psychrerythraea_34H_uid57855~0	HK01R3E02IQ327
423379	423956	1	582	578	582	95.88	Colwellia_psychrerythraea_34H_uid57855~0	HK01R3E02JIXP4
4079356	4079864	1	509	509	509	95.88	Colwellia_psychrerythraea_34H_uid57855~0	HK01R3E02JUWIJ
4281716	4281836	1	121	121	121	95.87	Colwellia_psychrerythraea_34H_uid57855~0	HK01R3E01CAO25
1311961	1312566	606	1	606	606	95.87	Colwellia_psychrerythraea_34H_uid57855~0	HK01R3E01D3TQS
616528	617006	1	484	479	484	95.87	Colwellia_psychrerythraea_34H_uid57855~0	HK01R3E02I8UJQ
1456672	1456913	228	469	242	242	95.87	Colwellia_psychrerythraea_34H_uid57855~0	HK01R3E02IS46N
4077002	4077606	605	1	605	605	95.87	Colwellia_psychrerythraea_34H_uid57855~0	HK01R3E02ITDA1
4075973	4076476	1	508	504	508	95.87	Colwellia_psychrerythraea_34H_uid57855~0	HK01R3E02JAZOV
3946073	3946627	1	553	555	553	95.86	Colwellia_psychrerythraea_34H_uid57855~0	HK01R3E01B65Z0
5043035	5043613	1	579	579	579	95.86	Colwellia_psychrerythraea_34H_uid57855~0	HK01R3E02IHAUV
4075679	4076013	338	1	335	338	95.86	Colwellia_psychrerythraea_34H_uid57855~0	HK01R3E02INMK3
5047876	5048431	1	556	556	556	95.86	Colwellia_psychrerythraea_34H_uid57855~0	HK01R3E02IVWSP
458943	459474	532	1	532	532	95.86	Colwellia_psychrerythraea_34H_uid57855~0	HK01R3E02JEX7A
730297	730609	1	313	313	313	95.85	Colwellia_psychrerythraea_34H_uid57855~0	HK01R3E01D60ZB
1312256	1312761	1	506	506	506	95.85	Colwellia_psychrerythraea_34H_uid57855~0	HK01R3E01EHEQK
618706	619258	553	1	553	553	95.85	Colwellia_psychrerythraea_34H_uid57855~0	HK01R3E02HX0TQ
5051414	5051990	1	577	577	577	95.84	Colwellia_psychrerythraea_34H_uid57855~0	HK01R3E01D95WM
4075193	4075695	503	1	503	503	95.84	Colwellia_psychrerythraea_34H_uid57855~0	HK01R3E02GKAJY
4267281	4267689	13	421	409	409	95.84	Colwellia_psychrerythraea_34H_uid57855~0	HK01R3E02GNYP6
4444196	4444700	504	1	505	504	95.84	Colwellia_psychrerythraea_34H_uid57855~0	HK01R3E02HH865
4075011	4075438	432	1	428	432	95.84	Colwellia_psychrerythraea_34H_uid57855~0	HK01R3E02IEU5L
3508013	3508153	144	1	141	144	95.83	Colwellia_psychrerythraea_34H_uid57855~0	HK01R3E01AC26W
882149	882695	552	1	547	552	95.83	Colwellia_psychrerythraea_34H_uid57855~0	HK01R3E01AOMMR
2998826	2999377	555	4	552	552	95.83	Colwellia_psychrerythraea_34H_uid57855~0	HK01R3E01BWZ1E
2064220	2064481	4	267	262	264	95.83	Colwellia_psychrerythraea_34H_uid57855~0	HK01R3E02F384U
1661638	1661779	252	110	142	143	95.83	Colwellia_psychrerythraea_34H_uid57855~0	HK01R3E02G8MNG
4077177	4077750	574	1	574	574	95.83	Colwellia_psychrerythraea_34H_uid57855~0	HK01R3E02GESHF
720861	721339	477	1	479	477	95.83	Colwellia_psychrerythraea_34H_uid57855~0	HK01R3E02HH9N4
392609	392776	2	169	168	168	95.83	Colwellia_psychrerythraea_34H_uid57855~0	HK01R3E02IBHCE
4048431	4048982	552	1	552	552	95.83	Colwellia_psychrerythraea_34H_uid57855~0	HK01R3E02JY1T3
4075182	4075754	587	15	573	573	95.82	Colwellia_psychrerythraea_34H_uid57855~0	HK01R3E01C11D1
394289	394671	383	1	383	383	95.82	Colwellia_psychrerythraea_34H_uid57855~0	HK01R3E01D7N8X
4762538	4762800	265	3	263	263	95.82	Colwellia_psychrerythraea_34H_uid57855~0	HK01R3E01DGQ53
730251	730609	2	360	359	359	95.82	Colwellia_psychrerythraea_34H_uid57855~0	HK01R3E01E0XNL
3598001	3598237	168	405	237	238	95.82	Colwellia_psychrerythraea_34H_uid57855~0	HK01R3E02G3GRY
3248514	3248896	383	1	383	383	95.82	Colwellia_psychrerythraea_34H_uid57855~0	HK01R3E02GRH98
336084	336633	1	550	550	550	95.82	Colwellia_psychrerythraea_34H_uid57855~0	HK01R3E02I7IKH
2657517	2657753	341	103	237	239	95.82	Colwellia_psychrerythraea_34H_uid57855~0	HK01R3E02IQA0Q
4079535	4079912	2	382	378	381	95.81	Colwellia_psychrerythraea_34H_uid57855~0	HK01R3E01B2LNE
1065811	1066024	248	461	214	214	95.81	Colwellia_psychrerythraea_34H_uid57855~0	HK01R3E01BEXJH
604316	604767	456	4	452	453	95.81	Colwellia_psychrerythraea_34H_uid57855~0	HK01R3E01BF6HD
4078511	4078916	403	1	406	403	95.81	Colwellia_psychrerythraea_34H_uid57855~0	HK01R3E01C9ZU5
4075852	4076301	1	451	450	451	95.81	Colwellia_psychrerythraea_34H_uid57855~0	HK01R3E01DCJD9
183820	184272	31	483	453	453	95.81	Colwellia_psychrerythraea_34H_uid57855~0	HK01R3E01DRGJ5
4076191	4076736	1	546	546	546	95.81	Colwellia_psychrerythraea_34H_uid57855~0	HK01R3E02F6T29
3543463	3543677	1	215	215	215	95.81	Colwellia_psychrerythraea_34H_uid57855~0	HK01R3E02HEL6D
4076110	4076705	1	595	596	595	95.81	Colwellia_psychrerythraea_34H_uid57855~0	HK01R3E02IIJIA
868482	868811	1	333	330	333	95.8	Colwellia_psychrerythraea_34H_uid57855~0	HK01R3E01BC98H
3997626	3998125	501	3	500	499	95.8	Colwellia_psychrerythraea_34H_uid57855~0	HK01R3E01CVMPI
548931	549475	547	1	545	547	95.8	Colwellia_psychrerythraea_34H_uid57855~0	HK01R3E02H6WCV
1959123	1959550	4	432	428	429	95.8	Colwellia_psychrerythraea_34H_uid57855~0	HK01R3E02IJTU2
4075185	4075754	572	3	570	570	95.8	Colwellia_psychrerythraea_34H_uid57855~0	HK01R3E02JXGHE
730301	730609	1	309	309	309	95.79	Colwellia_psychrerythraea_34H_uid57855~0	HK01R3E01C0I5T
3042175	3042696	7	528	522	522	95.79	Colwellia_psychrerythraea_34H_uid57855~0	HK01R3E01CKCMD
4075730	4076321	1	589	592	589	95.79	Colwellia_psychrerythraea_34H_uid57855~0	HK01R3E01EE23M
4078565	4079087	518	1	523	518	95.79	Colwellia_psychrerythraea_34H_uid57855~0	HK01R3E02G64L4
3418138	3418612	8	481	475	474	95.79	Colwellia_psychrerythraea_34H_uid57855~0	HK01R3E02H78AN
4075011	4075388	378	1	378	378	95.78	Colwellia_psychrerythraea_34H_uid57855~0	HK01R3E01B9QY8
4076374	4076866	500	3	493	498	95.78	Colwellia_psychrerythraea_34H_uid57855~0	HK01R3E01BMGM7
5372550	5373068	1	520	519	520	95.78	Colwellia_psychrerythraea_34H_uid57855~0	HK01R3E01EDWWZ
4078415	4078910	484	1	496	484	95.78	Colwellia_psychrerythraea_34H_uid57855~0	HK01R3E02F3SDS
4078453	4078854	44	442	402	399	95.77	Colwellia_psychrerythraea_34H_uid57855~0	HK01R3E01BJGYU
4783889	4784243	354	1	355	354	95.77	Colwellia_psychrerythraea_34H_uid57855~0	HK01R3E01D9OML
836299	836440	1	142	142	142	95.77	Colwellia_psychrerythraea_34H_uid57855~0	HK01R3E01DYFVC
3502754	3503242	1	496	489	496	95.77	Colwellia_psychrerythraea_34H_uid57855~0	HK01R3E02H9S6O
4074986	4075197	339	551	212	213	95.77	Colwellia_psychrerythraea_34H_uid57855~0	HK01R3E02HX85S
395356	395710	355	1	355	355	95.77	Colwellia_psychrerythraea_34H_uid57855~0	HK01R3E02IA5Q7
549183	549513	334	4	331	331	95.77	Colwellia_psychrerythraea_34H_uid57855~0	HK01R3E02IYUCI
721199	721718	518	1	520	518	95.77	Colwellia_psychrerythraea_34H_uid57855~0	HK01R3E02JILE0
4077810	4077927	1	118	118	118	95.76	Colwellia_psychrerythraea_34H_uid57855~0	HK01R3E01A4HS8
4079976	4080139	400	236	164	165	95.76	Colwellia_psychrerythraea_34H_uid57855~0	HK01R3E01BBA0B
5088685	5089226	2	542	542	541	95.76	Colwellia_psychrerythraea_34H_uid57855~0	HK01R3E01ELCRK
37274	37859	585	1	586	585	95.76	Colwellia_psychrerythraea_34H_uid57855~0	HK01R3E02FS00G
5052821	5053292	1	472	472	472	95.76	Colwellia_psychrerythraea_34H_uid57855~0	HK01R3E02GEKNG
2324751	2325268	519	1	518	519	95.76	Colwellia_psychrerythraea_34H_uid57855~0	HK01R3E02H0V4M
4078523	4078852	327	1	330	327	95.76	Colwellia_psychrerythraea_34H_uid57855~0	HK01R3E02H8K88
4075013	4075552	541	1	540	541	95.76	Colwellia_psychrerythraea_34H_uid57855~0	HK01R3E02JNLK9
4074952	4075372	423	1	421	423	95.75	Colwellia_psychrerythraea_34H_uid57855~0	HK01R3E01BUGKL
5053925	5054489	565	1	565	565	95.75	Colwellia_psychrerythraea_34H_uid57855~0	HK01R3E01E3F9M
4078459	4078926	462	1	468	462	95.74	Colwellia_psychrerythraea_34H_uid57855~0	HK01R3E01CAIH0
4075185	4075747	562	1	563	562	95.74	Colwellia_psychrerythraea_34H_uid57855~0	HK01R3E01CS2PZ
57742	57929	208	21	188	188	95.74	Colwellia_psychrerythraea_34H_uid57855~0	HK01R3E01CVAE2
4076224	4076780	562	1	557	562	95.74	Colwellia_psychrerythraea_34H_uid57855~0	HK01R3E01CWM10
4075011	4075314	203	506	304	304	95.74	Colwellia_psychrerythraea_34H_uid57855~0	HK01R3E01DALO1
4078511	4078909	396	1	399	396	95.74	Colwellia_psychrerythraea_34H_uid57855~0	HK01R3E02GMTCA
4486251	4486579	1	329	329	329	95.74	Colwellia_psychrerythraea_34H_uid57855~0	HK01R3E02GNVM2
4078722	4079190	470	1	469	470	95.74	Colwellia_psychrerythraea_34H_uid57855~0	HK01R3E02IA74U
619480	619922	1	443	443	443	95.74	Colwellia_psychrerythraea_34H_uid57855~0	HK01R3E02IORZA
4079942	4080080	1	141	139	141	95.74	Colwellia_psychrerythraea_34H_uid57855~0	HK01R3E02JL2EC
4075011	4075359	350	1	349	350	95.73	Colwellia_psychrerythraea_34H_uid57855~0	HK01R3E01BOM93
4444010	4444595	586	1	586	586	95.73	Colwellia_psychrerythraea_34H_uid57855~0	HK01R3E01DABGC
799354	799470	122	6	117	117	95.73	Colwellia_psychrerythraea_34H_uid57855~0	HK01R3E01E12A6
5282229	5282345	427	542	117	116	95.73	Colwellia_psychrerythraea_34H_uid57855~0	HK01R3E02F6DR8
4075756	4076289	535	1	534	535	95.72	Colwellia_psychrerythraea_34H_uid57855~0	HK01R3E01A4RXF
3238475	3238661	187	1	187	187	95.72	Colwellia_psychrerythraea_34H_uid57855~0	HK01R3E01D0Z7H
4076080	4076593	1	513	514	513	95.72	Colwellia_psychrerythraea_34H_uid57855~0	HK01R3E02FVL9E
445370	445556	310	496	187	187	95.72	Colwellia_psychrerythraea_34H_uid57855~0	HK01R3E02H69QK
4680032	4680566	536	1	535	536	95.72	Colwellia_psychrerythraea_34H_uid57855~0	HK01R3E02HO01B
4048425	4048985	1	561	561	561	95.72	Colwellia_psychrerythraea_34H_uid57855~0	HK01R3E02HRPML
721252	721645	396	1	394	396	95.71	Colwellia_psychrerythraea_34H_uid57855~0	HK01R3E01AJNKW
1907172	1907591	420	1	420	420	95.71	Colwellia_psychrerythraea_34H_uid57855~0	HK01R3E01B8N84
4016298	4016785	490	1	488	490	95.71	Colwellia_psychrerythraea_34H_uid57855~0	HK01R3E02FIM4F
3913897	3914455	1	559	559	559	95.71	Colwellia_psychrerythraea_34H_uid57855~0	HK01R3E02IVMXO
1111207	1111555	349	1	349	349	95.7	Colwellia_psychrerythraea_34H_uid57855~0	HK01R3E01AZF6L
838074	838422	349	1	349	349	95.7	Colwellia_psychrerythraea_34H_uid57855~0	HK01R3E01AZL9Y
5047874	5048431	564	7	558	558	95.7	Colwellia_psychrerythraea_34H_uid57855~0	HK01R3E01CFVZ6
4075011	4075311	301	1	301	301	95.7	Colwellia_psychrerythraea_34H_uid57855~0	HK01R3E01CU4YB
2658907	2659091	402	217	185	186	95.7	Colwellia_psychrerythraea_34H_uid57855~0	HK01R3E02J1ZLK
1284508	1284693	4	189	186	186	95.7	Colwellia_psychrerythraea_34H_uid57855~0	HK01R3E02JDNTI
4253585	4254186	1	605	602	605	95.7	Colwellia_psychrerythraea_34H_uid57855~0	HK01R3E02JWI2U
720615	721194	584	5	580	580	95.69	Colwellia_psychrerythraea_34H_uid57855~0	HK01R3E01AYLLA
883316	883894	581	5	579	577	95.69	Colwellia_psychrerythraea_34H_uid57855~0	HK01R3E01B16P1
1312818	1313328	509	1	511	509	95.69	Colwellia_psychrerythraea_34H_uid57855~0	HK01R3E01BZPKQ
4987814	4988346	534	2	533	533	95.69	Colwellia_psychrerythraea_34H_uid57855~0	HK01R3E02FY00K
336072	336581	1	510	510	510	95.69	Colwellia_psychrerythraea_34H_uid57855~0	HK01R3E02G0M1V
1756093	1756603	10	520	511	511	95.69	Colwellia_psychrerythraea_34H_uid57855~0	HK01R3E02GI17T
621744	622253	509	1	510	509	95.69	Colwellia_psychrerythraea_34H_uid57855~0	HK01R3E02H3LMQ
4077193	4077794	1	602	602	602	95.69	Colwellia_psychrerythraea_34H_uid57855~0	HK01R3E02JHJVG
4078509	4079064	33	585	556	553	95.68	Colwellia_psychrerythraea_34H_uid57855~0	HK01R3E01BOY5C
4078630	4078768	139	1	139	139	95.68	Colwellia_psychrerythraea_34H_uid57855~0	HK01R3E01DD01R
2623219	2623403	297	113	185	185	95.68	Colwellia_psychrerythraea_34H_uid57855~0	HK01R3E01EF1BW
5065891	5066052	345	503	162	159	95.68	Colwellia_psychrerythraea_34H_uid57855~0	HK01R3E02GPTDJ
4783889	4784073	185	2	185	184	95.68	Colwellia_psychrerythraea_34H_uid57855~0	HK01R3E02GUGGO
4679876	4680431	1	556	556	556	95.68	Colwellia_psychrerythraea_34H_uid57855~0	HK01R3E02I30WZ
4076026	4076558	1	532	533	532	95.68	Colwellia_psychrerythraea_34H_uid57855~0	HK01R3E02J2SE9
2623219	2623403	242	58	185	185	95.68	Colwellia_psychrerythraea_34H_uid57855~0	HK01R3E02JZM0T
4079369	4079874	511	5	506	507	95.67	Colwellia_psychrerythraea_34H_uid57855~0	HK01R3E01BJPR9
4221477	4221753	481	205	277	277	95.67	Colwellia_psychrerythraea_34H_uid57855~0	HK01R3E02GURBJ
4076158	4076711	553	1	554	553	95.67	Colwellia_psychrerythraea_34H_uid57855~0	HK01R3E02IUEK2
5047648	5048245	598	1	598	598	95.67	Colwellia_psychrerythraea_34H_uid57855~0	HK01R3E02IZYPB
4076371	4076922	551	1	552	551	95.66	Colwellia_psychrerythraea_34H_uid57855~0	HK01R3E01CTPB1
2963938	2964398	466	7	461	460	95.66	Colwellia_psychrerythraea_34H_uid57855~0	HK01R3E02HC2MD
5087551	5087942	1	391	392	391	95.66	Colwellia_psychrerythraea_34H_uid57855~0	HK01R3E02ICM8B
2434697	2435111	415	1	415	415	95.66	Colwellia_psychrerythraea_34H_uid57855~0	HK01R3E02IV1HH
530727	530954	302	74	228	229	95.65	Colwellia_psychrerythraea_34H_uid57855~0	HK01R3E01E3NBP
2674447	2674630	44	227	184	184	95.65	Colwellia_psychrerythraea_34H_uid57855~0	HK01R3E02F9DKO
4665842	4666232	392	2	391	391	95.65	Colwellia_psychrerythraea_34H_uid57855~0	HK01R3E02FJPAT
423435	423935	1	505	501	505	95.65	Colwellia_psychrerythraea_34H_uid57855~0	HK01R3E02IFUHO
4075183	4075754	590	21	572	570	95.64	Colwellia_psychrerythraea_34H_uid57855~0	HK01R3E01C820S
879723	880273	551	1	551	551	95.64	Colwellia_psychrerythraea_34H_uid57855~0	HK01R3E01CGE0A
4269727	4270277	551	1	551	551	95.64	Colwellia_psychrerythraea_34H_uid57855~0	HK01R3E02FFPFI
5095480	5095961	481	1	482	481	95.64	Colwellia_psychrerythraea_34H_uid57855~0	HK01R3E02GQLUU
3403105	3403379	269	543	275	275	95.64	Colwellia_psychrerythraea_34H_uid57855~0	HK01R3E02JYIFG
1949481	1949732	4	253	252	250	95.63	Colwellia_psychrerythraea_34H_uid57855~0	HK01R3E01AU6IH
561845	562210	578	227	366	352	95.63	Colwellia_psychrerythraea_34H_uid57855~0	HK01R3E01AYRDS
4076441	4076825	11	399	385	389	95.63	Colwellia_psychrerythraea_34H_uid57855~0	HK01R3E01BH979
2817478	2817660	4	186	183	183	95.63	Colwellia_psychrerythraea_34H_uid57855~0	HK01R3E01DME95
2316833	2317404	572	1	572	572	95.63	Colwellia_psychrerythraea_34H_uid57855~0	HK01R3E02FXZSU
1302305	1302556	252	501	252	250	95.63	Colwellia_psychrerythraea_34H_uid57855~0	HK01R3E02GT1KR
2788438	2788895	1	458	458	458	95.63	Colwellia_psychrerythraea_34H_uid57855~0	HK01R3E02H9QEW
111555	112149	595	1	595	595	95.63	Colwellia_psychrerythraea_34H_uid57855~0	HK01R3E02HX7L0
3322330	3322489	370	529	160	160	95.62	Colwellia_psychrerythraea_34H_uid57855~0	HK01R3E01CXYJD
423842	424137	1	297	296	297	95.62	Colwellia_psychrerythraea_34H_uid57855~0	HK01R3E02F2PUE
3997583	3998061	479	1	479	479	95.62	Colwellia_psychrerythraea_34H_uid57855~0	HK01R3E02GDFKY
336771	337090	1	320	320	320	95.62	Colwellia_psychrerythraea_34H_uid57855~0	HK01R3E02H2V94
4444200	4444678	1	478	479	478	95.62	Colwellia_psychrerythraea_34H_uid57855~0	HK01R3E02HVPJJ
3500480	3501004	525	1	525	525	95.62	Colwellia_psychrerythraea_34H_uid57855~0	HK01R3E02HXRSU
530951	531064	114	1	114	114	95.61	Colwellia_psychrerythraea_34H_uid57855~0	HK01R3E01BBUAP
2324118	2324641	1	524	524	524	95.61	Colwellia_psychrerythraea_34H_uid57855~0	HK01R3E01CBF25
4075011	4075328	265	581	318	317	95.61	Colwellia_psychrerythraea_34H_uid57855~0	HK01R3E01EBGRV
1756051	1756547	502	2	497	501	95.61	Colwellia_psychrerythraea_34H_uid57855~0	HK01R3E02FOE6P
2316658	2317249	1	591	592	591	95.61	Colwellia_psychrerythraea_34H_uid57855~0	HK01R3E02I50H2
2967695	2968238	544	1	544	544	95.6	Colwellia_psychrerythraea_34H_uid57855~0	HK01R3E02F5QV0
1658588	1659109	13	534	522	522	95.6	Colwellia_psychrerythraea_34H_uid57855~0	HK01R3E02FVY3N
4075011	4075192	185	4	182	182	95.6	Colwellia_psychrerythraea_34H_uid57855~0	HK01R3E02G9EQF
2636879	2637173	257	551	295	295	95.59	Colwellia_psychrerythraea_34H_uid57855~0	HK01R3E01B3Q9M
5372261	5372825	3	569	565	567	95.59	Colwellia_psychrerythraea_34H_uid57855~0	HK01R3E01C26U9
4075011	4075440	147	576	430	430	95.59	Colwellia_psychrerythraea_34H_uid57855~0	HK01R3E01DJTQO
4077264	4077852	1	588	589	588	95.59	Colwellia_psychrerythraea_34H_uid57855~0	HK01R3E01E1GAE
4079368	4079908	543	1	541	543	95.59	Colwellia_psychrerythraea_34H_uid57855~0	HK01R3E01EM0SW
3019450	3019585	28	163	136	136	95.59	Colwellia_psychrerythraea_34H_uid57855~0	HK01R3E02GREIH
548776	549363	589	1	588	589	95.59	Colwellia_psychrerythraea_34H_uid57855~0	HK01R3E02HGQ6Y
4180159	4180362	130	333	204	204	95.59	Colwellia_psychrerythraea_34H_uid57855~0	HK01R3E02INKPI
4079395	4079980	1	587	586	587	95.59	Colwellia_psychrerythraea_34H_uid57855~0	HK01R3E02JTT94
5080840	5081133	294	1	294	294	95.58	Colwellia_psychrerythraea_34H_uid57855~0	HK01R3E01BMZBY
4075011	4075303	293	1	293	293	95.58	Colwellia_psychrerythraea_34H_uid57855~0	HK01R3E01BV3OY
4075813	4076398	586	4	586	583	95.58	Colwellia_psychrerythraea_34H_uid57855~0	HK01R3E01DI5AR
4016465	4016777	316	1	313	316	95.58	Colwellia_psychrerythraea_34H_uid57855~0	HK01R3E02I1JEO
4077130	4077695	566	1	566	566	95.58	Colwellia_psychrerythraea_34H_uid57855~0	HK01R3E02JDRGF
3717085	3717196	440	552	112	113	95.58	Colwellia_psychrerythraea_34H_uid57855~0	HK01R3E02JWCQT
1290385	1290655	304	36	271	269	95.57	Colwellia_psychrerythraea_34H_uid57855~0	HK01R3E01DH1T1
2418258	2418414	451	607	157	157	95.57	Colwellia_psychrerythraea_34H_uid57855~0	HK01R3E01DJ0K4
4078512	4078669	421	574	158	154	95.57	Colwellia_psychrerythraea_34H_uid57855~0	HK01R3E01ECLYF
1529028	1529230	491	292	203	200	95.57	Colwellia_psychrerythraea_34H_uid57855~0	HK01R3E02IXDTR
1473856	1474190	216	553	335	338	95.56	Colwellia_psychrerythraea_34H_uid57855~0	HK01R3E01E6B36
530722	530856	135	1	135	135	95.56	Colwellia_psychrerythraea_34H_uid57855~0	HK01R3E01EDMRP
5065504	5065974	473	1	471	473	95.56	Colwellia_psychrerythraea_34H_uid57855~0	HK01R3E02GQMP5
4571974	4572153	404	582	180	179	95.56	Colwellia_psychrerythraea_34H_uid57855~0	HK01R3E02H0K72
4075011	4075347	252	587	337	336	95.56	Colwellia_psychrerythraea_34H_uid57855~0	HK01R3E02H9H8C
4075066	4075650	583	1	585	583	95.56	Colwellia_psychrerythraea_34H_uid57855~0	HK01R3E02I2DJX
4075013	4075368	359	1	356	359	95.56	Colwellia_psychrerythraea_34H_uid57855~0	HK01R3E02I2NU9
4075011	4075324	314	1	314	314	95.56	Colwellia_psychrerythraea_34H_uid57855~0	HK01R3E02IVTY7
4075011	4075257	221	467	247	247	95.55	Colwellia_psychrerythraea_34H_uid57855~0	HK01R3E01AO3FB
4078839	4079220	385	4	382	382	95.55	Colwellia_psychrerythraea_34H_uid57855~0	HK01R3E01AXK9G
184360	184785	427	1	426	427	95.55	Colwellia_psychrerythraea_34H_uid57855~0	HK01R3E02H90KD
4665886	4666331	533	86	446	448	95.55	Colwellia_psychrerythraea_34H_uid57855~0	HK01R3E02IJY9Z
4075011	4075257	323	569	247	247	95.55	Colwellia_psychrerythraea_34H_uid57855~0	HK01R3E02J5BV9
5052779	5053294	1	516	516	516	95.54	Colwellia_psychrerythraea_34H_uid57855~0	HK01R3E01A7RZF
1261192	1261459	546	279	268	268	95.54	Colwellia_psychrerythraea_34H_uid57855~0	HK01R3E01BSODE
4075801	4076381	1	577	581	577	95.54	Colwellia_psychrerythraea_34H_uid57855~0	HK01R3E01C9VCU
4079214	4079773	560	1	560	560	95.54	Colwellia_psychrerythraea_34H_uid57855~0	HK01R3E01D6Z3T
1597046	1597157	267	378	112	112	95.54	Colwellia_psychrerythraea_34H_uid57855~0	HK01R3E01DBYF3
634491	634826	1	336	336	336	95.54	Colwellia_psychrerythraea_34H_uid57855~0	HK01R3E02GX9P4
4075221	4075779	4	562	559	559	95.54	Colwellia_psychrerythraea_34H_uid57855~0	HK01R3E02IFRE9
4079927	4080081	1	157	155	157	95.54	Colwellia_psychrerythraea_34H_uid57855~0	HK01R3E02JT9K2
1781064	1781531	470	1	468	470	95.53	Colwellia_psychrerythraea_34H_uid57855~0	HK01R3E01APN5T
4075152	4075687	538	2	536	537	95.53	Colwellia_psychrerythraea_34H_uid57855~0	HK01R3E01DS2C3
5065887	5066065	336	512	179	177	95.53	Colwellia_psychrerythraea_34H_uid57855~0	HK01R3E01DW0R2
2769351	2769529	179	1	179	179	95.53	Colwellia_psychrerythraea_34H_uid57855~0	HK01R3E01EY8NC
1234220	1234689	469	1	470	469	95.53	Colwellia_psychrerythraea_34H_uid57855~0	HK01R3E02G3B4H
4075045	4075647	603	1	603	603	95.53	Colwellia_psychrerythraea_34H_uid57855~0	HK01R3E02IEPTK
770355	770867	6	519	513	514	95.53	Colwellia_psychrerythraea_34H_uid57855~0	HK01R3E02IJ58N
1661254	1661777	572	39	524	534	95.52	Colwellia_psychrerythraea_34H_uid57855~0	HK01R3E01B3IUD
879166	879746	1	581	581	581	95.52	Colwellia_psychrerythraea_34H_uid57855~0	HK01R3E01BK7Y0
4075011	4075342	105	438	332	334	95.52	Colwellia_psychrerythraea_34H_uid57855~0	HK01R3E01BVJYT
1312231	1312676	1	446	446	446	95.52	Colwellia_psychrerythraea_34H_uid57855~0	HK01R3E01C9N07
2426942	2427142	6	206	201	201	95.52	Colwellia_psychrerythraea_34H_uid57855~0	HK01R3E01CKISO
5054127	5054729	1	603	603	603	95.52	Colwellia_psychrerythraea_34H_uid57855~0	HK01R3E01CZZI2
618166	618633	471	3	468	469	95.52	Colwellia_psychrerythraea_34H_uid57855~0	HK01R3E02F7GAV
4490236	4490502	524	258	267	267	95.52	Colwellia_psychrerythraea_34H_uid57855~0	HK01R3E02F9DKF
2817394	2817661	245	512	268	268	95.52	Colwellia_psychrerythraea_34H_uid57855~0	HK01R3E02GRA5U
4016688	4017290	4	606	603	603	95.52	Colwellia_psychrerythraea_34H_uid57855~0	HK01R3E02JJLAE
4075011	4075188	346	523	178	178	95.51	Colwellia_psychrerythraea_34H_uid57855~0	HK01R3E01BFDSR
4680572	4680749	4	181	178	178	95.51	Colwellia_psychrerythraea_34H_uid57855~0	HK01R3E01DA7FF
4075011	4075188	178	1	178	178	95.51	Colwellia_psychrerythraea_34H_uid57855~0	HK01R3E01DE7DM
5054040	5054573	4	536	534	533	95.51	Colwellia_psychrerythraea_34H_uid57855~0	HK01R3E01DK04G
37172	37772	1	601	601	601	95.51	Colwellia_psychrerythraea_34H_uid57855~0	HK01R3E01E40SZ
4079480	4080029	1	555	550	555	95.51	Colwellia_psychrerythraea_34H_uid57855~0	HK01R3E02GXY0D
1058951	1059239	1	289	289	289	95.5	Colwellia_psychrerythraea_34H_uid57855~0	HK01R3E01A00B4
4075180	4075754	583	7	575	577	95.5	Colwellia_psychrerythraea_34H_uid57855~0	HK01R3E01ASFNH
4077069	4077601	1	533	533	533	95.5	Colwellia_psychrerythraea_34H_uid57855~0	HK01R3E01AY97U
4079722	4080137	482	62	416	421	95.5	Colwellia_psychrerythraea_34H_uid57855~0	HK01R3E01CB01O
4079971	4080079	550	440	109	111	95.5	Colwellia_psychrerythraea_34H_uid57855~0	HK01R3E01DA5JN
730278	730609	581	249	332	333	95.5	Colwellia_psychrerythraea_34H_uid57855~0	HK01R3E01DWQMH
4075011	4075210	313	512	200	200	95.5	Colwellia_psychrerythraea_34H_uid57855~0	HK01R3E02GD5S9
5046367	5046766	521	122	400	400	95.5	Colwellia_psychrerythraea_34H_uid57855~0	HK01R3E02GYO4A
4075011	4075210	349	548	200	200	95.5	Colwellia_psychrerythraea_34H_uid57855~0	HK01R3E02H8J8C
2321860	2322392	533	1	533	533	95.5	Colwellia_psychrerythraea_34H_uid57855~0	HK01R3E02IA2I3
4079474	4080044	1	576	571	576	95.5	Colwellia_psychrerythraea_34H_uid57855~0	HK01R3E02II67S
4276341	4276784	1	444	444	444	95.5	Colwellia_psychrerythraea_34H_uid57855~0	HK01R3E02IJ3HO
5100163	5100694	1	532	532	532	95.49	Colwellia_psychrerythraea_34H_uid57855~0	HK01R3E01AR8JK
634361	634826	481	16	466	466	95.49	Colwellia_psychrerythraea_34H_uid57855~0	HK01R3E01C6LF2
548759	549332	1	574	574	574	95.49	Colwellia_psychrerythraea_34H_uid57855~0	HK01R3E01ES35Q
37193	37790	597	1	598	597	95.49	Colwellia_psychrerythraea_34H_uid57855~0	HK01R3E02HVCPA
1084210	1084453	278	521	244	244	95.49	Colwellia_psychrerythraea_34H_uid57855~0	HK01R3E02I0NK6
4079039	4079570	1	530	532	530	95.49	Colwellia_psychrerythraea_34H_uid57855~0	HK01R3E02I9V9V
4076303	4076679	1	376	377	376	95.49	Colwellia_psychrerythraea_34H_uid57855~0	HK01R3E02JN1AN
1167834	1168010	205	29	177	177	95.48	Colwellia_psychrerythraea_34H_uid57855~0	HK01R3E01ALAUO
4001018	4001171	432	586	154	155	95.48	Colwellia_psychrerythraea_34H_uid57855~0	HK01R3E01ANE1K
4078525	4078678	285	437	154	153	95.48	Colwellia_psychrerythraea_34H_uid57855~0	HK01R3E01BDM27
3656139	3656311	177	1	173	177	95.48	Colwellia_psychrerythraea_34H_uid57855~0	HK01R3E01BJU16
3507055	3507585	530	1	531	530	95.48	Colwellia_psychrerythraea_34H_uid57855~0	HK01R3E01CDXPX
1658611	1658827	221	1	217	221	95.48	Colwellia_psychrerythraea_34H_uid57855~0	HK01R3E01CVNWB
4075011	4075429	419	1	419	419	95.48	Colwellia_psychrerythraea_34H_uid57855~0	HK01R3E02H5I61
4665921	4666295	1	375	375	375	95.48	Colwellia_psychrerythraea_34H_uid57855~0	HK01R3E02IMLRT
4670144	4670452	10	318	309	309	95.47	Colwellia_psychrerythraea_34H_uid57855~0	HK01R3E02GE4OV
4486289	4486596	525	217	308	309	95.47	Colwellia_psychrerythraea_34H_uid57855~0	HK01R3E02GYX2A
1480473	1480980	1	508	508	508	95.47	Colwellia_psychrerythraea_34H_uid57855~0	HK01R3E02H2X65
5046526	5046766	1	243	241	243	95.47	Colwellia_psychrerythraea_34H_uid57855~0	HK01R3E02HT1DN
61541	61783	283	525	243	243	95.47	Colwellia_psychrerythraea_34H_uid57855~0	HK01R3E02IFI40
530376	530706	608	278	331	331	95.47	Colwellia_psychrerythraea_34H_uid57855~0	HK01R3E02IKIDP
2062829	2063358	530	1	530	530	95.47	Colwellia_psychrerythraea_34H_uid57855~0	HK01R3E02JZV2L
2389879	2390429	1	551	551	551	95.46	Colwellia_psychrerythraea_34H_uid57855~0	HK01R3E01BXXN6
4075003	4075572	17	586	570	570	95.46	Colwellia_psychrerythraea_34H_uid57855~0	HK01R3E01E5ST3
4075011	4075427	25	441	417	417	95.45	Colwellia_psychrerythraea_34H_uid57855~0	HK01R3E01CAD58
302918	303027	1	110	110	110	95.45	Colwellia_psychrerythraea_34H_uid57855~0	HK01R3E01DQJ40
1327508	1327617	110	1	110	110	95.45	Colwellia_psychrerythraea_34H_uid57855~0	HK01R3E01DWA0E
4076416	4076898	483	1	483	483	95.45	Colwellia_psychrerythraea_34H_uid57855~0	HK01R3E02G3SPH
3403105	3403389	260	545	285	286	95.45	Colwellia_psychrerythraea_34H_uid57855~0	HK01R3E02H7L2Z
1459261	1459853	1	592	593	592	95.45	Colwellia_psychrerythraea_34H_uid57855~0	HK01R3E02H9Y5T
616340	616821	483	3	482	481	95.45	Colwellia_psychrerythraea_34H_uid57855~0	HK01R3E02HNAHM
886567	886896	2	331	330	330	95.45	Colwellia_psychrerythraea_34H_uid57855~0	HK01R3E02HY9K5
4665593	4666164	1	572	572	572	95.45	Colwellia_psychrerythraea_34H_uid57855~0	HK01R3E02IT5VI
4267446	4267951	506	1	506	506	95.45	Colwellia_psychrerythraea_34H_uid57855~0	HK01R3E02IZQM6
171874	172071	197	1	198	197	95.45	Colwellia_psychrerythraea_34H_uid57855~0	HK01R3E02JAVTA
603467	603730	266	3	264	264	95.45	Colwellia_psychrerythraea_34H_uid57855~0	HK01R3E02JAX31
4079475	4080062	1	590	588	590	95.45	Colwellia_psychrerythraea_34H_uid57855~0	HK01R3E02JYYF5
4079373	4079894	1	525	522	525	95.44	Colwellia_psychrerythraea_34H_uid57855~0	HK01R3E01DFRKJ
1658612	1659135	524	1	524	524	95.44	Colwellia_psychrerythraea_34H_uid57855~0	HK01R3E02H256E
4078376	4078916	1	535	541	535	95.44	Colwellia_psychrerythraea_34H_uid57855~0	HK01R3E02H8MQO
1309212	1309606	5	399	395	395	95.44	Colwellia_psychrerythraea_34H_uid57855~0	HK01R3E02HAJ68
721178	721659	1	482	482	482	95.44	Colwellia_psychrerythraea_34H_uid57855~0	HK01R3E02I4C3L
4075004	4075351	348	1	348	348	95.43	Colwellia_psychrerythraea_34H_uid57855~0	HK01R3E01CGPM0
435763	435959	1	197	197	197	95.43	Colwellia_psychrerythraea_34H_uid57855~0	HK01R3E02F4QUL
2916451	2916953	1	503	503	503	95.43	Colwellia_psychrerythraea_34H_uid57855~0	HK01R3E02FY6DC
5100560	5101128	1	569	569	569	95.43	Colwellia_psychrerythraea_34H_uid57855~0	HK01R3E02G5HM2
2978409	2978868	459	1	460	459	95.43	Colwellia_psychrerythraea_34H_uid57855~0	HK01R3E02G6VW1
994930	995410	1	481	481	481	95.43	Colwellia_psychrerythraea_34H_uid57855~0	HK01R3E02G8WRS
3777202	3777568	414	43	367	372	95.43	Colwellia_psychrerythraea_34H_uid57855~0	HK01R3E02H4P0P
1295375	1295767	75	467	393	393	95.42	Colwellia_psychrerythraea_34H_uid57855~0	HK01R3E01BAQ4L
1302305	1302588	407	124	284	284	95.42	Colwellia_psychrerythraea_34H_uid57855~0	HK01R3E01BFWMX
385098	385228	426	555	131	130	95.42	Colwellia_psychrerythraea_34H_uid57855~0	HK01R3E01DTI7L
1758380	1758528	1	152	149	152	95.42	Colwellia_psychrerythraea_34H_uid57855~0	HK01R3E02G8179
4221609	4221761	1	153	153	153	95.42	Colwellia_psychrerythraea_34H_uid57855~0	HK01R3E02HMVV0
4783889	4784150	265	526	262	262	95.42	Colwellia_psychrerythraea_34H_uid57855~0	HK01R3E02JUBHO
994932	995454	1	522	523	522	95.41	Colwellia_psychrerythraea_34H_uid57855~0	HK01R3E01BBDJ8
218120	218707	11	596	588	586	95.41	Colwellia_psychrerythraea_34H_uid57855~0	HK01R3E01C9L9Y
2062690	2063212	1	523	523	523	95.41	Colwellia_psychrerythraea_34H_uid57855~0	HK01R3E01CWMPW
1297980	1298306	169	495	327	327	95.41	Colwellia_psychrerythraea_34H_uid57855~0	HK01R3E01D088S
61916	62482	567	1	567	567	95.41	Colwellia_psychrerythraea_34H_uid57855~0	HK01R3E01DB2T8
4075236	4075779	1	544	544	544	95.41	Colwellia_psychrerythraea_34H_uid57855~0	HK01R3E01EHOD3
829784	830065	529	247	282	283	95.41	Colwellia_psychrerythraea_34H_uid57855~0	HK01R3E01EW2MQ
5055041	5055607	1	567	567	567	95.41	Colwellia_psychrerythraea_34H_uid57855~0	HK01R3E02FHQ8F
4903820	4904277	7	464	458	458	95.41	Colwellia_psychrerythraea_34H_uid57855~0	HK01R3E02FQ9SG
3543457	3543870	1	412	414	412	95.41	Colwellia_psychrerythraea_34H_uid57855~0	HK01R3E02HEZY4
4078509	4078878	367	1	370	367	95.41	Colwellia_psychrerythraea_34H_uid57855~0	HK01R3E02HT2CX
4075848	4076411	562	2	564	561	95.41	Colwellia_psychrerythraea_34H_uid57855~0	HK01R3E02IC5RI
4016733	4017320	1	588	588	588	95.41	Colwellia_psychrerythraea_34H_uid57855~0	HK01R3E02JRX0H
474933	475477	1	545	545	545	95.41	Colwellia_psychrerythraea_34H_uid57855~0	HK01R3E02JX0EL
4075334	4075746	413	1	413	413	95.4	Colwellia_psychrerythraea_34H_uid57855~0	HK01R3E01B9HQF
4076347	4076823	1	477	477	477	95.4	Colwellia_psychrerythraea_34H_uid57855~0	HK01R3E01BO2SZ
1906230	1906686	62	515	457	454	95.4	Colwellia_psychrerythraea_34H_uid57855~0	HK01R3E01C9AJG
290774	291248	1	476	475	476	95.4	Colwellia_psychrerythraea_34H_uid57855~0	HK01R3E02F3VU6
616561	617103	543	1	543	543	95.4	Colwellia_psychrerythraea_34H_uid57855~0	HK01R3E02GH8I0
4075011	4075184	174	1	174	174	95.4	Colwellia_psychrerythraea_34H_uid57855~0	HK01R3E02HM5OK
1060648	1061125	1	478	478	478	95.4	Colwellia_psychrerythraea_34H_uid57855~0	HK01R3E02HXS4P
1490082	1490255	561	389	174	173	95.4	Colwellia_psychrerythraea_34H_uid57855~0	HK01R3E02I9WOE
4277616	4278224	1	605	609	605	95.4	Colwellia_psychrerythraea_34H_uid57855~0	HK01R3E02J3V1J
3892844	3893316	1	475	473	475	95.39	Colwellia_psychrerythraea_34H_uid57855~0	HK01R3E01A0H1S
2658941	2659092	1	152	152	152	95.39	Colwellia_psychrerythraea_34H_uid57855~0	HK01R3E01BXMA1
5047604	5048167	1	564	564	564	95.39	Colwellia_psychrerythraea_34H_uid57855~0	HK01R3E01CW2XV
4075178	4075762	584	1	585	584	95.39	Colwellia_psychrerythraea_34H_uid57855~0	HK01R3E02F0G22
78458	78804	1	347	347	347	95.39	Colwellia_psychrerythraea_34H_uid57855~0	HK01R3E02H1GK0
5051202	5051353	152	1	152	152	95.39	Colwellia_psychrerythraea_34H_uid57855~0	HK01R3E02JNC8X
1755719	1756302	584	1	584	584	95.38	Colwellia_psychrerythraea_34H_uid57855~0	HK01R3E01BFLVI
4075180	4075763	584	1	584	584	95.38	Colwellia_psychrerythraea_34H_uid57855~0	HK01R3E01BMWFS
5096054	5096637	4	586	584	583	95.38	Colwellia_psychrerythraea_34H_uid57855~0	HK01R3E01D8EEP
883405	883944	4	541	540	538	95.38	Colwellia_psychrerythraea_34H_uid57855~0	HK01R3E01E40NC
4077229	4077813	1	583	585	583	95.38	Colwellia_psychrerythraea_34H_uid57855~0	HK01R3E01EOFKR
40555	40792	245	9	238	237	95.38	Colwellia_psychrerythraea_34H_uid57855~0	HK01R3E01EQAS7
2321955	2322558	4	608	604	605	95.38	Colwellia_psychrerythraea_34H_uid57855~0	HK01R3E02GRZCY
37093	37675	583	1	583	583	95.38	Colwellia_psychrerythraea_34H_uid57855~0	HK01R3E02I37P0
4078535	4078772	236	1	238	236	95.38	Colwellia_psychrerythraea_34H_uid57855~0	HK01R3E02IBK5P
4079645	4080135	534	38	491	497	95.37	Colwellia_psychrerythraea_34H_uid57855~0	HK01R3E01BAWG3
4485989	4486550	4	565	562	562	95.37	Colwellia_psychrerythraea_34H_uid57855~0	HK01R3E01DTLDQ
4016219	4016758	6	542	540	537	95.37	Colwellia_psychrerythraea_34H_uid57855~0	HK01R3E01DWESF
4079625	4080137	4	513	513	510	95.37	Colwellia_psychrerythraea_34H_uid57855~0	HK01R3E02FZ7UJ
5051755	5052013	259	1	259	259	95.37	Colwellia_psychrerythraea_34H_uid57855~0	HK01R3E02G2PGQ
394289	394654	186	552	366	367	95.37	Colwellia_psychrerythraea_34H_uid57855~0	HK01R3E02G8NU3
4075011	4075290	280	1	280	280	95.37	Colwellia_psychrerythraea_34H_uid57855~0	HK01R3E02GU9PV
2592211	2592469	259	1	259	259	95.37	Colwellia_psychrerythraea_34H_uid57855~0	HK01R3E02JA2OI
2324540	2324993	1	454	454	454	95.37	Colwellia_psychrerythraea_34H_uid57855~0	HK01R3E02JKGDU
4076314	4076916	1	601	603	601	95.36	Colwellia_psychrerythraea_34H_uid57855~0	HK01R3E01DV36L
2324131	2324496	195	560	366	366	95.36	Colwellia_psychrerythraea_34H_uid57855~0	HK01R3E02GMYWI
770498	771013	520	5	516	516	95.35	Colwellia_psychrerythraea_34H_uid57855~0	HK01R3E01CU0IX
4076274	4076854	1	580	581	580	95.35	Colwellia_psychrerythraea_34H_uid57855~0	HK01R3E01EFBHA
616406	616985	579	1	580	579	95.35	Colwellia_psychrerythraea_34H_uid57855~0	HK01R3E01EYJPN
2218283	2218625	69	409	343	341	95.35	Colwellia_psychrerythraea_34H_uid57855~0	HK01R3E02GNIZX
1661649	1661777	1	128	129	128	95.35	Colwellia_psychrerythraea_34H_uid57855~0	HK01R3E02JWLA5
929140	929418	117	395	279	279	95.34	Colwellia_psychrerythraea_34H_uid57855~0	HK01R3E01A5K1R
5334107	5334641	534	1	535	534	95.34	Colwellia_psychrerythraea_34H_uid57855~0	HK01R3E01BMM4D
634264	634649	4	389	386	386	95.34	Colwellia_psychrerythraea_34H_uid57855~0	HK01R3E01BVAMA
5096093	5096671	578	1	579	578	95.34	Colwellia_psychrerythraea_34H_uid57855~0	HK01R3E01CPCZB
4075011	4075437	42	469	427	428	95.34	Colwellia_psychrerythraea_34H_uid57855~0	HK01R3E02GI1JF
4759295	4759863	1	580	569	580	95.34	Colwellia_psychrerythraea_34H_uid57855~0	HK01R3E02HBDOC
1656370	1656765	406	1	396	406	95.34	Colwellia_psychrerythraea_34H_uid57855~0	HK01R3E02JFY03
4600669	4600817	149	1	149	149	95.33	Colwellia_psychrerythraea_34H_uid57855~0	HK01R3E01DPSDR
3596203	3596779	580	3	577	578	95.33	Colwellia_psychrerythraea_34H_uid57855~0	HK01R3E01ELLY3
4077262	4077861	597	1	600	597	95.33	Colwellia_psychrerythraea_34H_uid57855~0	HK01R3E01EPCE5
3502026	3502389	358	1	364	358	95.33	Colwellia_psychrerythraea_34H_uid57855~0	HK01R3E02FG8K9
4661274	4661739	471	1	466	471	95.33	Colwellia_psychrerythraea_34H_uid57855~0	HK01R3E02FSA7X
441381	441530	3	152	150	150	95.33	Colwellia_psychrerythraea_34H_uid57855~0	HK01R3E02G6EQV
3700010	3700116	5	109	107	105	95.33	Colwellia_psychrerythraea_34H_uid57855~0	HK01R3E02GYS2U
4077338	4077871	1	535	534	535	95.33	Colwellia_psychrerythraea_34H_uid57855~0	HK01R3E02H6A1X
2822160	2822266	260	154	107	107	95.33	Colwellia_psychrerythraea_34H_uid57855~0	HK01R3E02HQ4A9
4076251	4076823	1	573	573	573	95.33	Colwellia_psychrerythraea_34H_uid57855~0	HK01R3E02I84VI
548797	549223	427	1	427	427	95.33	Colwellia_psychrerythraea_34H_uid57855~0	HK01R3E02IKEZ6
4715943	4716177	1	234	235	234	95.32	Colwellia_psychrerythraea_34H_uid57855~0	HK01R3E01CBZDB
2315967	2316137	170	1	171	170	95.32	Colwellia_psychrerythraea_34H_uid57855~0	HK01R3E02G6XF3
4813428	4814025	2	598	598	597	95.32	Colwellia_psychrerythraea_34H_uid57855~0	HK01R3E02H5EHB
1287375	1287970	595	1	596	595	95.31	Colwellia_psychrerythraea_34H_uid57855~0	HK01R3E01B4XCM
3699922	3700111	197	6	190	192	95.31	Colwellia_psychrerythraea_34H_uid57855~0	HK01R3E01CGF42
1302305	1302581	235	510	277	276	95.31	Colwellia_psychrerythraea_34H_uid57855~0	HK01R3E02HAQF6
2575325	2575516	35	225	192	191	95.31	Colwellia_psychrerythraea_34H_uid57855~0	HK01R3E02HJZUR
4444322	4444896	1	576	575	576	95.31	Colwellia_psychrerythraea_34H_uid57855~0	HK01R3E02I1XXE
604595	605148	554	1	554	554	95.31	Colwellia_psychrerythraea_34H_uid57855~0	HK01R3E02IVDYQ
4079955	4080080	595	468	126	128	95.31	Colwellia_psychrerythraea_34H_uid57855~0	HK01R3E02JURCM
3248122	3248526	1	405	405	405	95.31	Colwellia_psychrerythraea_34H_uid57855~0	HK01R3E02JV1B4
3141787	3142039	1	255	253	255	95.31	Colwellia_psychrerythraea_34H_uid57855~0	HK01R3E02JYGHU
3946129	3946614	487	1	486	487	95.3	Colwellia_psychrerythraea_34H_uid57855~0	HK01R3E01BYHOU
4076034	4076605	572	1	572	572	95.3	Colwellia_psychrerythraea_34H_uid57855~0	HK01R3E01CLQ7X
5054640	5055086	5	450	447	446	95.3	Colwellia_psychrerythraea_34H_uid57855~0	HK01R3E01DWJL0
1906230	1906676	447	1	447	447	95.3	Colwellia_psychrerythraea_34H_uid57855~0	HK01R3E01EJJK0
1236049	1236195	149	1	147	149	95.3	Colwellia_psychrerythraea_34H_uid57855~0	HK01R3E02FFX6E
5057374	5057969	1	596	596	596	95.3	Colwellia_psychrerythraea_34H_uid57855~0	HK01R3E02H4SXU
1656395	1656775	381	1	381	381	95.3	Colwellia_psychrerythraea_34H_uid57855~0	HK01R3E02INMNC
5087545	5088054	1	510	510	510	95.29	Colwellia_psychrerythraea_34H_uid57855~0	HK01R3E01ANR2R
5055032	5055625	594	1	594	594	95.29	Colwellia_psychrerythraea_34H_uid57855~0	HK01R3E01BWEUL
4075171	4075466	297	1	296	297	95.29	Colwellia_psychrerythraea_34H_uid57855~0	HK01R3E01CIZKD
2433474	2434067	3	595	594	593	95.29	Colwellia_psychrerythraea_34H_uid57855~0	HK01R3E01EZLJW
883125	883654	6	534	530	529	95.28	Colwellia_psychrerythraea_34H_uid57855~0	HK01R3E01C8JVO
4783889	4784100	211	1	212	211	95.28	Colwellia_psychrerythraea_34H_uid57855~0	HK01R3E01CY08N
530723	530954	303	73	232	231	95.28	Colwellia_psychrerythraea_34H_uid57855~0	HK01R3E01DL8KF
1421435	1421942	509	1	508	509	95.28	Colwellia_psychrerythraea_34H_uid57855~0	HK01R3E02F1YY4
4075135	4075685	551	1	551	551	95.28	Colwellia_psychrerythraea_34H_uid57855~0	HK01R3E02FPCHQ
3925660	3925784	468	343	125	126	95.28	Colwellia_psychrerythraea_34H_uid57855~0	HK01R3E02GIKBA
4079625	4080090	21	485	466	465	95.28	Colwellia_psychrerythraea_34H_uid57855~0	HK01R3E02IIFIM
3042570	3042695	3	128	126	126	95.28	Colwellia_psychrerythraea_34H_uid57855~0	HK01R3E02JEW9F
4079258	4079699	1	444	442	444	95.27	Colwellia_psychrerythraea_34H_uid57855~0	HK01R3E01APIRZ
1661632	1661777	37	183	146	147	95.27	Colwellia_psychrerythraea_34H_uid57855~0	HK01R3E02F7LXF
4079600	4080032	1	442	433	442	95.27	Colwellia_psychrerythraea_34H_uid57855~0	HK01R3E02GDKOM
4075169	4075696	536	9	528	528	95.27	Colwellia_psychrerythraea_34H_uid57855~0	HK01R3E02GXMEQ
604572	605054	1	486	483	486	95.27	Colwellia_psychrerythraea_34H_uid57855~0	HK01R3E02HWQA3
1111207	1111351	360	507	145	148	95.27	Colwellia_psychrerythraea_34H_uid57855~0	HK01R3E02IWVY4
1084210	1084483	274	1	274	274	95.26	Colwellia_psychrerythraea_34H_uid57855~0	HK01R3E01A9IXJ
1422352	1422710	359	1	359	359	95.26	Colwellia_psychrerythraea_34H_uid57855~0	HK01R3E01E6PHG
5056363	5056931	568	1	569	568	95.26	Colwellia_psychrerythraea_34H_uid57855~0	HK01R3E02F3YUD
3326910	3327412	506	1	503	506	95.26	Colwellia_psychrerythraea_34H_uid57855~0	HK01R3E02FW41V
2957677	2957948	277	4	272	274	95.26	Colwellia_psychrerythraea_34H_uid57855~0	HK01R3E02IHP8C
4076091	4076639	547	1	549	547	95.26	Colwellia_psychrerythraea_34H_uid57855~0	HK01R3E02JAVXA
530722	530953	358	588	232	231	95.26	Colwellia_psychrerythraea_34H_uid57855~0	HK01R3E02JD4BV
37318	37759	1	441	442	441	95.26	Colwellia_psychrerythraea_34H_uid57855~0	HK01R3E02JDN23
1480354	1480878	1	526	525	526	95.25	Colwellia_psychrerythraea_34H_uid57855~0	HK01R3E01AI93U
1757953	1758520	2	570	568	569	95.25	Colwellia_psychrerythraea_34H_uid57855~0	HK01R3E01BO5R2
2916301	2916737	1	442	437	442	95.25	Colwellia_psychrerythraea_34H_uid57855~0	HK01R3E01CPGQ0
4079483	4080067	1	586	585	586	95.25	Colwellia_psychrerythraea_34H_uid57855~0	HK01R3E01E16O2
423318	423777	460	1	460	460	95.25	Colwellia_psychrerythraea_34H_uid57855~0	HK01R3E02FJ99J
2657564	2657751	400	212	188	189	95.24	Colwellia_psychrerythraea_34H_uid57855~0	HK01R3E01BCMRT
2623258	2623404	473	327	147	147	95.24	Colwellia_psychrerythraea_34H_uid57855~0	HK01R3E01BFKLB
551219	551323	375	479	105	105	95.24	Colwellia_psychrerythraea_34H_uid57855~0	HK01R3E01CGOPF
4078844	4079220	381	4	377	378	95.24	Colwellia_psychrerythraea_34H_uid57855~0	HK01R3E01CSBSJ
170715	170840	462	587	126	126	95.24	Colwellia_psychrerythraea_34H_uid57855~0	HK01R3E01DS6Q9
1755734	1756300	567	1	567	567	95.24	Colwellia_psychrerythraea_34H_uid57855~0	HK01R3E01EU4M0
4078534	4078785	261	10	252	252	95.24	Colwellia_psychrerythraea_34H_uid57855~0	HK01R3E01EWC40
4075274	4075608	3	337	335	335	95.24	Colwellia_psychrerythraea_34H_uid57855~0	HK01R3E02FEXSO
1473855	1474043	189	1	189	189	95.24	Colwellia_psychrerythraea_34H_uid57855~0	HK01R3E02FYY1R
119055	119263	1	210	209	210	95.24	Colwellia_psychrerythraea_34H_uid57855~0	HK01R3E02J13GD
2021914	2022060	1	147	147	147	95.24	Colwellia_psychrerythraea_34H_uid57855~0	HK01R3E02JOOP1
1153802	1154325	527	4	524	524	95.23	Colwellia_psychrerythraea_34H_uid57855~0	HK01R3E01BXPUV
2316914	2317350	444	5	437	440	95.23	Colwellia_psychrerythraea_34H_uid57855~0	HK01R3E01CRRII
4444010	4444595	587	1	586	587	95.23	Colwellia_psychrerythraea_34H_uid57855~0	HK01R3E01CYERY
548319	548821	503	1	503	503	95.23	Colwellia_psychrerythraea_34H_uid57855~0	HK01R3E01DJVNJ
3507053	3507489	448	10	437	439	95.22	Colwellia_psychrerythraea_34H_uid57855~0	HK01R3E01A1LML
634493	634826	1	335	334	335	95.22	Colwellia_psychrerythraea_34H_uid57855~0	HK01R3E01BIMRX
2957624	2958209	1	585	586	585	95.22	Colwellia_psychrerythraea_34H_uid57855~0	HK01R3E01DBRN6
4075011	4075219	212	4	209	209	95.22	Colwellia_psychrerythraea_34H_uid57855~0	HK01R3E01DLL4O
4076246	4076601	1	355	356	355	95.22	Colwellia_psychrerythraea_34H_uid57855~0	HK01R3E02FLX18
4079107	4079587	481	1	481	481	95.22	Colwellia_psychrerythraea_34H_uid57855~0	HK01R3E02H4QIN
4078453	4078891	73	500	439	428	95.22	Colwellia_psychrerythraea_34H_uid57855~0	HK01R3E02IEFGA
2674447	2674654	313	521	208	209	95.22	Colwellia_psychrerythraea_34H_uid57855~0	HK01R3E02JDFEV
4076042	4076564	1	522	523	522	95.22	Colwellia_psychrerythraea_34H_uid57855~0	HK01R3E02JOT6D
549460	549939	1	480	480	480	95.21	Colwellia_psychrerythraea_34H_uid57855~0	HK01R3E01A4E21
770360	770923	560	1	564	560	95.21	Colwellia_psychrerythraea_34H_uid57855~0	HK01R3E01DVPO7
2623135	2623301	382	216	167	167	95.21	Colwellia_psychrerythraea_34H_uid57855~0	HK01R3E01DZYYW
3597993	3598284	293	2	292	292	95.21	Colwellia_psychrerythraea_34H_uid57855~0	HK01R3E01ES5PC
3618497	3618684	482	296	188	187	95.21	Colwellia_psychrerythraea_34H_uid57855~0	HK01R3E02G3CDH
4165055	4165241	329	515	187	187	95.21	Colwellia_psychrerythraea_34H_uid57855~0	HK01R3E02GN3VL
4075300	4075779	484	5	480	480	95.21	Colwellia_psychrerythraea_34H_uid57855~0	HK01R3E02GO19D
4075011	4075321	312	1	311	312	95.21	Colwellia_psychrerythraea_34H_uid57855~0	HK01R3E02HY84E
4076238	4076820	1	583	583	583	95.21	Colwellia_psychrerythraea_34H_uid57855~0	HK01R3E02I6DEG
4076580	4076967	399	3	388	397	95.21	Colwellia_psychrerythraea_34H_uid57855~0	HK01R3E02JAZQQ
5158302	5158632	1	333	331	333	95.2	Colwellia_psychrerythraea_34H_uid57855~0	HK01R3E02FOELV
3237869	3237993	569	445	125	125	95.2	Colwellia_psychrerythraea_34H_uid57855~0	HK01R3E02G9YHE
5065407	5065927	1	521	521	521	95.2	Colwellia_psychrerythraea_34H_uid57855~0	HK01R3E02GJFYF
4075011	4075279	274	4	269	271	95.2	Colwellia_psychrerythraea_34H_uid57855~0	HK01R3E02H4U62
2434648	2435022	378	5	375	374	95.2	Colwellia_psychrerythraea_34H_uid57855~0	HK01R3E02H4W3G
4075252	4075668	417	1	417	417	95.2	Colwellia_psychrerythraea_34H_uid57855~0	HK01R3E02I8XF8
2890780	2891049	281	14	270	268	95.19	Colwellia_psychrerythraea_34H_uid57855~0	HK01R3E01B69X5
3398300	3398401	219	322	102	104	95.19	Colwellia_psychrerythraea_34H_uid57855~0	HK01R3E01BE93Q
4075011	4075197	353	539	187	187	95.19	Colwellia_psychrerythraea_34H_uid57855~0	HK01R3E01BN47W
1400533	1400719	101	287	187	187	95.19	Colwellia_psychrerythraea_34H_uid57855~0	HK01R3E01COHHZ
3289229	3289787	1	558	559	558	95.19	Colwellia_psychrerythraea_34H_uid57855~0	HK01R3E01DEV7I
389026	389628	6	608	603	603	95.19	Colwellia_psychrerythraea_34H_uid57855~0	HK01R3E01DY7EG
375461	375564	526	423	104	104	95.19	Colwellia_psychrerythraea_34H_uid57855~0	HK01R3E02FSV0M
1480192	1480628	1	437	437	437	95.19	Colwellia_psychrerythraea_34H_uid57855~0	HK01R3E02GPZO6
4079555	4080128	1	579	574	579	95.19	Colwellia_psychrerythraea_34H_uid57855~0	HK01R3E02IE912
4444550	4445006	606	150	457	457	95.19	Colwellia_psychrerythraea_34H_uid57855~0	HK01R3E02J1068
4078562	4079143	1	580	582	580	95.19	Colwellia_psychrerythraea_34H_uid57855~0	HK01R3E02JI654
4075011	4075218	228	435	208	208	95.19	Colwellia_psychrerythraea_34H_uid57855~0	HK01R3E02JJ03L
1311846	1312426	581	1	581	581	95.18	Colwellia_psychrerythraea_34H_uid57855~0	HK01R3E01B44JN
5055108	5055688	1	581	581	581	95.18	Colwellia_psychrerythraea_34H_uid57855~0	HK01R3E02GS9T7
4077390	4077928	539	2	539	538	95.18	Colwellia_psychrerythraea_34H_uid57855~0	HK01R3E02H1X62
4612459	4612727	269	2	269	268	95.17	Colwellia_psychrerythraea_34H_uid57855~0	HK01R3E01C8S5Q
4076209	4076766	11	567	558	557	95.17	Colwellia_psychrerythraea_34H_uid57855~0	HK01R3E01D4OZR
4074996	4075202	207	1	207	207	95.17	Colwellia_psychrerythraea_34H_uid57855~0	HK01R3E01EVV19
4565723	4565928	206	1	206	206	95.17	Colwellia_psychrerythraea_34H_uid57855~0	HK01R3E02FYNAR
1473968	1474358	1	393	391	393	95.17	Colwellia_psychrerythraea_34H_uid57855~0	HK01R3E02GXQ9Y
616850	617448	10	608	599	599	95.17	Colwellia_psychrerythraea_34H_uid57855~0	HK01R3E02JCF6X
2890779	2891047	554	286	269	269	95.17	Colwellia_psychrerythraea_34H_uid57855~0	HK01R3E02JVRZ6
4075152	4075524	373	1	373	373	95.17	Colwellia_psychrerythraea_34H_uid57855~0	HK01R3E02JWJRM
4076079	4076363	287	1	285	287	95.16	Colwellia_psychrerythraea_34H_uid57855~0	HK01R3E01CPE7G
4075011	4075317	309	1	307	309	95.16	Colwellia_psychrerythraea_34H_uid57855~0	HK01R3E02F808A
1977934	1978057	483	605	124	123	95.16	Colwellia_psychrerythraea_34H_uid57855~0	HK01R3E02G9NYG
4075011	4075298	288	1	288	288	95.16	Colwellia_psychrerythraea_34H_uid57855~0	HK01R3E02GYTSI
4075899	4076453	552	1	555	552	95.16	Colwellia_psychrerythraea_34H_uid57855~0	HK01R3E02HOW2Z
5057181	5057778	599	1	598	599	95.16	Colwellia_psychrerythraea_34H_uid57855~0	HK01R3E02IHO85
37150	37725	1	578	576	578	95.16	Colwellia_psychrerythraea_34H_uid57855~0	HK01R3E02JK43A
4076307	4076864	1	557	558	557	95.16	Colwellia_psychrerythraea_34H_uid57855~0	HK01R3E02JLRJN
3763111	3763625	1	514	515	514	95.15	Colwellia_psychrerythraea_34H_uid57855~0	HK01R3E01A7UQI
4076038	4076552	1	514	515	514	95.15	Colwellia_psychrerythraea_34H_uid57855~0	HK01R3E01A9ELG
4075011	4075175	165	1	165	165	95.15	Colwellia_psychrerythraea_34H_uid57855~0	HK01R3E01BFP99
120553	120716	393	557	164	165	95.15	Colwellia_psychrerythraea_34H_uid57855~0	HK01R3E01CUAFN
2064231	2064766	1	536	536	536	95.15	Colwellia_psychrerythraea_34H_uid57855~0	HK01R3E01D8UYL
3912955	3913366	412	1	412	412	95.15	Colwellia_psychrerythraea_34H_uid57855~0	HK01R3E01DY129
4079477	4080048	1	574	572	574	95.15	Colwellia_psychrerythraea_34H_uid57855~0	HK01R3E01EWH9Y
376086	376186	172	273	101	102	95.15	Colwellia_psychrerythraea_34H_uid57855~0	HK01R3E02GR3GF
3041480	3041850	378	8	371	371	95.15	Colwellia_psychrerythraea_34H_uid57855~0	HK01R3E02I6QZS
4347556	4347656	1	103	101	103	95.15	Colwellia_psychrerythraea_34H_uid57855~0	HK01R3E02JJOF0
5360924	5361063	5	148	140	144	95.14	Colwellia_psychrerythraea_34H_uid57855~0	HK01R3E01A7K0B
622996	623551	1	553	556	553	95.14	Colwellia_psychrerythraea_34H_uid57855~0	HK01R3E01ANAL0
5100046	5100601	1	556	556	556	95.14	Colwellia_psychrerythraea_34H_uid57855~0	HK01R3E01C8MCA
604648	605161	1	514	514	514	95.14	Colwellia_psychrerythraea_34H_uid57855~0	HK01R3E01CLJGE
4077777	4077920	469	326	144	144	95.14	Colwellia_psychrerythraea_34H_uid57855~0	HK01R3E01CT4N4
3777148	3777435	169	456	288	288	95.14	Colwellia_psychrerythraea_34H_uid57855~0	HK01R3E02F35W0
3950922	3951497	1	575	576	575	95.14	Colwellia_psychrerythraea_34H_uid57855~0	HK01R3E02F4XT2
4076036	4076609	574	1	574	574	95.14	Colwellia_psychrerythraea_34H_uid57855~0	HK01R3E02FNQTM
5046257	5046790	1	532	534	532	95.14	Colwellia_psychrerythraea_34H_uid57855~0	HK01R3E02G7C0D
4075185	4075696	7	520	512	514	95.14	Colwellia_psychrerythraea_34H_uid57855~0	HK01R3E02H5MLD
4075011	4075379	369	1	369	369	95.14	Colwellia_psychrerythraea_34H_uid57855~0	HK01R3E02HLIT0
4667857	4668000	1	143	144	143	95.14	Colwellia_psychrerythraea_34H_uid57855~0	HK01R3E02HRZDW
4075011	4075257	247	1	247	247	95.14	Colwellia_psychrerythraea_34H_uid57855~0	HK01R3E02IDKWR
4075989	4076540	551	1	552	551	95.13	Colwellia_psychrerythraea_34H_uid57855~0	HK01R3E02FIPJ9
5100961	5101186	226	1	226	226	95.13	Colwellia_psychrerythraea_34H_uid57855~0	HK01R3E02HKF2X
5038978	5039098	454	576	121	123	95.12	Colwellia_psychrerythraea_34H_uid57855~0	HK01R3E02FOVMS
3543224	3543797	574	1	574	574	95.12	Colwellia_psychrerythraea_34H_uid57855~0	HK01R3E02I7E4N
3381829	3382258	588	159	430	430	95.12	Colwellia_psychrerythraea_34H_uid57855~0	HK01R3E02IQPWI
4078999	4079591	1	593	593	593	95.11	Colwellia_psychrerythraea_34H_uid57855~0	HK01R3E01DHL51
415771	416015	409	165	245	245	95.1	Colwellia_psychrerythraea_34H_uid57855~0	HK01R3E01CR7BD
4075877	4076465	586	1	589	586	95.1	Colwellia_psychrerythraea_34H_uid57855~0	HK01R3E01D4W70
948519	948926	407	1	408	407	95.1	Colwellia_psychrerythraea_34H_uid57855~0	HK01R3E01DCBI3
5243411	5243512	587	486	102	102	95.1	Colwellia_psychrerythraea_34H_uid57855~0	HK01R3E01DR7Z5
170715	171020	258	563	306	306	95.1	Colwellia_psychrerythraea_34H_uid57855~0	HK01R3E01ES59A
622399	622990	1	592	592	592	95.1	Colwellia_psychrerythraea_34H_uid57855~0	HK01R3E02F0KI8
2356690	2356791	32	132	102	101	95.1	Colwellia_psychrerythraea_34H_uid57855~0	HK01R3E02G3LOP
604474	604962	489	1	489	489	95.09	Colwellia_psychrerythraea_34H_uid57855~0	HK01R3E01BG6SH
3141704	3142170	518	53	467	466	95.09	Colwellia_psychrerythraea_34H_uid57855~0	HK01R3E02HKVTP
5315440	5316009	1	569	570	569	95.09	Colwellia_psychrerythraea_34H_uid57855~0	HK01R3E02I17NJ
4079448	4079984	1	549	537	549	95.09	Colwellia_psychrerythraea_34H_uid57855~0	HK01R3E02IQOT4
3996717	3996999	284	1	283	284	95.09	Colwellia_psychrerythraea_34H_uid57855~0	HK01R3E02IZFZY
4074732	4074853	370	249	122	122	95.08	Colwellia_psychrerythraea_34H_uid57855~0	HK01R3E01AU1UJ
3402978	3403099	161	41	122	121	95.08	Colwellia_psychrerythraea_34H_uid57855~0	HK01R3E01DK11J
3763408	3763995	1	587	588	587	95.08	Colwellia_psychrerythraea_34H_uid57855~0	HK01R3E02GEPEE
5047406	5047910	1	508	505	508	95.08	Colwellia_psychrerythraea_34H_uid57855~0	HK01R3E02HUS8B
170715	171038	227	551	324	325	95.08	Colwellia_psychrerythraea_34H_uid57855~0	HK01R3E02IIZRS
4078455	4078840	373	1	386	373	95.08	Colwellia_psychrerythraea_34H_uid57855~0	HK01R3E02JSPZ4
1275339	1275641	1	303	303	303	95.07	Colwellia_psychrerythraea_34H_uid57855~0	HK01R3E01BJSFJ
2325814	2326177	1	365	364	365	95.07	Colwellia_psychrerythraea_34H_uid57855~0	HK01R3E01CEG4V
886201	886808	608	1	608	608	95.07	Colwellia_psychrerythraea_34H_uid57855~0	HK01R3E01DMM2V
4075011	4075351	174	517	341	344	95.07	Colwellia_psychrerythraea_34H_uid57855~0	HK01R3E01DNNAF
2316881	2317427	1	547	547	547	95.07	Colwellia_psychrerythraea_34H_uid57855~0	HK01R3E02F4AQP
4079356	4079917	1	566	562	566	95.07	Colwellia_psychrerythraea_34H_uid57855~0	HK01R3E02FYPV7
549391	549938	11	555	548	545	95.07	Colwellia_psychrerythraea_34H_uid57855~0	HK01R3E02G302A
323219	323623	1	406	405	406	95.07	Colwellia_psychrerythraea_34H_uid57855~0	HK01R3E02GZOH7
4076238	4076780	1	543	543	543	95.07	Colwellia_psychrerythraea_34H_uid57855~0	HK01R3E02H0ANC
336201	336784	1	587	584	587	95.07	Colwellia_psychrerythraea_34H_uid57855~0	HK01R3E02H60AM
2435520	2435823	1	304	304	304	95.07	Colwellia_psychrerythraea_34H_uid57855~0	HK01R3E02HCPW7
3500194	3500781	585	1	588	585	95.07	Colwellia_psychrerythraea_34H_uid57855~0	HK01R3E02IELFK
4077266	4077812	547	1	547	547	95.07	Colwellia_psychrerythraea_34H_uid57855~0	HK01R3E02IQWLQ
4075011	4075172	162	1	162	162	95.06	Colwellia_psychrerythraea_34H_uid57855~0	HK01R3E01A60I0
4987771	4987932	1	162	162	162	95.06	Colwellia_psychrerythraea_34H_uid57855~0	HK01R3E01AWBS2
1774923	1775163	243	1	241	243	95.06	Colwellia_psychrerythraea_34H_uid57855~0	HK01R3E01CI881
4677467	4677972	1	506	506	506	95.06	Colwellia_psychrerythraea_34H_uid57855~0	HK01R3E02H89OZ
4078453	4078896	36	467	444	432	95.06	Colwellia_psychrerythraea_34H_uid57855~0	HK01R3E02HTXCQ
5057835	5058357	552	29	523	524	95.06	Colwellia_psychrerythraea_34H_uid57855~0	HK01R3E02IZ3JX
4075011	4075192	185	4	182	182	95.05	Colwellia_psychrerythraea_34H_uid57855~0	HK01R3E01BIXQ9
4074995	4075095	101	1	101	101	95.05	Colwellia_psychrerythraea_34H_uid57855~0	HK01R3E01CQERI
3322330	3322511	368	549	182	182	95.05	Colwellia_psychrerythraea_34H_uid57855~0	HK01R3E01CWD2A
634423	634826	600	198	404	403	95.05	Colwellia_psychrerythraea_34H_uid57855~0	HK01R3E01CZNBB
4281635	4281836	548	348	202	201	95.05	Colwellia_psychrerythraea_34H_uid57855~0	HK01R3E01D31GX
882135	882679	1	545	545	545	95.05	Colwellia_psychrerythraea_34H_uid57855~0	HK01R3E01DA7B7
1456692	1456913	529	308	222	222	95.05	Colwellia_psychrerythraea_34H_uid57855~0	HK01R3E01DO0VY
4078772	4079376	605	1	605	605	95.05	Colwellia_psychrerythraea_34H_uid57855~0	HK01R3E01EMGGM
1060556	1061119	569	4	564	566	95.05	Colwellia_psychrerythraea_34H_uid57855~0	HK01R3E02FS5JN
4075011	4075232	222	1	222	222	95.05	Colwellia_psychrerythraea_34H_uid57855~0	HK01R3E02JBC0L
5055020	5055605	1	586	586	586	95.05	Colwellia_psychrerythraea_34H_uid57855~0	HK01R3E02JLU67
1959045	1959427	384	1	383	384	95.05	Colwellia_psychrerythraea_34H_uid57855~0	HK01R3E02JMPER
486741	486858	8	128	118	121	95.04	Colwellia_psychrerythraea_34H_uid57855~0	HK01R3E01ADITJ
1648264	1648384	457	577	121	121	95.04	Colwellia_psychrerythraea_34H_uid57855~0	HK01R3E01BHF7I
4783889	4784251	200	562	363	363	95.04	Colwellia_psychrerythraea_34H_uid57855~0	HK01R3E01D7YVH
4079502	4079998	499	1	497	499	95.04	Colwellia_psychrerythraea_34H_uid57855~0	HK01R3E01DZX02
530104	530668	564	1	565	564	95.04	Colwellia_psychrerythraea_34H_uid57855~0	HK01R3E02F4F43
530951	531212	268	7	262	262	95.04	Colwellia_psychrerythraea_34H_uid57855~0	HK01R3E02GRROF
4078368	4078822	451	1	455	451	95.04	Colwellia_psychrerythraea_34H_uid57855~0	HK01R3E02ICZWN
5058191	5058331	1	141	141	141	95.04	Colwellia_psychrerythraea_34H_uid57855~0	HK01R3E02IEF84
5051127	5051705	1	583	579	583	95.04	Colwellia_psychrerythraea_34H_uid57855~0	HK01R3E02ITP3J
4988198	4988338	379	519	141	141	95.04	Colwellia_psychrerythraea_34H_uid57855~0	HK01R3E02J05T2
2316202	2316583	1	380	382	380	95.03	Colwellia_psychrerythraea_34H_uid57855~0	HK01R3E01CB2XW
1102164	1102686	523	1	523	523	95.03	Colwellia_psychrerythraea_34H_uid57855~0	HK01R3E01EZVBN
4490236	4490495	261	1	260	261	95.02	Colwellia_psychrerythraea_34H_uid57855~0	HK01R3E01ALG44
1480354	1480835	1	481	482	481	95.02	Colwellia_psychrerythraea_34H_uid57855~0	HK01R3E01AWYIE
1396798	1397239	4	445	442	442	95.02	Colwellia_psychrerythraea_34H_uid57855~0	HK01R3E01B99ZC
879679	880260	1	582	582	582	95.02	Colwellia_psychrerythraea_34H_uid57855~0	HK01R3E01BVCE6
668963	669202	241	2	240	240	95.02	Colwellia_psychrerythraea_34H_uid57855~0	HK01R3E01DB7WX
530732	530952	440	221	221	220	95.02	Colwellia_psychrerythraea_34H_uid57855~0	HK01R3E01DNZY1
548855	549309	1	462	455	462	95.02	Colwellia_psychrerythraea_34H_uid57855~0	HK01R3E01EUQSY
4075011	4075231	221	1	221	221	95.02	Colwellia_psychrerythraea_34H_uid57855~0	HK01R3E02F0TME
4077080	4077621	542	1	542	542	95.02	Colwellia_psychrerythraea_34H_uid57855~0	HK01R3E02G2REN
5275682	5275902	1	221	221	221	95.02	Colwellia_psychrerythraea_34H_uid57855~0	HK01R3E02GJ5OO
2389740	2390341	600	1	602	600	95.02	Colwellia_psychrerythraea_34H_uid57855~0	HK01R3E02H4KD0
561815	562232	448	39	418	410	95.02	Colwellia_psychrerythraea_34H_uid57855~0	HK01R3E02HOAC9
1227481	1227960	1	482	480	482	95.02	Colwellia_psychrerythraea_34H_uid57855~0	HK01R3E02HVJCF
620316	620897	582	1	582	582	95.02	Colwellia_psychrerythraea_34H_uid57855~0	HK01R3E02I93B1
5052257	5052777	522	1	521	522	95.02	Colwellia_psychrerythraea_34H_uid57855~0	HK01R3E02JR7TV
5144634	5144932	1	301	299	301	95.02	Colwellia_psychrerythraea_34H_uid57855~0	HK01R3E02JTU6P
5051587	5052007	419	1	421	419	95.01	Colwellia_psychrerythraea_34H_uid57855~0	HK01R3E01AVJXX
882512	882971	1	460	460	460	95.01	Colwellia_psychrerythraea_34H_uid57855~0	HK01R3E01B8XCV
886324	886782	1	461	459	461	95.01	Colwellia_psychrerythraea_34H_uid57855~0	HK01R3E02FQ5V9
1947446	1947804	1	361	359	361	95.01	Colwellia_psychrerythraea_34H_uid57855~0	HK01R3E02J4FZG
4077557	4077917	1	361	361	361	95.01	Colwellia_psychrerythraea_34H_uid57855~0	HK01R3E02JLTIM
604711	605250	540	1	540	540	95	Colwellia_psychrerythraea_34H_uid57855~0	HK01R3E01CDW5L
4075329	4075665	1	340	337	340	95	Colwellia_psychrerythraea_34H_uid57855~0	HK01R3E01EHJZW
3925665	3925784	373	254	120	120	95	Colwellia_psychrerythraea_34H_uid57855~0	HK01R3E01ESC9K
3019454	3019613	160	1	160	160	95	Colwellia_psychrerythraea_34H_uid57855~0	HK01R3E02F35B2
4278148	4278266	119	1	119	119	95	Colwellia_psychrerythraea_34H_uid57855~0	HK01R3E02FGJ6X
3270211	3270350	381	519	140	139	95	Colwellia_psychrerythraea_34H_uid57855~0	HK01R3E02HN2OY
5042886	5043045	160	1	160	160	95	Colwellia_psychrerythraea_34H_uid57855~0	HK01R3E02IXFTD
4205871	4205990	430	549	120	120	95	Colwellia_psychrerythraea_34H_uid57855~0	HK01R3E02JQK1J
5047851	5048348	499	1	498	499	94.99	Colwellia_psychrerythraea_34H_uid57855~0	HK01R3E01AONMS
771951	772365	418	1	415	418	94.99	Colwellia_psychrerythraea_34H_uid57855~0	HK01R3E01CNRVU
604520	605031	525	7	512	519	94.99	Colwellia_psychrerythraea_34H_uid57855~0	HK01R3E01CP0YC
1521649	1522107	461	3	459	459	94.99	Colwellia_psychrerythraea_34H_uid57855~0	HK01R3E02G2AWX
743321	743750	1	439	430	439	94.99	Colwellia_psychrerythraea_34H_uid57855~0	HK01R3E02I613H
4078947	4079523	577	1	577	577	94.98	Colwellia_psychrerythraea_34H_uid57855~0	HK01R3E01B1DZU
2316168	2316704	1	535	537	535	94.98	Colwellia_psychrerythraea_34H_uid57855~0	HK01R3E01BAH1A
170710	171028	319	1	319	319	94.98	Colwellia_psychrerythraea_34H_uid57855~0	HK01R3E01BBM0S
4074908	4075324	415	1	417	415	94.98	Colwellia_psychrerythraea_34H_uid57855~0	HK01R3E01CMAG6
5095749	5096246	497	1	498	497	94.98	Colwellia_psychrerythraea_34H_uid57855~0	HK01R3E01DGQL4
2315129	2315583	458	1	455	458	94.98	Colwellia_psychrerythraea_34H_uid57855~0	HK01R3E01DVEMG
3777266	3777559	391	93	294	299	94.98	Colwellia_psychrerythraea_34H_uid57855~0	HK01R3E02GKMQB
4075290	4075767	484	7	478	478	94.98	Colwellia_psychrerythraea_34H_uid57855~0	HK01R3E02HH58P
394289	394846	558	1	558	558	94.98	Colwellia_psychrerythraea_34H_uid57855~0	HK01R3E02HR9O7
4678444	4678961	516	1	518	516	94.98	Colwellia_psychrerythraea_34H_uid57855~0	HK01R3E02HRIM9
341905	342421	519	2	517	518	94.98	Colwellia_psychrerythraea_34H_uid57855~0	HK01R3E02JIURX
4077331	4077907	573	1	577	573	94.97	Colwellia_psychrerythraea_34H_uid57855~0	HK01R3E01A0SGH
4444381	4444737	1	358	357	358	94.97	Colwellia_psychrerythraea_34H_uid57855~0	HK01R3E01A3W51
4665781	4666217	437	1	437	437	94.97	Colwellia_psychrerythraea_34H_uid57855~0	HK01R3E01CZ0NF
4075011	4075209	199	1	199	199	94.97	Colwellia_psychrerythraea_34H_uid57855~0	HK01R3E01DCVOZ
163149	163704	5	561	556	557	94.97	Colwellia_psychrerythraea_34H_uid57855~0	HK01R3E01DME95
886201	886796	1	596	596	596	94.97	Colwellia_psychrerythraea_34H_uid57855~0	HK01R3E01ELNTD
5100821	5101218	578	183	398	396	94.97	Colwellia_psychrerythraea_34H_uid57855~0	HK01R3E02F3RSE
530722	530878	414	570	157	157	94.97	Colwellia_psychrerythraea_34H_uid57855~0	HK01R3E02GAVP6
4075011	4075209	325	523	199	199	94.97	Colwellia_psychrerythraea_34H_uid57855~0	HK01R3E02GJZ3W
4670082	4670479	1	385	398	385	94.97	Colwellia_psychrerythraea_34H_uid57855~0	HK01R3E02H2WJF
4075152	4075626	480	4	475	477	94.97	Colwellia_psychrerythraea_34H_uid57855~0	HK01R3E02I067A
3040718	3040916	405	603	199	199	94.97	Colwellia_psychrerythraea_34H_uid57855~0	HK01R3E02I1U86
4075011	4075189	179	1	179	179	94.97	Colwellia_psychrerythraea_34H_uid57855~0	HK01R3E02I2R2Z
2442606	2443182	577	1	577	577	94.97	Colwellia_psychrerythraea_34H_uid57855~0	HK01R3E02IAXUQ
4075961	4076532	574	1	572	574	94.97	Colwellia_psychrerythraea_34H_uid57855~0	HK01R3E02IQ6UI
3776676	3776834	159	1	159	159	94.97	Colwellia_psychrerythraea_34H_uid57855~0	HK01R3E02IXLLZ
1302355	1302592	543	306	238	238	94.96	Colwellia_psychrerythraea_34H_uid57855~0	HK01R3E01DD34D
4295075	4295193	378	496	119	119	94.96	Colwellia_psychrerythraea_34H_uid57855~0	HK01R3E01DXLHW
184116	184253	1	139	138	139	94.96	Colwellia_psychrerythraea_34H_uid57855~0	HK01R3E01EAP2Z
4077802	4077920	2	120	119	119	94.96	Colwellia_psychrerythraea_34H_uid57855~0	HK01R3E02GZ9MU
4078534	4078771	238	1	238	238	94.96	Colwellia_psychrerythraea_34H_uid57855~0	HK01R3E02HHDY5
4471022	4471437	416	1	416	416	94.96	Colwellia_psychrerythraea_34H_uid57855~0	HK01R3E02HT73Y
2623283	2623401	138	20	119	119	94.96	Colwellia_psychrerythraea_34H_uid57855~0	HK01R3E02HTHT9
1153795	1154330	535	1	536	535	94.96	Colwellia_psychrerythraea_34H_uid57855~0	HK01R3E02HU4EZ
3506884	3507457	1	574	574	574	94.96	Colwellia_psychrerythraea_34H_uid57855~0	HK01R3E02HYGPG
3995989	3996263	256	532	275	277	94.96	Colwellia_psychrerythraea_34H_uid57855~0	HK01R3E02ILLN6
389026	389600	575	1	575	575	94.96	Colwellia_psychrerythraea_34H_uid57855~0	HK01R3E02J2M4Q
3925666	3925784	132	250	119	119	94.96	Colwellia_psychrerythraea_34H_uid57855~0	HK01R3E02JOAS7
4904040	4904613	576	4	574	573	94.95	Colwellia_psychrerythraea_34H_uid57855~0	HK01R3E01B1PZ1
4571034	4571488	20	474	455	455	94.95	Colwellia_psychrerythraea_34H_uid57855~0	HK01R3E01DF6PI
4074995	4075310	316	1	316	316	94.94	Colwellia_psychrerythraea_34H_uid57855~0	HK01R3E01CO78C
1421462	1422034	573	1	573	573	94.94	Colwellia_psychrerythraea_34H_uid57855~0	HK01R3E01DMW3P
5091199	5091552	356	1	354	356	94.94	Colwellia_psychrerythraea_34H_uid57855~0	HK01R3E02G210Q
603273	603686	413	1	414	413	94.94	Colwellia_psychrerythraea_34H_uid57855~0	HK01R3E02GAQ83
3699573	3699729	2	157	157	156	94.94	Colwellia_psychrerythraea_34H_uid57855~0	HK01R3E02GQU4N
1479693	1479866	334	511	174	178	94.94	Colwellia_psychrerythraea_34H_uid57855~0	HK01R3E02JP9MW
5096167	5096698	538	6	532	533	94.93	Colwellia_psychrerythraea_34H_uid57855~0	HK01R3E01A4P9M
1949440	1949735	1	296	296	296	94.93	Colwellia_psychrerythraea_34H_uid57855~0	HK01R3E01BGGBH
1758266	1758817	1	552	552	552	94.93	Colwellia_psychrerythraea_34H_uid57855~0	HK01R3E01BVSKB
3695500	3696051	1	552	552	552	94.93	Colwellia_psychrerythraea_34H_uid57855~0	HK01R3E01DZCN4
4713873	4714010	18	155	138	138	94.93	Colwellia_psychrerythraea_34H_uid57855~0	HK01R3E02I72SQ
5047885	5048376	1	493	492	493	94.93	Colwellia_psychrerythraea_34H_uid57855~0	HK01R3E02ID6J7
3997873	3998444	1	571	572	571	94.93	Colwellia_psychrerythraea_34H_uid57855~0	HK01R3E02JTNOA
3763079	3763608	1	531	530	531	94.92	Colwellia_psychrerythraea_34H_uid57855~0	HK01R3E01C5CAL
4077803	4077920	531	414	118	118	94.92	Colwellia_psychrerythraea_34H_uid57855~0	HK01R3E01CBPQE
4079907	4080081	492	317	175	176	94.92	Colwellia_psychrerythraea_34H_uid57855~0	HK01R3E01D47C3
5100075	5100448	374	1	374	374	94.92	Colwellia_psychrerythraea_34H_uid57855~0	HK01R3E01ED6IR
4568305	4568715	7	416	411	410	94.92	Colwellia_psychrerythraea_34H_uid57855~0	HK01R3E02FINT7
5098230	5098580	4	356	351	353	94.92	Colwellia_psychrerythraea_34H_uid57855~0	HK01R3E02G8MF6
170715	171127	411	1	413	411	94.92	Colwellia_psychrerythraea_34H_uid57855~0	HK01R3E02GTFJ7
3659111	3659346	236	1	236	236	94.92	Colwellia_psychrerythraea_34H_uid57855~0	HK01R3E02H9NBE
4075326	4075778	1	453	453	453	94.92	Colwellia_psychrerythraea_34H_uid57855~0	HK01R3E02I9KT6
2393560	2393735	376	552	176	177	94.92	Colwellia_psychrerythraea_34H_uid57855~0	HK01R3E02IIMJH
883495	884084	579	5	590	575	94.92	Colwellia_psychrerythraea_34H_uid57855~0	HK01R3E02IL12W
4079650	4080137	486	1	488	486	94.92	Colwellia_psychrerythraea_34H_uid57855~0	HK01R3E02ITOTE
3598611	3598806	1	197	196	197	94.92	Colwellia_psychrerythraea_34H_uid57855~0	HK01R3E02JF06H
4813425	4813974	1	550	550	550	94.91	Colwellia_psychrerythraea_34H_uid57855~0	HK01R3E01BS51G
4075231	4075816	1	587	586	587	94.91	Colwellia_psychrerythraea_34H_uid57855~0	HK01R3E01DQTHD
4079061	4079571	6	516	511	511	94.91	Colwellia_psychrerythraea_34H_uid57855~0	HK01R3E02G0DQL
657659	658208	550	1	550	550	94.91	Colwellia_psychrerythraea_34H_uid57855~0	HK01R3E02G5Z6K
4075878	4076465	589	1	588	589	94.91	Colwellia_psychrerythraea_34H_uid57855~0	HK01R3E02H0N3P
4075011	4075167	157	1	157	157	94.9	Colwellia_psychrerythraea_34H_uid57855~0	HK01R3E01EC3Y4
4075760	4076326	569	1	567	569	94.9	Colwellia_psychrerythraea_34H_uid57855~0	HK01R3E02G0O1Y
484987	485241	1	255	255	255	94.9	Colwellia_psychrerythraea_34H_uid57855~0	HK01R3E02GIZ21
771859	772406	548	1	548	548	94.9	Colwellia_psychrerythraea_34H_uid57855~0	HK01R3E02GSBN2
58140	58583	450	1	444	450	94.9	Colwellia_psychrerythraea_34H_uid57855~0	HK01R3E02HJOAG
4678541	4679030	1	489	490	489	94.9	Colwellia_psychrerythraea_34H_uid57855~0	HK01R3E02HZXHM
5104676	5105204	544	16	529	529	94.9	Colwellia_psychrerythraea_34H_uid57855~0	HK01R3E02JPY4U
4075011	4075380	371	1	370	371	94.89	Colwellia_psychrerythraea_34H_uid57855~0	HK01R3E01B8LB9
742814	743341	528	1	528	528	94.89	Colwellia_psychrerythraea_34H_uid57855~0	HK01R3E01BX7DA
5285583	5285993	411	1	411	411	94.89	Colwellia_psychrerythraea_34H_uid57855~0	HK01R3E01D24QA
5064939	5065427	489	1	489	489	94.89	Colwellia_psychrerythraea_34H_uid57855~0	HK01R3E01DNE5P
4079030	4079595	1	567	566	567	94.89	Colwellia_psychrerythraea_34H_uid57855~0	HK01R3E01EGFET
394289	394620	136	468	332	333	94.89	Colwellia_psychrerythraea_34H_uid57855~0	HK01R3E02G68H6
5057457	5058004	1	548	548	548	94.89	Colwellia_psychrerythraea_34H_uid57855~0	HK01R3E02GD574
2319617	2319753	138	2	137	137	94.89	Colwellia_psychrerythraea_34H_uid57855~0	HK01R3E02GSYTR
239615	239927	14	323	313	310	94.89	Colwellia_psychrerythraea_34H_uid57855~0	HK01R3E02H7TU8
4571974	4572149	373	547	176	175	94.89	Colwellia_psychrerythraea_34H_uid57855~0	HK01R3E02HESCN
4076235	4076761	1	526	527	526	94.89	Colwellia_psychrerythraea_34H_uid57855~0	HK01R3E02HKB44
60411	60977	571	4	567	568	94.89	Colwellia_psychrerythraea_34H_uid57855~0	HK01R3E02IAXIY
141345	141481	1	137	137	137	94.89	Colwellia_psychrerythraea_34H_uid57855~0	HK01R3E02ISFDO
2916454	2917000	1	546	547	546	94.88	Colwellia_psychrerythraea_34H_uid57855~0	HK01R3E01BGQHB
4076277	4076803	1	526	527	526	94.88	Colwellia_psychrerythraea_34H_uid57855~0	HK01R3E01CPDCC
4075902	4076463	1	564	562	564	94.88	Colwellia_psychrerythraea_34H_uid57855~0	HK01R3E01D62U7
5057181	5057726	547	1	546	547	94.88	Colwellia_psychrerythraea_34H_uid57855~0	HK01R3E01D8N9H
1287484	1287990	573	69	507	505	94.88	Colwellia_psychrerythraea_34H_uid57855~0	HK01R3E01ECTM8
3327039	3327526	488	1	488	488	94.88	Colwellia_psychrerythraea_34H_uid57855~0	HK01R3E02GM09Q
5046514	5046766	492	239	253	254	94.88	Colwellia_psychrerythraea_34H_uid57855~0	HK01R3E02GV8WU
4180355	4180725	371	1	371	371	94.88	Colwellia_psychrerythraea_34H_uid57855~0	HK01R3E02H5L23
5100101	5100647	547	1	547	547	94.88	Colwellia_psychrerythraea_34H_uid57855~0	HK01R3E02I2T2J
485028	485241	563	350	214	214	94.88	Colwellia_psychrerythraea_34H_uid57855~0	HK01R3E02IATH6
5007736	5007930	21	215	195	195	94.87	Colwellia_psychrerythraea_34H_uid57855~0	HK01R3E01AUOBH
5052741	5052895	156	1	155	156	94.87	Colwellia_psychrerythraea_34H_uid57855~0	HK01R3E01AZKRU
530318	530706	467	78	389	390	94.87	Colwellia_psychrerythraea_34H_uid57855~0	HK01R3E01B4X3F
2317103	2317374	3	275	272	273	94.87	Colwellia_psychrerythraea_34H_uid57855~0	HK01R3E01C4OYK
4744276	4744742	469	3	467	467	94.87	Colwellia_psychrerythraea_34H_uid57855~0	HK01R3E01EFN2O
1780918	1781501	584	1	584	584	94.87	Colwellia_psychrerythraea_34H_uid57855~0	HK01R3E02GCP4X
3236930	3237124	195	1	195	195	94.87	Colwellia_psychrerythraea_34H_uid57855~0	HK01R3E02H0VXS
4695741	4696085	486	136	345	351	94.87	Colwellia_psychrerythraea_34H_uid57855~0	HK01R3E02HIQYQ
4176681	4177148	1	467	468	467	94.87	Colwellia_psychrerythraea_34H_uid57855~0	HK01R3E02HNUCG
4075290	4075751	466	1	462	466	94.87	Colwellia_psychrerythraea_34H_uid57855~0	HK01R3E02IAQGD
4074737	4074853	461	345	117	117	94.87	Colwellia_psychrerythraea_34H_uid57855~0	HK01R3E02J23HR
5048679	5049185	1	507	507	507	94.87	Colwellia_psychrerythraea_34H_uid57855~0	HK01R3E02JO87F
4029273	4029621	353	4	349	350	94.86	Colwellia_psychrerythraea_34H_uid57855~0	HK01R3E01CS5X9
883573	883883	1	310	311	310	94.86	Colwellia_psychrerythraea_34H_uid57855~0	HK01R3E01DFVDC
530240	530724	1	486	485	486	94.86	Colwellia_psychrerythraea_34H_uid57855~0	HK01R3E01DW9UY
5333925	5334488	1	561	564	561	94.86	Colwellia_psychrerythraea_34H_uid57855~0	HK01R3E02GNWQ9
4076348	4076872	1	524	525	524	94.86	Colwellia_psychrerythraea_34H_uid57855~0	HK01R3E02IJEAQ
1084210	1084462	123	375	253	253	94.86	Colwellia_psychrerythraea_34H_uid57855~0	HK01R3E02INXS3
1	253	246	497	253	252	94.86	Colwellia_psychrerythraea_34H_uid57855~0	HK01R3E02JF4DD
3413327	3413657	10	339	331	330	94.86	Colwellia_psychrerythraea_34H_uid57855~0	HK01R3E02JNRQ4
3499873	3500377	499	1	505	499	94.85	Colwellia_psychrerythraea_34H_uid57855~0	HK01R3E01DDR7W
4075436	4075626	194	1	191	194	94.85	Colwellia_psychrerythraea_34H_uid57855~0	HK01R3E01EU7J8
4075011	4075279	112	383	269	272	94.85	Colwellia_psychrerythraea_34H_uid57855~0	HK01R3E02F1W1T
5098373	5098935	1	562	563	562	94.85	Colwellia_psychrerythraea_34H_uid57855~0	HK01R3E02GPA2O
[truncated: 8,573 more rows]
