# Supplementary material for: Microbial Life in a Fjord: Metagenomic Analysis of a Microbial Mat in Chilean Patagonia
Source: PLoS One. 2013 Aug 28;8(8):e71952. doi: 10.1371/journal.pone.0071952 (PMC3756073; doi:10.1371/journal.pone.0071952)
Supplement: Table S6 — List of reads mapped to the M. marina genome. (TXT) [file pone.0071952.s013.txt]

[S1]	[E1]	[S2]	[E2]	[LEN 1]	[LEN 2]	[% IDY]	[COV R]	[COV Q]	[TAGS]
154	267	569	456	114	114	100	0.27	20.04	G334DRAFT_scaffold00030.30	HK01R3E01A4T2C
34565	35112	548	1	548	548	100	1.18	100	G334DRAFT_scaffold00028.28	HK01R3E01BB21L	[CONTAINS]
17349	17485	1	137	137	137	100	0.78	26.4	G334DRAFT_scaffold00036.36	HK01R3E01BKZYK	[END]
111976	112075	516	417	100	100	100	0.06	19.38	G334DRAFT_scaffold00006.6	HK01R3E01BMO9K
93162	93438	277	1	277	277	100	0.18	100	G334DRAFT_scaffold00008.8	HK01R3E01BOQXM	[CONTAINS]
17321	17485	8	172	165	165	100	0.94	31.91	G334DRAFT_scaffold00036.36	HK01R3E01BTXED	[END]
16758	16866	253	361	109	109	100	0.07	30.19	G334DRAFT_scaffold00007.7	HK01R3E01BZW3B
108923	109029	107	1	107	107	100	0.06	18.84	G334DRAFT_scaffold00006.6	HK01R3E01C0RU2
68872	69021	150	1	150	150	100	0.17	100	G334DRAFT_scaffold00019.19	HK01R3E01C3SPZ	[CONTAINS]
90023	90143	1	121	121	121	100	0.13	100	G334DRAFT_scaffold00020.20	HK01R3E01C92T4	[CONTAINS]
59082	59190	123	15	109	109	100	0.13	21.29	G334DRAFT_scaffold00022.22	HK01R3E01CHYZJ
108808	109020	1	213	213	213	100	0.2	56.05	G334DRAFT_scaffold00015.15	HK01R3E01CT19B	[END]
89977	90143	220	54	167	167	100	0.19	43.95	G334DRAFT_scaffold00020.20	HK01R3E01CT19B
17321	17485	21	185	165	165	100	0.94	29.1	G334DRAFT_scaffold00036.36	HK01R3E01CYA45
17377	17485	290	182	109	109	100	0.62	37.59	G334DRAFT_scaffold00036.36	HK01R3E01D3W0P	[END]
142	254	1	113	113	113	100	0.47	25.22	G334DRAFT_scaffold00032.32	HK01R3E01D7FAL
17321	17485	27	191	165	165	100	0.94	28.5	G334DRAFT_scaffold00036.36	HK01R3E01DB35I
59679	59829	1	151	151	151	100	0.18	100	G334DRAFT_scaffold00022.22	HK01R3E01DGDXX	[CONTAINS]
138239	138550	312	1	312	312	100	0.21	57.14	G334DRAFT_scaffold00010.10	HK01R3E01DJ6F9
131781	132289	509	1	509	509	100	0.33	100	G334DRAFT_scaffold00010.10	HK01R3E01DOX6K	[CONTAINS]
17268	17485	1	218	218	218	100	1.25	40.82	G334DRAFT_scaffold00036.36	HK01R3E01DTA5V	[END]
72119	72555	437	1	437	437	100	0.14	100	G334DRAFT_scaffold00002.2	HK01R3E01EFW5J	[CONTAINS]
77984	78112	129	1	129	129	100	0.14	100	G334DRAFT_scaffold00019.19	HK01R3E01EK49B	[CONTAINS]
166	269	364	261	104	104	100	0.25	28.57	G334DRAFT_scaffold00030.30	HK01R3E01EQK0J
17321	17485	529	365	165	165	100	0.94	29.41	G334DRAFT_scaffold00036.36	HK01R3E01ETAUE
118522	118668	1	147	147	147	100	0.12	28.05	G334DRAFT_scaffold00014.14	HK01R3E02F0DXO
212237	212350	114	1	114	114	100	0.04	20.8	G334DRAFT_scaffold00003.3	HK01R3E02F3PYP
1	187	187	1	187	187	100	1.07	40.3	G334DRAFT_scaffold00036.36	HK01R3E02FXMRT	[BEGIN]
17321	17485	56	220	165	165	100	0.94	34.59	G334DRAFT_scaffold00036.36	HK01R3E02FZ7BA
83445	83553	1	109	109	109	100	0.01	100	G334DRAFT_scaffold00001.1	HK01R3E02FZV6Z	[CONTAINS]
17290	17485	1	196	196	196	100	1.12	40.41	G334DRAFT_scaffold00036.36	HK01R3E02G2WAY	[END]
108863	108974	112	1	112	112	100	0.1	100	G334DRAFT_scaffold00015.15	HK01R3E02G35XZ	[CONTAINS]
16758	16870	118	230	113	113	100	0.07	49.13	G334DRAFT_scaffold00007.7	HK01R3E02G39KS
17368	17485	1	118	118	118	100	0.67	25.99	G334DRAFT_scaffold00036.36	HK01R3E02G5CKK	[END]
423	589	169	3	167	167	100	0.11	28.5	G334DRAFT_scaffold00009.9	HK01R3E02G5Z38
17360	17485	1	126	126	126	100	0.72	23.77	G334DRAFT_scaffold00036.36	HK01R3E02G7PQV	[END]
91024	91444	421	1	421	421	100	0.27	100	G334DRAFT_scaffold00008.8	HK01R3E02GPQDC	[CONTAINS]
89982	90143	228	67	162	162	100	0.18	71.05	G334DRAFT_scaffold00020.20	HK01R3E02GR959	[END]
133808	134301	494	1	494	494	100	0.32	100	G334DRAFT_scaffold00010.10	HK01R3E02GT1WJ	[CONTAINS]
132108	132632	525	1	525	525	100	0.35	100	G334DRAFT_scaffold00010.10	HK01R3E02GTLFA	[CONTAINS]
85756	85959	204	1	204	204	100	0.03	42.15	G334DRAFT_scaffold00001.1	HK01R3E02H51YY
89965	90237	273	1	273	273	100	0.17	100	G334DRAFT_scaffold00008.8	HK01R3E02H5F1B	[CONTAINS]
17336	17485	1	150	150	150	100	0.86	26.09	G334DRAFT_scaffold00036.36	HK01R3E02H9OFI	[END]
72624	72729	330	435	106	106	100	0.09	24.37	G334DRAFT_scaffold00013.13	HK01R3E02HF8X1
132051	132505	455	1	455	455	100	0.3	100	G334DRAFT_scaffold00010.10	HK01R3E02HFUBL	[CONTAINS]
325	458	134	1	134	134	100	0.22	100	G334DRAFT_scaffold00026.26	HK01R3E02HJLDP	[CONTAINS]
17350	17485	1	136	136	136	100	0.78	35.98	G334DRAFT_scaffold00036.36	HK01R3E02HMHIL	[END]
131578	131681	1	104	104	104	100	0.07	100	G334DRAFT_scaffold00010.10	HK01R3E02HNLKU	[CONTAINS]
137208	137507	1	300	300	300	100	0.2	100	G334DRAFT_scaffold00010.10	HK01R3E02HTHAQ	[CONTAINS]
17321	17485	393	229	165	165	100	0.94	36.91	G334DRAFT_scaffold00036.36	HK01R3E02HXQCK
17321	17485	508	344	165	165	100	0.94	30.28	G334DRAFT_scaffold00036.36	HK01R3E02HYJWV
131958	132431	474	1	474	474	100	0.31	100	G334DRAFT_scaffold00010.10	HK01R3E02HZ9CO	[CONTAINS]
153	253	12	112	101	101	100	0.09	90.18	G334DRAFT_scaffold00016.16	HK01R3E02I0PSK
17321	17485	42	206	165	165	100	0.94	27.97	G334DRAFT_scaffold00036.36	HK01R3E02I0YND
89932	90057	1	126	126	126	100	0.14	100	G334DRAFT_scaffold00020.20	HK01R3E02I1H4N	[CONTAINS]
131738	132259	1	522	522	522	100	0.34	100	G334DRAFT_scaffold00010.10	HK01R3E02I2IXL	[CONTAINS]
17350	17485	344	209	136	136	100	0.78	39.53	G334DRAFT_scaffold00036.36	HK01R3E02I4GTG	[END]
20773	21264	492	1	492	492	100	0.45	100	G334DRAFT_scaffold00015.15	HK01R3E02I60TQ	[CONTAINS]
85658	85828	171	1	171	171	100	0.11	100	G334DRAFT_scaffold00007.7	HK01R3E02I764G	[CONTAINS]
17366	17485	1	120	120	120	100	0.69	23.58	G334DRAFT_scaffold00036.36	HK01R3E02I9YFH	[END]
73988	74101	1	114	114	114	100	0.13	19.39	G334DRAFT_scaffold00021.21	HK01R3E02ICFGV
108816	109020	1	205	205	205	100	0.19	99.03	G334DRAFT_scaffold00015.15	HK01R3E02IG99X	[CONTAINS]
89982	90143	207	46	162	162	100	0.18	78.26	G334DRAFT_scaffold00020.20	HK01R3E02IG99X	[END]
17338	17485	1	148	148	148	100	0.85	25.78	G334DRAFT_scaffold00036.36	HK01R3E02IJIIL	[END]
37858	38352	1	495	495	495	100	0.41	100	G334DRAFT_scaffold00013.13	HK01R3E02IQ7QV	[CONTAINS]
136	246	437	327	111	111	100	0.26	20.71	G334DRAFT_scaffold00030.30	HK01R3E02IRZSN
17374	17485	549	438	112	112	100	0.64	20.4	G334DRAFT_scaffold00036.36	HK01R3E02IS9KA	[END]
213257	213492	1	236	236	236	100	0.09	100	G334DRAFT_scaffold00003.3	HK01R3E02IT5CQ	[CONTAINS]
137	254	48	165	118	118	100	0.49	23.46	G334DRAFT_scaffold00032.32	HK01R3E02J05CV
1422	1583	1	162	162	162	100	8.55	28.52	G334DRAFT_scaffold00051.51	HK01R3E02J28UH
54	166	113	1	113	113	100	0.65	100	G334DRAFT_scaffold00036.36	HK01R3E02J2RS0	[CONTAINS]
36689	36826	138	1	138	138	100	0.22	96.5	G334DRAFT_scaffold00026.26	HK01R3E02J30JU	[CONTAINS]
131329	131891	1	563	563	563	100	0.37	100	G334DRAFT_scaffold00010.10	HK01R3E02JCLVR	[CONTAINS]
17321	17485	61	225	165	165	100	0.94	29.41	G334DRAFT_scaffold00036.36	HK01R3E02JISGK
17347	17485	1	139	139	139	100	0.79	24.82	G334DRAFT_scaffold00036.36	HK01R3E02JOZ85	[END]
131489	132022	534	1	534	534	100	0.35	100	G334DRAFT_scaffold00010.10	HK01R3E02JPM6K	[CONTAINS]
46226	46367	1	142	142	142	100	0.31	24.23	G334DRAFT_scaffold00028.28	HK01R3E02JR0DB	[END]
7499	7671	1	173	173	173	100	1.42	100	G334DRAFT_scaffold00039.39	HK01R3E02JSOC9	[CONTAINS]
215032	215639	608	1	608	608	99.84	0.22	100	G334DRAFT_scaffold00003.3	HK01R3E01DJ23B	[CONTAINS]
138505	139082	578	1	578	578	99.83	0.38	100	G334DRAFT_scaffold00010.10	HK01R3E01CZYPJ	[CONTAINS]
132127	132704	577	1	578	577	99.83	0.38	100	G334DRAFT_scaffold00010.10	HK01R3E02GTV5D	[CONTAINS]
129708	130283	1	576	576	576	99.83	0.38	100	G334DRAFT_scaffold00010.10	HK01R3E02H8PFV	[CONTAINS]
88982	89561	580	1	580	580	99.83	0.36	100	G334DRAFT_scaffold00007.7	HK01R3E02JN90Q	[CONTAINS]
43493	44033	1	541	541	541	99.82	1.17	100	G334DRAFT_scaffold00028.28	HK01R3E01A43WJ	[CONTAINS]
70924	71484	1	562	561	562	99.82	0.18	99.65	G334DRAFT_scaffold00002.2	HK01R3E01AESR5	[CONTAINS]
71889	72434	1	547	546	547	99.82	0.18	100	G334DRAFT_scaffold00002.2	HK01R3E01DJHHL	[CONTAINS]
4277	4818	5	546	542	542	99.82	3.71	99.27	G334DRAFT_scaffold00037.37	HK01R3E01DQ820	[CONTAINS]
136785	137336	1	552	552	552	99.82	0.36	100	G334DRAFT_scaffold00010.10	HK01R3E01DWV7X	[CONTAINS]
131584	132140	558	1	557	558	99.82	0.37	100	G334DRAFT_scaffold00010.10	HK01R3E01EFSC1	[CONTAINS]
133819	134369	551	1	551	551	99.82	0.36	100	G334DRAFT_scaffold00010.10	HK01R3E02F6XZN	[CONTAINS]
138628	139174	547	1	547	547	99.82	0.36	100	G334DRAFT_scaffold00010.10	HK01R3E02FYB34	[CONTAINS]
72119	72675	557	1	557	557	99.82	0.18	100	G334DRAFT_scaffold00002.2	HK01R3E02G1VFN	[CONTAINS]
2205	2753	549	1	549	549	99.82	3.76	100	G334DRAFT_scaffold00037.37	HK01R3E02G80FU	[CONTAINS]
38030	38574	545	1	545	545	99.82	0.45	100	G334DRAFT_scaffold00013.13	HK01R3E02GG9MH	[CONTAINS]
4260	4811	552	1	552	552	99.82	3.78	100	G334DRAFT_scaffold00037.37	HK01R3E02GNQRW	[CONTAINS]
88848	89399	1	552	552	552	99.82	0.35	99.82	G334DRAFT_scaffold00008.8	HK01R3E02GULKZ	[CONTAINS]
43467	44028	562	1	562	562	99.82	1.21	100	G334DRAFT_scaffold00028.28	HK01R3E02HRL0U	[CONTAINS]
60160	60705	1	546	546	546	99.82	0.62	100	G334DRAFT_scaffold00021.21	HK01R3E02I2RPP	[CONTAINS]
71676	72230	556	1	555	556	99.82	0.18	100	G334DRAFT_scaffold00002.2	HK01R3E02IPRMJ	[CONTAINS]
43458	43998	541	1	541	541	99.82	1.17	100	G334DRAFT_scaffold00028.28	HK01R3E02IQIME	[CONTAINS]
132109	132630	523	1	522	523	99.81	0.34	100	G334DRAFT_scaffold00010.10	HK01R3E01B80IL	[CONTAINS]
8756	9289	535	1	534	535	99.81	0.41	100	G334DRAFT_scaffold00012.12	HK01R3E01B91UC	[CONTAINS]
138577	139089	513	1	513	513	99.81	0.34	100	G334DRAFT_scaffold00010.10	HK01R3E01BBVC5	[CONTAINS]
4427	4939	513	1	513	513	99.81	3.51	100	G334DRAFT_scaffold00037.37	HK01R3E01BF4IO	[CONTAINS]
38028	38561	1	534	534	534	99.81	0.44	100	G334DRAFT_scaffold00013.13	HK01R3E01BGJFS	[CONTAINS]
4327	4849	1	523	523	523	99.81	3.58	100	G334DRAFT_scaffold00037.37	HK01R3E01CJSTM	[CONTAINS]
39478	40011	534	1	534	534	99.81	1.15	100	G334DRAFT_scaffold00028.28	HK01R3E01D4VE0	[CONTAINS]
137760	138289	529	1	530	529	99.81	0.35	100	G334DRAFT_scaffold00010.10	HK01R3E01DU9N2	[CONTAINS]
39519	40055	1	537	537	537	99.81	1.16	100	G334DRAFT_scaffold00028.28	HK01R3E01EH182	[CONTAINS]
2134	2665	532	1	532	532	99.81	3.64	100	G334DRAFT_scaffold00037.37	HK01R3E02F1N6O	[CONTAINS]
72068	72593	526	1	526	526	99.81	0.17	100	G334DRAFT_scaffold00002.2	HK01R3E02I539W	[CONTAINS]
138177	138695	1	518	519	518	99.81	0.34	100	G334DRAFT_scaffold00010.10	HK01R3E02IHA33	[CONTAINS]
71721	72257	538	1	537	538	99.81	0.17	100	G334DRAFT_scaffold00002.2	HK01R3E02IQPWX	[CONTAINS]
136134	136642	1	509	509	509	99.8	0.33	100	G334DRAFT_scaffold00010.10	HK01R3E01CPJNR	[CONTAINS]
8743	9250	1	509	508	509	99.8	0.39	100	G334DRAFT_scaffold00012.12	HK01R3E02GNAGB	[CONTAINS]
1874	2371	498	1	498	498	99.8	3.41	100	G334DRAFT_scaffold00037.37	HK01R3E02HC01L	[CONTAINS]
138184	138694	1	510	511	510	99.8	0.34	100	G334DRAFT_scaffold00010.10	HK01R3E02I7KPI	[CONTAINS]
133846	134317	472	1	472	472	99.79	0.31	100	G334DRAFT_scaffold00010.10	HK01R3E01BFC64	[CONTAINS]
136328	136805	478	1	478	478	99.79	0.31	100	G334DRAFT_scaffold00010.10	HK01R3E01ERUA8	[CONTAINS]
1109	1583	2	476	475	475	99.79	25.07	89.12	G334DRAFT_scaffold00051.51	HK01R3E02IAZ1X
60258	60712	1	455	455	455	99.78	0.52	100	G334DRAFT_scaffold00021.21	HK01R3E02GJGZ5	[CONTAINS]
133654	134100	1	447	447	447	99.78	0.29	100	G334DRAFT_scaffold00010.10	HK01R3E02HIXZ0	[CONTAINS]
39649	40077	1	429	429	429	99.77	0.93	100	G334DRAFT_scaffold00028.28	HK01R3E01BX6KS	[CONTAINS]
1168	1583	597	182	416	416	99.76	21.95	69.68	G334DRAFT_scaffold00051.51	HK01R3E01DUVQA
38074	38486	413	1	413	413	99.76	0.34	100	G334DRAFT_scaffold00013.13	HK01R3E02FNVLQ	[CONTAINS]
59981	60371	391	1	391	391	99.74	0.45	100	G334DRAFT_scaffold00021.21	HK01R3E02JI0TC	[CONTAINS]
35072	35446	1	375	375	375	99.73	0.31	100	G334DRAFT_scaffold00013.13	HK01R3E01B61Z6	[CONTAINS]
63627	63978	352	1	352	352	99.72	0.4	74.11	G334DRAFT_scaffold00021.21	HK01R3E01B393X
131234	131592	1	359	359	359	99.72	0.24	100	G334DRAFT_scaffold00010.10	HK01R3E01BQT79	[CONTAINS]
135068	135422	355	1	355	355	99.72	0.23	100	G334DRAFT_scaffold00010.10	HK01R3E02IFGNX	[CONTAINS]
42062	42390	1	329	329	329	99.7	0.71	100	G334DRAFT_scaffold00028.28	HK01R3E02F25D7	[CONTAINS]
133613	133940	1	328	328	328	99.7	0.22	100	G334DRAFT_scaffold00010.10	HK01R3E02ILVGL	[CONTAINS]
34284	34594	1	311	311	311	99.68	0.67	100	G334DRAFT_scaffold00028.28	HK01R3E02GV8EV	[CONTAINS]
212237	212535	299	1	299	299	99.67	0.11	43.78	G334DRAFT_scaffold00003.3	HK01R3E01DP8L4
35504	36089	586	1	586	586	99.66	1.26	100	G334DRAFT_scaffold00028.28	HK01R3E01DCMAG	[CONTAINS]
36284	36867	584	1	584	584	99.66	0.48	100	G334DRAFT_scaffold00013.13	HK01R3E01DDFIT	[CONTAINS]
89155	89741	587	1	587	587	99.66	0.37	100	G334DRAFT_scaffold00008.8	HK01R3E02IKDSR	[CONTAINS]
39601	40188	587	1	588	587	99.66	1.27	100	G334DRAFT_scaffold00028.28	HK01R3E02ILKYS	[CONTAINS]
88983	89551	568	1	569	568	99.65	0.36	100	G334DRAFT_scaffold00008.8	HK01R3E01BJDAD	[CONTAINS]
136512	137089	1	577	578	577	99.65	0.38	100	G334DRAFT_scaffold00010.10	HK01R3E01D2WX6	[CONTAINS]
129884	130451	568	1	568	568	99.65	0.37	100	G334DRAFT_scaffold00010.10	HK01R3E01E0A4W	[CONTAINS]
89208	89775	568	1	568	568	99.65	0.36	100	G334DRAFT_scaffold00008.8	HK01R3E01ECXIL	[CONTAINS]
20656	21223	1	568	568	568	99.65	0.52	100	G334DRAFT_scaffold00015.15	HK01R3E01ED4OF	[CONTAINS]
43630	44200	572	1	571	572	99.65	1.23	100	G334DRAFT_scaffold00028.28	HK01R3E02F2AOI	[CONTAINS]
60092	60658	568	1	567	568	99.65	0.65	100	G334DRAFT_scaffold00021.21	HK01R3E02GE5LY	[CONTAINS]
34266	34834	1	568	569	568	99.65	1.23	100	G334DRAFT_scaffold00028.28	HK01R3E02HGWLX	[CONTAINS]
137037	137610	573	1	574	573	99.65	0.38	100	G334DRAFT_scaffold00010.10	HK01R3E02IGV4Z	[CONTAINS]
39785	40352	568	1	568	568	99.65	1.23	100	G334DRAFT_scaffold00028.28	HK01R3E02JN5VW	[CONTAINS]
56690	57245	1	556	556	556	99.64	0.51	100	G334DRAFT_scaffold00015.15	HK01R3E01B009F	[CONTAINS]
88993	89551	560	1	559	560	99.64	0.35	100	G334DRAFT_scaffold00008.8	HK01R3E01B1OJP	[CONTAINS]
2369	2916	548	1	548	548	99.64	3.75	100	G334DRAFT_scaffold00037.37	HK01R3E01BK8U8	[CONTAINS]
343	616	270	543	274	274	99.64	0.3	50.46	G334DRAFT_scaffold00018.18	HK01R3E01CCEDV
71209	71756	1	548	548	548	99.64	0.18	100	G334DRAFT_scaffold00002.2	HK01R3E01EFK5S	[CONTAINS]
71323	71879	1	557	557	557	99.64	0.18	100	G334DRAFT_scaffold00002.2	HK01R3E02FT2NI	[CONTAINS]
37653	38205	1	553	553	553	99.64	0.46	100	G334DRAFT_scaffold00013.13	HK01R3E02FUDR6	[CONTAINS]
72090	72644	554	1	555	554	99.64	0.18	100	G334DRAFT_scaffold00002.2	HK01R3E02GLHQL	[CONTAINS]
4302	4853	1	551	552	551	99.64	3.78	100	G334DRAFT_scaffold00037.37	HK01R3E02HZR6O	[CONTAINS]
71131	71679	549	1	549	549	99.64	0.18	100	G334DRAFT_scaffold00002.2	HK01R3E02J6G2O	[CONTAINS]
43469	44009	542	1	541	542	99.63	1.17	100	G334DRAFT_scaffold00028.28	HK01R3E01ASBMB	[CONTAINS]
85447	85991	543	1	545	543	99.63	0.34	100	G334DRAFT_scaffold00007.7	HK01R3E01AT2AI	[CONTAINS]
88915	89447	534	1	533	534	99.63	0.33	100	G334DRAFT_scaffold00007.7	HK01R3E01B2UIR	[CONTAINS]
4298	4840	544	1	543	544	99.63	3.72	100	G334DRAFT_scaffold00037.37	HK01R3E01CFCG7	[CONTAINS]
43687	44229	1	545	543	545	99.63	1.17	100	G334DRAFT_scaffold00028.28	HK01R3E01E0LS9	[CONTAINS]
34830	35363	534	1	534	534	99.63	1.15	100	G334DRAFT_scaffold00028.28	HK01R3E01E1I5T	[CONTAINS]
60510	61044	536	1	535	536	99.63	0.61	100	G334DRAFT_scaffold00021.21	HK01R3E02GLSIK	[CONTAINS]
44120	44658	539	1	539	539	99.63	1.16	100	G334DRAFT_scaffold00028.28	HK01R3E02H6VBC	[CONTAINS]
132403	132935	1	533	533	533	99.62	0.35	100	G334DRAFT_scaffold00010.10	HK01R3E01CFJWX	[CONTAINS]
136383	136905	524	1	523	524	99.62	0.34	100	G334DRAFT_scaffold00010.10	HK01R3E01CI29A	[CONTAINS]
20747	21276	1	530	530	530	99.62	0.49	100	G334DRAFT_scaffold00015.15	HK01R3E01D76EO	[CONTAINS]
128899	129428	530	1	530	530	99.62	0.35	100	G334DRAFT_scaffold00010.10	HK01R3E02F29KO	[CONTAINS]
131882	132412	532	1	531	532	99.62	0.35	100	G334DRAFT_scaffold00010.10	HK01R3E02F7UFY	[CONTAINS]
129611	130134	1	524	524	524	99.62	0.34	100	G334DRAFT_scaffold00010.10	HK01R3E02HIDU0	[CONTAINS]
44009	44535	527	1	527	527	99.62	1.14	100	G334DRAFT_scaffold00028.28	HK01R3E02IIFXC	[CONTAINS]
132515	133047	1	533	533	533	99.62	0.35	100	G334DRAFT_scaffold00010.10	HK01R3E02ITDLR	[CONTAINS]
134132	134653	1	522	522	522	99.62	0.34	100	G334DRAFT_scaffold00010.10	HK01R3E02JU6SH	[CONTAINS]
88856	89369	513	1	514	513	99.61	0.33	100	G334DRAFT_scaffold00008.8	HK01R3E01C1RUL	[CONTAINS]
90283	90792	510	1	510	510	99.61	0.32	100	G334DRAFT_scaffold00008.8	HK01R3E01DA93L	[CONTAINS]
94059	94572	514	1	514	514	99.61	0.33	100	G334DRAFT_scaffold00008.8	HK01R3E01DJH3R	[CONTAINS]
138681	139188	1	509	508	509	99.61	0.33	100	G334DRAFT_scaffold00010.10	HK01R3E02F5WRA	[CONTAINS]
90816	91323	507	1	508	507	99.61	0.32	91.85	G334DRAFT_scaffold00008.8	HK01R3E02G374B
84238	84748	511	1	511	511	99.61	0.17	100	G334DRAFT_scaffold00002.2	HK01R3E02H97PX	[CONTAINS]
59470	59981	512	1	512	512	99.61	0.56	100	G334DRAFT_scaffold00018.18	HK01R3E02IW4HT	[CONTAINS]
63497	63999	1	504	503	504	99.6	0.57	100	G334DRAFT_scaffold00021.21	HK01R3E01AG16V	[CONTAINS]
1	253	348	600	253	253	99.6	1.73	42.17	G334DRAFT_scaffold00037.37	HK01R3E01ED0Y2	[BEGIN]
138521	139018	500	1	498	500	99.6	0.33	100	G334DRAFT_scaffold00010.10	HK01R3E01EZHPC	[CONTAINS]
33884	34383	500	1	500	500	99.6	1.08	100	G334DRAFT_scaffold00028.28	HK01R3E02FLRTC	[CONTAINS]
135819	136319	1	502	501	502	99.6	0.33	100	G334DRAFT_scaffold00010.10	HK01R3E02GEK4V	[CONTAINS]
4588	4832	245	1	245	245	99.59	0.44	100	G334DRAFT_scaffold00027.27	HK01R3E01BY480	[CONTAINS]
215527	215767	241	1	241	241	99.59	0.09	44.63	G334DRAFT_scaffold00003.3	HK01R3E01CQUZE
59513	59986	1	474	474	474	99.58	0.52	100	G334DRAFT_scaffold00018.18	HK01R3E01CCU8T	[CONTAINS]
72160	72638	1	480	479	480	99.58	0.16	100	G334DRAFT_scaffold00002.2	HK01R3E02FZNQI	[CONTAINS]
136712	137181	471	1	470	471	99.58	0.31	100	G334DRAFT_scaffold00010.10	HK01R3E02HQDQX	[CONTAINS]
36458	36921	1	464	464	464	99.57	0.38	100	G334DRAFT_scaffold00013.13	HK01R3E01CELZR	[CONTAINS]
17266	17485	1	220	220	220	99.55	1.26	39.71	G334DRAFT_scaffold00036.36	HK01R3E02ID4XN	[END]
34947	35162	1	215	216	215	99.54	0.47	100	G334DRAFT_scaffold00028.28	HK01R3E01CHKQF	[CONTAINS]
305709	306138	1	430	430	430	99.53	0.05	100	G334DRAFT_scaffold00001.1	HK01R3E01BKUY8	[CONTAINS]
80210	80424	215	1	215	215	99.53	0.25	100	G334DRAFT_scaffold00021.21	HK01R3E01DM27X	[CONTAINS]
93734	94159	426	1	426	426	99.53	0.27	100	G334DRAFT_scaffold00008.8	HK01R3E02GGMN9	[CONTAINS]
562198	562617	1	420	420	420	99.52	0.05	100	G334DRAFT_scaffold00001.1	HK01R3E02G8WES	[CONTAINS]
90936	91559	1	622	624	622	99.52	0.4	100	G334DRAFT_scaffold00008.8	HK01R3E02HLCPX	[CONTAINS]
20500	20705	207	1	206	207	99.52	0.37	100	G334DRAFT_scaffold00027.27	HK01R3E02IS3WC	[CONTAINS]
129071	129480	410	1	410	410	99.51	0.27	100	G334DRAFT_scaffold00010.10	HK01R3E01C4EW2	[CONTAINS]
39664	39867	521	318	204	204	99.51	0.26	38.93	G334DRAFT_scaffold00024.24	HK01R3E01CYWC0
89507	90124	1	618	618	618	99.51	0.39	100	G334DRAFT_scaffold00008.8	HK01R3E02JCIC6	[CONTAINS]
17282	17485	477	275	204	203	99.51	1.17	42.56	G334DRAFT_scaffold00036.36	HK01R3E02JUI3A	[END]
7146	7347	404	203	202	202	99.5	0.36	50	G334DRAFT_scaffold00027.27	HK01R3E01AO2JR
132693	133091	399	1	399	399	99.5	0.26	100	G334DRAFT_scaffold00010.10	HK01R3E01C4E4Y	[CONTAINS]
93208	93810	603	1	603	603	99.5	0.38	100	G334DRAFT_scaffold00008.8	HK01R3E01EBJSC	[CONTAINS]
38668	39263	1	595	596	595	99.5	1.29	100	G334DRAFT_scaffold00028.28	HK01R3E02GVANG	[CONTAINS]
1855	2254	401	1	400	401	99.5	2.74	100	G334DRAFT_scaffold00037.37	HK01R3E02H7KH3	[CONTAINS]
131788	132376	1	589	589	589	99.49	0.39	100	G334DRAFT_scaffold00010.10	HK01R3E01AOMZ3	[CONTAINS]
39594	40181	588	1	588	588	99.49	1.27	100	G334DRAFT_scaffold00028.28	HK01R3E01BN1FD	[CONTAINS]
34706	35293	1	586	588	586	99.49	1.27	100	G334DRAFT_scaffold00028.28	HK01R3E01CWENT	[CONTAINS]
90272	90662	63	453	391	391	99.49	0.25	86.31	G334DRAFT_scaffold00008.8	HK01R3E02G31YV
59802	60386	585	1	585	585	99.49	0.64	100	G334DRAFT_scaffold00018.18	HK01R3E02IGDT4	[CONTAINS]
21003	21577	1	575	575	575	99.48	0.53	100	G334DRAFT_scaffold00015.15	HK01R3E01BGQQJ	[CONTAINS]
212588	213165	1	578	578	578	99.48	0.21	100	G334DRAFT_scaffold00003.3	HK01R3E01C4FY7	[CONTAINS]
37213	37787	1	575	575	575	99.48	0.48	94.57	G334DRAFT_scaffold00013.13	HK01R3E01DGT1N
84420	84997	578	1	578	578	99.48	0.36	100	G334DRAFT_scaffold00007.7	HK01R3E01ETUJL	[CONTAINS]
89310	89885	1	576	576	576	99.48	0.37	100	G334DRAFT_scaffold00008.8	HK01R3E02GBGOF	[CONTAINS]
21789	22169	1	381	381	381	99.48	0.23	100	G334DRAFT_scaffold00006.6	HK01R3E02GF42P	[CONTAINS]
39489	40060	1	571	572	571	99.48	1.23	100	G334DRAFT_scaffold00028.28	HK01R3E02HWYOE	[CONTAINS]
502196	502384	1	189	189	189	99.47	0.02	100	G334DRAFT_scaffold00001.1	HK01R3E01CF1TT	[CONTAINS]
129573	130143	1	570	571	570	99.47	0.38	100	G334DRAFT_scaffold00010.10	HK01R3E01EDDRX	[CONTAINS]
212288	212849	1	562	562	562	99.47	0.21	100	G334DRAFT_scaffold00003.3	HK01R3E02G1CGA	[CONTAINS]
93556	94126	1	571	571	571	99.47	0.38	100	G334DRAFT_scaffold00010.10	HK01R3E02G81SV	[CONTAINS]
917	1485	1	569	569	569	99.47	30.03	100	G334DRAFT_scaffold00051.51	HK01R3E02I4B6Z	[CONTAINS]
44160	44347	189	1	188	189	99.47	0.41	100	G334DRAFT_scaffold00028.28	HK01R3E02I78ZV	[CONTAINS]
129525	130084	1	560	560	560	99.46	0.37	100	G334DRAFT_scaffold00010.10	HK01R3E01ECVOA	[CONTAINS]
36356	36911	555	1	556	555	99.46	0.46	100	G334DRAFT_scaffold00013.13	HK01R3E02GY4FU	[CONTAINS]
88626	89178	553	1	553	553	99.46	0.34	100	G334DRAFT_scaffold00007.7	HK01R3E02H5CX4	[CONTAINS]
71523	71895	373	1	373	373	99.46	0.12	100	G334DRAFT_scaffold00002.2	HK01R3E02IOFVP	[CONTAINS]
60606	61156	1	551	551	551	99.46	0.63	100	G334DRAFT_scaffold00021.21	HK01R3E02JWQQ7	[CONTAINS]
2320	2500	181	1	181	181	99.45	0.33	42.69	G334DRAFT_scaffold00027.27	HK01R3E01BHMDF
59836	60378	543	1	543	543	99.45	0.59	100	G334DRAFT_scaffold00018.18	HK01R3E01ECU20	[CONTAINS]
215227	215771	555	12	545	544	99.45	0.2	98.02	G334DRAFT_scaffold00003.3	HK01R3E02GV8OI	[CONTAINS]
129921	130464	1	545	544	545	99.45	0.36	100	G334DRAFT_scaffold00010.10	HK01R3E02H493V	[CONTAINS]
59904	60437	1	535	534	535	99.44	0.61	100	G334DRAFT_scaffold00021.21	HK01R3E01CKUWX	[CONTAINS]
20195	20731	1	537	537	537	99.44	0.97	100	G334DRAFT_scaffold00027.27	HK01R3E01CQ07Y	[CONTAINS]
136313	136846	1	534	534	534	99.44	0.35	100	G334DRAFT_scaffold00010.10	HK01R3E01DNAOT	[CONTAINS]
39894	40427	534	1	534	534	99.44	1.15	100	G334DRAFT_scaffold00028.28	HK01R3E02G06W2	[CONTAINS]
63554	64087	534	1	534	534	99.44	0.61	100	G334DRAFT_scaffold00021.21	HK01R3E02HKRVD	[CONTAINS]
2350	2884	535	1	535	535	99.44	3.66	100	G334DRAFT_scaffold00037.37	HK01R3E02HNWJ9	[CONTAINS]
88982	89517	535	1	536	535	99.44	0.34	100	G334DRAFT_scaffold00008.8	HK01R3E02I7FOE	[CONTAINS]
93542	94070	1	529	529	529	99.43	0.35	100	G334DRAFT_scaffold00010.10	HK01R3E01A6HAI	[CONTAINS]
344	519	176	1	176	176	99.43	0.19	29.24	G334DRAFT_scaffold00018.18	HK01R3E01AEWI6
92609	93137	1	529	529	529	99.43	0.34	99.44	G334DRAFT_scaffold00008.8	HK01R3E01BNG38	[CONTAINS]
34765	35288	1	524	524	524	99.43	0.43	100	G334DRAFT_scaffold00013.13	HK01R3E01CWVKL	[CONTAINS]
214841	215369	529	1	529	529	99.43	0.19	99.81	G334DRAFT_scaffold00003.3	HK01R3E01DY0TS	[CONTAINS]
36409	36936	1	529	528	529	99.43	0.44	100	G334DRAFT_scaffold00013.13	HK01R3E02GT7AF	[CONTAINS]
59949	60123	177	3	175	175	99.43	0.19	98.87	G334DRAFT_scaffold00018.18	HK01R3E02HNYC5	[CONTAINS]
84241	84761	522	1	521	522	99.43	0.17	100	G334DRAFT_scaffold00002.2	HK01R3E02IM9GW	[CONTAINS]
107698	107872	4	178	175	175	99.43	0.16	36.31	G334DRAFT_scaffold00016.16	HK01R3E02IY6VG
107698	107872	7	181	175	175	99.43	0.16	31.31	G334DRAFT_scaffold00016.16	HK01R3E02J0GK6
17310	17485	4	179	176	176	99.43	1.01	30.03	G334DRAFT_scaffold00036.36	HK01R3E02JR0DB	[END]
17140	17485	516	172	346	345	99.42	1.98	63.07	G334DRAFT_scaffold00036.36	HK01R3E01AUCV6
132503	133015	1	514	513	514	99.42	0.34	100	G334DRAFT_scaffold00010.10	HK01R3E01BU86F	[CONTAINS]
129353	129867	1	515	515	515	99.42	0.34	100	G334DRAFT_scaffold00010.10	HK01R3E01C3I12	[CONTAINS]
83742	84262	521	1	521	521	99.42	0.17	100	G334DRAFT_scaffold00002.2	HK01R3E01EJ2F7	[CONTAINS]
93929	94445	1	517	517	517	99.42	0.33	100	G334DRAFT_scaffold00008.8	HK01R3E02GPAJ8	[CONTAINS]
34705	35220	516	1	516	516	99.42	1.11	100	G334DRAFT_scaffold00028.28	HK01R3E02HVIHE	[CONTAINS]
71574	72092	1	517	519	517	99.42	0.17	100	G334DRAFT_scaffold00002.2	HK01R3E02HX0HS	[CONTAINS]
56669	57180	513	1	512	513	99.42	0.47	100	G334DRAFT_scaffold00015.15	HK01R3E02IG1YZ	[CONTAINS]
17317	17485	541	373	169	169	99.41	0.97	29.49	G334DRAFT_scaffold00036.36	HK01R3E01BPXMF
138617	139124	510	1	508	510	99.41	0.33	100	G334DRAFT_scaffold00010.10	HK01R3E01CYABP	[CONTAINS]
93717	94222	1	506	506	506	99.41	0.33	100	G334DRAFT_scaffold00010.10	HK01R3E01DYIN7	[CONTAINS]
20188	20698	511	1	511	511	99.41	0.92	100	G334DRAFT_scaffold00027.27	HK01R3E02GBA18	[CONTAINS]
128157	128668	512	1	512	512	99.41	0.34	100	G334DRAFT_scaffold00010.10	HK01R3E02IUW73	[CONTAINS]
129021	129523	1	502	503	502	99.4	0.33	100	G334DRAFT_scaffold00010.10	HK01R3E01B6HG8	[CONTAINS]
56769	57266	1	499	498	499	99.4	0.46	100	G334DRAFT_scaffold00015.15	HK01R3E01BPENI	[CONTAINS]
88672	89167	3	497	496	495	99.4	0.31	99.6	G334DRAFT_scaffold00008.8	HK01R3E01BU1MU	[CONTAINS]
59776	60279	504	1	504	504	99.4	0.55	100	G334DRAFT_scaffold00018.18	HK01R3E01CYPE2	[CONTAINS]
89622	90119	1	498	498	498	99.4	0.32	100	G334DRAFT_scaffold00008.8	HK01R3E01DRBQG	[CONTAINS]
17321	17485	495	330	165	166	99.4	0.94	30.51	G334DRAFT_scaffold00036.36	HK01R3E02FOQ03
17321	17485	585	420	165	166	99.4	0.94	28.04	G334DRAFT_scaffold00036.36	HK01R3E02GMXBK	[END]
17322	17485	1	164	164	164	99.39	0.94	38.95	G334DRAFT_scaffold00036.36	HK01R3E02G16P9	[END]
2002	2491	1	488	490	488	99.39	3.36	100	G334DRAFT_scaffold00037.37	HK01R3E02HZ2BM	[CONTAINS]
188989	189153	165	1	165	165	99.39	0.07	100	G334DRAFT_scaffold00005.5	HK01R3E02J25UL	[CONTAINS]
17325	17485	467	308	161	160	99.38	0.92	30.19	G334DRAFT_scaffold00036.36	HK01R3E01BBDLB
502224	502383	1	160	160	160	99.38	0.02	100	G334DRAFT_scaffold00001.1	HK01R3E01C9WZZ	[CONTAINS]
17324	17485	580	420	162	161	99.38	0.93	27.76	G334DRAFT_scaffold00036.36	HK01R3E01EHJUZ	[END]
57399	57884	485	1	486	485	99.38	0.55	100	G334DRAFT_scaffold00021.21	HK01R3E02GX8NA	[CONTAINS]
1097	1583	1	486	487	486	99.38	25.7	89.83	G334DRAFT_scaffold00051.51	HK01R3E02I77GA
45044	45205	1	162	162	162	99.38	0.18	28.52	G334DRAFT_scaffold00019.19	HK01R3E02IWG92
133229	133712	483	1	484	483	99.38	0.32	100	G334DRAFT_scaffold00010.10	HK01R3E02JA388	[CONTAINS]
259558	260034	477	1	477	477	99.37	0.06	100	G334DRAFT_scaffold00001.1	HK01R3E01ETPZH	[CONTAINS]
60598	61071	1	474	474	474	99.37	0.52	100	G334DRAFT_scaffold00018.18	HK01R3E02IU9N7	[CONTAINS]
215294	215759	1	465	466	465	99.36	0.17	100	G334DRAFT_scaffold00003.3	HK01R3E01BQMA7	[CONTAINS]
1	157	32	188	157	157	99.36	2.16	83.51	G334DRAFT_scaffold00044.44	HK01R3E01DGZXL	[BEGIN]
17172	17485	349	36	314	314	99.36	1.8	89.97	G334DRAFT_scaffold00036.36	HK01R3E02GHZ5L	[END]
1117	1583	1	465	467	465	99.36	24.64	84.85	G334DRAFT_scaffold00051.51	HK01R3E02GXV37
86460	86930	473	2	471	472	99.36	0.3	99.79	G334DRAFT_scaffold00008.8	HK01R3E02JKCLU	[CONTAINS]
67286	67439	154	1	154	154	99.35	0.06	100	G334DRAFT_scaffold00004.4	HK01R3E01AGMIP	[CONTAINS]
59470	59623	1	154	154	154	99.35	0.17	100	G334DRAFT_scaffold00018.18	HK01R3E01B5NAQ	[CONTAINS]
150909	151063	1	154	155	154	99.35	0.06	100	G334DRAFT_scaffold00003.3	HK01R3E01BFKJ3	[CONTAINS]
343	652	240	549	310	310	99.35	0.34	56.47	G334DRAFT_scaffold00018.18	HK01R3E01DN7JW
72624	72778	410	563	155	154	99.35	0.13	27.35	G334DRAFT_scaffold00013.13	HK01R3E01DNZ79
131667	132130	1	463	464	463	99.35	0.3	100	G334DRAFT_scaffold00010.10	HK01R3E02H19NT	[CONTAINS]
379	530	385	536	152	152	99.34	0.17	28.36	G334DRAFT_scaffold00018.18	HK01R3E01A89P6
32546	33152	1	607	607	607	99.34	1.31	100	G334DRAFT_scaffold00028.28	HK01R3E01B0YEB	[CONTAINS]
28677	28827	1	151	151	151	99.34	0.21	100	G334DRAFT_scaffold00025.25	HK01R3E01DNKDR	[CONTAINS]
72234	72839	605	1	606	605	99.34	0.2	100	G334DRAFT_scaffold00002.2	HK01R3E01DWQNE	[CONTAINS]
16719	16870	152	1	152	152	99.34	0.09	33.33	G334DRAFT_scaffold00007.7	HK01R3E01E5QYD
128476	129077	602	1	602	602	99.34	0.4	100	G334DRAFT_scaffold00010.10	HK01R3E01EWCZB	[CONTAINS]
32514	33120	1	607	607	607	99.34	1.31	100	G334DRAFT_scaffold00028.28	HK01R3E01EYIIQ	[CONTAINS]
93722	94173	451	1	452	451	99.34	0.29	100	G334DRAFT_scaffold00008.8	HK01R3E02GSPD5	[CONTAINS]
131127	131720	1	592	594	592	99.33	0.39	100	G334DRAFT_scaffold00010.10	HK01R3E01BV3YV	[CONTAINS]
21	169	1	148	149	148	99.33	2.05	99.33	G334DRAFT_scaffold00044.44	HK01R3E02HBA6A	[CONTAINS]
138438	138880	1	446	443	446	99.33	0.29	100	G334DRAFT_scaffold00010.10	HK01R3E02HIJ2I	[CONTAINS]
3093	3538	453	7	446	447	99.33	3.05	98.68	G334DRAFT_scaffold00037.37	HK01R3E02JACMI	[CONTAINS]
4602	5042	443	1	441	443	99.32	3.02	100	G334DRAFT_scaffold00037.37	HK01R3E01AJTFD	[CONTAINS]
93948	94391	1	444	444	444	99.32	0.28	100	G334DRAFT_scaffold00008.8	HK01R3E01BBQZS	[CONTAINS]
343	489	147	1	147	147	99.32	0.16	27.02	G334DRAFT_scaffold00018.18	HK01R3E01BQWVJ
70670	71253	584	1	584	584	99.32	0.19	100	G334DRAFT_scaffold00002.2	HK01R3E01DT9RX	[CONTAINS]
84689	84979	1	293	291	293	99.32	0.09	100	G334DRAFT_scaffold00002.2	HK01R3E01EPAAJ	[CONTAINS]
212364	212658	492	197	295	296	99.32	0.11	60.16	G334DRAFT_scaffold00003.3	HK01R3E02F2LNU
136631	137214	581	1	584	581	99.32	0.38	100	G334DRAFT_scaffold00010.10	HK01R3E02FXWFI	[CONTAINS]
90272	90711	441	1	440	441	99.32	0.28	93.23	G334DRAFT_scaffold00008.8	HK01R3E02G5GVM
8098	8540	1	443	443	443	99.32	0.8	100	G334DRAFT_scaffold00027.27	HK01R3E02GDVSR	[CONTAINS]
60149	60294	147	1	146	147	99.32	0.16	100	G334DRAFT_scaffold00018.18	HK01R3E02GTGMQ	[CONTAINS]
93557	94000	444	1	444	444	99.32	0.28	100	G334DRAFT_scaffold00008.8	HK01R3E02H9XJ3	[CONTAINS]
6987	7132	146	1	146	146	99.32	0.45	27.65	G334DRAFT_scaffold00031.31	HK01R3E02J09DU
130162	130739	1	578	578	578	99.31	0.38	100	G334DRAFT_scaffold00010.10	HK01R3E02F859X	[CONTAINS]
37233	37812	1	581	580	581	99.31	0.48	100	G334DRAFT_scaffold00013.13	HK01R3E02FE9NS	[CONTAINS]
37628	38205	1	577	578	577	99.31	0.48	100	G334DRAFT_scaffold00013.13	HK01R3E02FT6HV	[CONTAINS]
56685	57117	1	434	433	434	99.31	0.4	100	G334DRAFT_scaffold00015.15	HK01R3E02GBPBK	[CONTAINS]
215190	215770	1	579	581	579	99.31	0.21	100	G334DRAFT_scaffold00003.3	HK01R3E02GF8BW	[CONTAINS]
79930	80510	1	581	581	581	99.31	0.66	99.49	G334DRAFT_scaffold00021.21	HK01R3E02GTBGG	[CONTAINS]
7725	8161	437	1	437	437	99.31	0.47	100	G334DRAFT_scaffold00017.17	HK01R3E02HI90T	[CONTAINS]
88575	89157	1	583	583	583	99.31	0.37	100	G334DRAFT_scaffold00008.8	HK01R3E02I0QZ0	[CONTAINS]
133141	133572	434	1	432	434	99.31	0.28	100	G334DRAFT_scaffold00010.10	HK01R3E02I8H1H	[CONTAINS]
212496	213078	583	1	583	583	99.31	0.21	100	G334DRAFT_scaffold00003.3	HK01R3E02IMRBE	[CONTAINS]
5812	6383	1	572	572	572	99.3	0.44	100	G334DRAFT_scaffold00012.12	HK01R3E01EQJ8I	[CONTAINS]
89109	89678	570	1	570	570	99.3	0.25	100	G334DRAFT_scaffold00005.5	HK01R3E02FY9JQ	[CONTAINS]
45006	45434	1	428	429	428	99.3	0.47	100	G334DRAFT_scaffold00019.19	HK01R3E02H9UCB	[CONTAINS]
108923	109065	387	528	143	142	99.3	0.09	26.89	G334DRAFT_scaffold00006.6	HK01R3E02HZWF8
33144	33717	574	1	574	574	99.3	1.24	100	G334DRAFT_scaffold00028.28	HK01R3E02J0P0X	[CONTAINS]
107731	107872	1	142	142	142	99.3	0.13	27.9	G334DRAFT_scaffold00016.16	HK01R3E02JFY4H
212390	212955	1	566	566	566	99.29	0.21	100	G334DRAFT_scaffold00003.3	HK01R3E01D1VS8	[CONTAINS]
88601	89163	563	1	563	563	99.29	0.36	100	G334DRAFT_scaffold00008.8	HK01R3E01D44YZ	[CONTAINS]
724846	725408	1	564	563	564	99.29	0.07	100	G334DRAFT_scaffold00001.1	HK01R3E01ES26G	[CONTAINS]
92466	92605	1	140	140	140	99.29	0.06	100	G334DRAFT_scaffold00005.5	HK01R3E02FIL36	[CONTAINS]
96405	96684	280	1	280	280	99.29	0.11	59.07	G334DRAFT_scaffold00004.4	HK01R3E02I1U61
37089	37502	413	1	414	413	99.28	0.38	70	G334DRAFT_scaffold00016.16	HK01R3E01AR5K7
8619	8757	1	139	139	139	99.28	1.14	29.32	G334DRAFT_scaffold00039.39	HK01R3E01B23WH
37096	37509	1	414	414	414	99.28	0.75	100	G334DRAFT_scaffold00027.27	HK01R3E01BXENP	[CONTAINS]
2417	2972	1	556	556	556	99.28	3.81	100	G334DRAFT_scaffold00037.37	HK01R3E01BYFLJ	[CONTAINS]
212608	213165	1	557	558	557	99.28	0.2	100	G334DRAFT_scaffold00003.3	HK01R3E01C1ZAQ	[CONTAINS]
502234	502371	1	138	138	138	99.28	0.02	100	G334DRAFT_scaffold00001.1	HK01R3E01CGNA7	[CONTAINS]
127894	128448	1	555	555	555	99.28	0.36	100	G334DRAFT_scaffold00010.10	HK01R3E01CN5E9	[CONTAINS]
32781	33333	1	553	553	553	99.28	1.19	100	G334DRAFT_scaffold00028.28	HK01R3E01CW3RY	[CONTAINS]
132745	133159	414	1	415	414	99.28	0.27	95.39	G334DRAFT_scaffold00010.10	HK01R3E02GGUIM
139	277	139	1	139	139	99.28	0.11	100	G334DRAFT_scaffold00011.11	HK01R3E02IEM9V	[CONTAINS]
129117	129662	546	1	546	546	99.27	0.36	100	G334DRAFT_scaffold00010.10	HK01R3E01BHI88	[CONTAINS]
56860	57269	411	1	410	411	99.27	0.38	100	G334DRAFT_scaffold00015.15	HK01R3E01DZZLL	[CONTAINS]
137718	138265	15	563	548	549	99.27	0.36	97.51	G334DRAFT_scaffold00010.10	HK01R3E02G7JQY	[CONTAINS]
216048	216593	1	546	546	546	99.27	0.2	100	G334DRAFT_scaffold00003.3	HK01R3E02GZUEK	[CONTAINS]
44558	44830	1	273	273	273	99.27	0.3	100	G334DRAFT_scaffold00019.19	HK01R3E02H3O0U	[CONTAINS]
15790	16336	546	1	547	546	99.27	2.46	100	G334DRAFT_scaffold00034.34	HK01R3E02H90NG	[CONTAINS]
83921	84471	1	550	551	550	99.27	0.18	100	G334DRAFT_scaffold00002.2	HK01R3E02IXRJM	[CONTAINS]
132357	133042	1	689	686	689	99.27	0.45	100	G334DRAFT_scaffold00010.10	HK01R3E02JG2YA	[CONTAINS]
2432	2969	1	538	538	538	99.26	3.68	100	G334DRAFT_scaffold00037.37	HK01R3E01B0VGC	[CONTAINS]
90578	91115	538	1	538	538	99.26	0.24	100	G334DRAFT_scaffold00005.5	HK01R3E01C7UZK	[CONTAINS]
139099	139502	1	403	404	403	99.26	0.27	79.33	G334DRAFT_scaffold00010.10	HK01R3E01CKA0P
8064	8601	538	1	538	538	99.26	0.97	100	G334DRAFT_scaffold00027.27	HK01R3E01DSPIG	[CONTAINS]
1	135	135	1	135	135	99.26	0.92	24.19	G334DRAFT_scaffold00037.37	HK01R3E01ERSGD	[BEGIN]
1	136	136	1	136	136	99.26	0.93	24.64	G334DRAFT_scaffold00037.37	HK01R3E02F77RH	[BEGIN]
1178	1583	580	175	406	406	99.26	21.42	70	G334DRAFT_scaffold00051.51	HK01R3E02F9EXY
71401	71805	404	1	405	404	99.26	0.13	100	G334DRAFT_scaffold00002.2	HK01R3E02HYIY6	[CONTAINS]
44057	44457	403	1	401	403	99.26	0.86	100	G334DRAFT_scaffold00028.28	HK01R3E02I9KE6	[CONTAINS]
35979	36511	1	533	533	533	99.25	0.44	100	G334DRAFT_scaffold00013.13	HK01R3E01BRVWZ	[CONTAINS]
59535	60064	531	1	530	531	99.25	0.58	100	G334DRAFT_scaffold00018.18	HK01R3E02G63P9	[CONTAINS]
93655	94189	1	534	535	534	99.25	0.35	100	G334DRAFT_scaffold00010.10	HK01R3E02G8P8Q	[CONTAINS]
35336	35869	534	1	534	534	99.25	0.44	100	G334DRAFT_scaffold00013.13	HK01R3E02GDZP4	[CONTAINS]
82516	83050	1	535	535	535	99.25	0.33	100	G334DRAFT_scaffold00007.7	HK01R3E02HG8Z6	[CONTAINS]
32486	33013	1	528	528	528	99.24	1.14	100	G334DRAFT_scaffold00028.28	HK01R3E01CUT4O	[CONTAINS]
36969	37496	1	528	528	528	99.24	0.44	100	G334DRAFT_scaffold00013.13	HK01R3E02GOJPO	[CONTAINS]
29832	30356	1	525	525	525	99.24	0.58	100	G334DRAFT_scaffold00020.20	HK01R3E02H6PK5	[CONTAINS]
80399	80662	264	1	264	264	99.24	0.1	100	G334DRAFT_scaffold00004.4	HK01R3E02I8R95	[CONTAINS]
212512	213040	529	1	529	529	99.24	0.19	100	G334DRAFT_scaffold00003.3	HK01R3E02JKGRZ	[CONTAINS]
47090	47219	130	1	130	130	99.23	0.1	100	G334DRAFT_scaffold00011.11	HK01R3E01AUGBN	[CONTAINS]
35708	36226	1	519	519	519	99.23	0.43	100	G334DRAFT_scaffold00013.13	HK01R3E02IHWSX	[CONTAINS]
128382	128898	1	517	517	517	99.23	0.34	100	G334DRAFT_scaffold00010.10	HK01R3E02JH8O7	[CONTAINS]
135109	135493	1	386	385	386	99.22	0.25	100	G334DRAFT_scaffold00010.10	HK01R3E01AWA3N	[CONTAINS]
117281	117535	289	543	255	255	99.22	0.2	46.79	G334DRAFT_scaffold00012.12	HK01R3E01ETVV2
29804	30316	513	1	513	513	99.22	0.57	100	G334DRAFT_scaffold00020.20	HK01R3E02FVWLS	[CONTAINS]
8743	9250	1	512	508	512	99.22	0.39	100	G334DRAFT_scaffold00012.12	HK01R3E02ISVJL	[CONTAINS]
136927	137180	255	1	254	255	99.22	0.17	100	G334DRAFT_scaffold00010.10	HK01R3E02JR687	[CONTAINS]
102614	102740	441	566	127	126	99.21	0.08	22.26	G334DRAFT_scaffold00009.9	HK01R3E01AKMAE
343	469	459	585	127	127	99.21	0.14	21.71	G334DRAFT_scaffold00018.18	HK01R3E01BLUS2
938	1445	509	1	508	509	99.21	26.81	100	G334DRAFT_scaffold00051.51	HK01R3E01EC3AP	[CONTAINS]
15780	16285	1	507	506	507	99.21	2.27	100	G334DRAFT_scaffold00034.34	HK01R3E01EUKDK	[CONTAINS]
130469	130972	504	1	504	504	99.21	0.33	100	G334DRAFT_scaffold00010.10	HK01R3E02HM4QP	[CONTAINS]
60733	61105	1	373	373	373	99.2	0.41	100	G334DRAFT_scaffold00018.18	HK01R3E01AYM42	[CONTAINS]
72303	72800	1	499	498	499	99.2	0.16	100	G334DRAFT_scaffold00002.2	HK01R3E01CGJ96	[CONTAINS]
29730	30227	1	499	498	499	99.2	0.55	100	G334DRAFT_scaffold00020.20	HK01R3E02F04PW	[CONTAINS]
212620	213121	1	501	502	501	99.2	0.18	100	G334DRAFT_scaffold00003.3	HK01R3E02G0S1R	[CONTAINS]
83633	84133	1	501	501	501	99.2	0.16	100	G334DRAFT_scaffold00002.2	HK01R3E02HC6VA	[CONTAINS]
131162	131662	501	1	501	501	99.2	0.33	100	G334DRAFT_scaffold00010.10	HK01R3E02HI2UF	[CONTAINS]
131127	131623	499	1	497	499	99.2	0.33	100	G334DRAFT_scaffold00010.10	HK01R3E02I92EJ	[CONTAINS]
5555	5928	1	374	374	374	99.2	0.67	100	G334DRAFT_scaffold00027.27	HK01R3E02IXGTF	[CONTAINS]
391231	391723	493	1	493	493	99.19	0.06	100	G334DRAFT_scaffold00001.1	HK01R3E01CHZYD	[CONTAINS]
243406	243528	403	281	123	123	99.19	0.05	30.3	G334DRAFT_scaffold00004.4	HK01R3E01DEPSC
58	305	1	247	248	247	99.19	3.42	99.6	G334DRAFT_scaffold00044.44	HK01R3E02I9XT0	[CONTAINS]
29242	29612	1	371	371	371	99.19	0.05	100	G334DRAFT_scaffold00001.1	HK01R3E02IJ06F	[CONTAINS]
27091	27586	496	1	496	496	99.19	0.33	100	G334DRAFT_scaffold00010.10	HK01R3E02J1IE0	[CONTAINS]
93836	94322	1	487	487	487	99.18	0.31	100	G334DRAFT_scaffold00008.8	HK01R3E01DGIAI	[CONTAINS]
93764	94248	485	1	485	485	99.18	0.32	100	G334DRAFT_scaffold00010.10	HK01R3E01EPA3K	[CONTAINS]
83418	83539	1	122	122	122	99.18	0.02	100	G334DRAFT_scaffold00001.1	HK01R3E02HMGC3	[CONTAINS]
1	241	348	589	241	242	99.17	1.65	41.09	G334DRAFT_scaffold00037.37	HK01R3E01B1KQQ	[BEGIN]
31986	32587	1	602	602	602	99.17	1.3	100	G334DRAFT_scaffold00028.28	HK01R3E01D2997	[CONTAINS]
139624	139744	121	1	121	121	99.17	0.08	22.12	G334DRAFT_scaffold00008.8	HK01R3E01D3FB2
84341	84703	1	363	363	363	99.17	0.23	100	G334DRAFT_scaffold00007.7	HK01R3E02F1LBU	[CONTAINS]
17365	17485	1	121	121	121	99.17	0.69	21.96	G334DRAFT_scaffold00036.36	HK01R3E02H6C5Y	[END]
724255	724857	603	1	603	603	99.17	0.08	99.34	G334DRAFT_scaffold00001.1	HK01R3E02I5N12	[CONTAINS]
37933	38416	484	1	484	484	99.17	0.45	99.59	G334DRAFT_scaffold00016.16	HK01R3E02JG9FZ	[CONTAINS]
59875	60114	1	240	240	240	99.17	0.26	100	G334DRAFT_scaffold00018.18	HK01R3E02JV4J3	[CONTAINS]
130446	131048	1	603	603	603	99.17	0.4	100	G334DRAFT_scaffold00010.10	HK01R3E02JXW6E	[CONTAINS]
43419	44007	593	1	589	593	99.16	1.27	99.66	G334DRAFT_scaffold00028.28	HK01R3E01BWW7G	[CONTAINS]
84289	84873	1	584	585	584	99.15	0.19	100	G334DRAFT_scaffold00002.2	HK01R3E01B7D5U	[CONTAINS]
127776	128366	591	1	591	591	99.15	0.39	100	G334DRAFT_scaffold00010.10	HK01R3E01BV5GH	[CONTAINS]
84387	84971	1	582	585	582	99.15	0.19	100	G334DRAFT_scaffold00002.2	HK01R3E01D2B46	[CONTAINS]
459623	459740	5	122	118	118	99.15	0.01	96.72	G334DRAFT_scaffold00001.1	HK01R3E01ESHJ3	[CONTAINS]
126417	127006	590	1	590	590	99.15	0.39	100	G334DRAFT_scaffold00010.10	HK01R3E02FLA2R	[CONTAINS]
115445	115562	1	118	118	118	99.15	0.07	100	G334DRAFT_scaffold00006.6	HK01R3E02FOYBZ	[CONTAINS]
1877	2461	1	581	585	581	99.15	4.01	100	G334DRAFT_scaffold00037.37	HK01R3E02GNLTW	[CONTAINS]
17134	17485	68	419	352	352	99.15	2.01	71.11	G334DRAFT_scaffold00036.36	HK01R3E02IZC4D
70741	71204	1	463	464	463	99.14	0.15	100	G334DRAFT_scaffold00002.2	HK01R3E01BG6U7	[CONTAINS]
1281	1396	1	116	116	116	99.14	0.07	22.79	G334DRAFT_scaffold00009.9	HK01R3E01BV36I
88624	89206	1	583	583	583	99.14	0.37	100	G334DRAFT_scaffold00008.8	HK01R3E01DAX9N	[CONTAINS]
724625	725207	1	583	583	583	99.14	0.07	100	G334DRAFT_scaffold00001.1	HK01R3E02FTWKD	[CONTAINS]
130483	130946	464	1	464	464	99.14	0.3	100	G334DRAFT_scaffold00010.10	HK01R3E02HLMMH	[CONTAINS]
71867	72446	579	1	580	579	99.14	0.49	100	G334DRAFT_scaffold00014.14	HK01R3E02I34GJ	[CONTAINS]
29752	30210	460	2	459	459	99.13	0.51	99.78	G334DRAFT_scaffold00020.20	HK01R3E01AX4XD	[CONTAINS]
88592	89166	1	574	575	574	99.13	0.36	100	G334DRAFT_scaffold00007.7	HK01R3E01B5YQ9	[CONTAINS]
89390	89963	575	1	574	575	99.13	0.36	100	G334DRAFT_scaffold00008.8	HK01R3E01CB4F3	[CONTAINS]
92743	93314	1	571	572	571	99.13	0.36	100	G334DRAFT_scaffold00008.8	HK01R3E01CKJI4	[CONTAINS]
129473	129702	1	230	230	230	99.13	0.15	100	G334DRAFT_scaffold00010.10	HK01R3E01D510R	[CONTAINS]
42523	42637	115	1	115	115	99.13	0.25	92	G334DRAFT_scaffold00028.28	HK01R3E01DRV57
130991	131447	458	1	457	458	99.13	0.3	100	G334DRAFT_scaffold00010.10	HK01R3E02J0LBL	[CONTAINS]
34692	35148	1	456	457	456	99.12	0.99	100	G334DRAFT_scaffold00028.28	HK01R3E01BRNFM	[CONTAINS]
35226	35791	567	1	566	567	99.12	0.47	100	G334DRAFT_scaffold00013.13	HK01R3E01BTTYL	[CONTAINS]
80089	80654	1	565	566	565	99.12	0.65	100	G334DRAFT_scaffold00021.21	HK01R3E01CWRO7	[CONTAINS]
4327	4666	1	342	340	342	99.12	2.33	100	G334DRAFT_scaffold00037.37	HK01R3E01DCA7N	[CONTAINS]
72660	73229	1	570	570	570	99.12	0.52	100	G334DRAFT_scaffold00015.15	HK01R3E01DCC0T	[CONTAINS]
33311	33766	1	456	456	456	99.12	0.98	99.78	G334DRAFT_scaffold00028.28	HK01R3E02G34SB	[CONTAINS]
130151	130719	569	1	569	569	99.12	0.37	100	G334DRAFT_scaffold00010.10	HK01R3E02HRYZP	[CONTAINS]
17374	17485	436	326	112	111	99.11	0.64	25.46	G334DRAFT_scaffold00036.36	HK01R3E01AXG6W	[END]
193	304	1	112	112	112	99.11	1.54	23.43	G334DRAFT_scaffold00044.44	HK01R3E01B95UD
37370	37928	1	559	559	559	99.11	1.21	100	G334DRAFT_scaffold00028.28	HK01R3E01BIYJ4	[CONTAINS]
34441	34999	7	565	559	559	99.11	0.46	98.94	G334DRAFT_scaffold00013.13	HK01R3E01BVP7H	[CONTAINS]
76669	76780	1	112	112	112	99.11	0.13	97.39	G334DRAFT_scaffold00022.22	HK01R3E01CHMU6	[CONTAINS]
28461	29019	1	559	559	559	99.11	0.62	100	G334DRAFT_scaffold00020.20	HK01R3E01CRE4Q	[CONTAINS]
32138	32697	561	1	560	561	99.11	1.21	100	G334DRAFT_scaffold00028.28	HK01R3E01DMDH9	[CONTAINS]
37844	38404	561	1	561	561	99.11	0.52	100	G334DRAFT_scaffold00016.16	HK01R3E02HD3VS	[CONTAINS]
724255	724814	7	566	560	560	99.11	0.07	98.94	G334DRAFT_scaffold00001.1	HK01R3E02HOX3A	[CONTAINS]
34501	34834	1	334	334	334	99.1	0.72	100	G334DRAFT_scaffold00028.28	HK01R3E01A9A1Y	[CONTAINS]
73127	73460	1	334	334	334	99.1	0.38	100	G334DRAFT_scaffold00021.21	HK01R3E02F5GIH	[CONTAINS]
259505	259947	443	1	443	443	99.1	0.06	100	G334DRAFT_scaffold00001.1	HK01R3E02G4V43	[CONTAINS]
148040	148150	455	345	111	111	99.1	0.07	24.4	G334DRAFT_scaffold00007.7	HK01R3E02GR2XW
136350	136792	1	442	443	442	99.1	0.29	100	G334DRAFT_scaffold00010.10	HK01R3E02HXE0T	[CONTAINS]
94036	94590	554	1	555	554	99.1	0.35	100	G334DRAFT_scaffold00008.8	HK01R3E02J339P	[CONTAINS]
72151	72591	444	1	441	444	99.1	0.14	100	G334DRAFT_scaffold00002.2	HK01R3E02JK5DS	[CONTAINS]
32939	33489	1	551	551	551	99.09	1.19	100	G334DRAFT_scaffold00028.28	HK01R3E01BSM7Q	[CONTAINS]
117281	117500	220	1	220	220	99.09	0.17	38.87	G334DRAFT_scaffold00012.12	HK01R3E01E1A9V
43146	43694	549	1	549	549	99.09	1.18	100	G334DRAFT_scaffold00028.28	HK01R3E02F41BT	[CONTAINS]
21051	21602	548	1	552	548	99.09	0.51	100	G334DRAFT_scaffold00015.15	HK01R3E02G6D9M	[CONTAINS]
40807	41353	1	547	547	547	99.09	1.18	100	G334DRAFT_scaffold00028.28	HK01R3E02GXB4W	[CONTAINS]
256552	257097	4	549	546	546	99.08	0.21	99.27	G334DRAFT_scaffold00004.4	HK01R3E01EH84R	[CONTAINS]
215160	215592	436	1	433	436	99.08	0.16	100	G334DRAFT_scaffold00003.3	HK01R3E01EL07L	[CONTAINS]
24040	24365	326	1	326	326	99.08	0.3	98.49	G334DRAFT_scaffold00015.15	HK01R3E01EPR0B	[CONTAINS]
38765	39310	1	546	546	546	99.08	0.6	100	G334DRAFT_scaffold00019.19	HK01R3E02FLME6	[CONTAINS]
59082	59190	447	554	109	108	99.08	0.13	19.15	G334DRAFT_scaffold00022.22	HK01R3E02HENKG
20636	21067	432	1	432	432	99.08	0.4	100	G334DRAFT_scaffold00015.15	HK01R3E02JKOON	[CONTAINS]
243421	243528	533	426	108	108	99.07	0.04	20.26	G334DRAFT_scaffold00004.4	HK01R3E01BY0C3
93495	93921	1	428	427	428	99.07	0.28	100	G334DRAFT_scaffold00010.10	HK01R3E01C1R31	[CONTAINS]
38106	38537	432	1	432	432	99.07	0.48	100	G334DRAFT_scaffold00019.19	HK01R3E01CDHU5	[CONTAINS]
5648	5755	394	287	108	108	99.07	0.04	27.41	G334DRAFT_scaffold00004.4	HK01R3E01CM8OO
495273	495380	108	1	108	108	99.07	0.01	96.43	G334DRAFT_scaffold00001.1	HK01R3E01EFZ41	[CONTAINS]
17271	17485	1	215	215	215	99.07	1.23	37.33	G334DRAFT_scaffold00036.36	HK01R3E02IBP8J	[END]
32088	32620	534	1	533	534	99.06	1.15	100	G334DRAFT_scaffold00028.28	HK01R3E01AZHPQ	[CONTAINS]
45138	45669	531	1	532	531	99.06	1.15	100	G334DRAFT_scaffold00028.28	HK01R3E01CK3N7	[CONTAINS]
130385	130811	426	1	427	426	99.06	0.28	100	G334DRAFT_scaffold00010.10	HK01R3E02H0KDX	[CONTAINS]
36858	37390	534	1	533	534	99.06	0.44	100	G334DRAFT_scaffold00013.13	HK01R3E02IIZR4	[CONTAINS]
40820	41351	1	532	532	532	99.06	1.15	100	G334DRAFT_scaffold00028.28	HK01R3E02IL6PE	[CONTAINS]
100273	100696	424	1	424	424	99.06	0.32	100	G334DRAFT_scaffold00011.11	HK01R3E02JNGNY	[CONTAINS]
17276	17485	522	313	210	210	99.05	1.2	40.23	G334DRAFT_scaffold00036.36	HK01R3E01DL2CR	[END]
49089	49616	528	1	528	528	99.05	0.34	100	G334DRAFT_scaffold00009.9	HK01R3E01EQIQ5	[CONTAINS]
495129	495655	1	527	527	527	99.05	0.07	100	G334DRAFT_scaffold00001.1	HK01R3E02GBKTM	[CONTAINS]
100245	100662	1	419	418	419	99.05	0.32	100	G334DRAFT_scaffold00011.11	HK01R3E02HF5NW	[CONTAINS]
84318	84733	416	1	416	416	99.04	0.26	100	G334DRAFT_scaffold00007.7	HK01R3E01ALDMZ	[CONTAINS]
71236	71754	1	522	519	522	99.04	0.17	100	G334DRAFT_scaffold00002.2	HK01R3E01AQRAL	[CONTAINS]
15747	16163	1	416	417	416	99.04	1.87	100	G334DRAFT_scaffold00034.34	HK01R3E01AVEXU	[CONTAINS]
34983	35501	519	1	519	519	99.04	0.43	100	G334DRAFT_scaffold00013.13	HK01R3E01CDM92	[CONTAINS]
198861	198964	104	1	104	104	99.04	0.01	100	G334DRAFT_scaffold00001.1	HK01R3E02GL3MW	[CONTAINS]
8341	8757	1	418	417	418	99.04	3.43	76.56	G334DRAFT_scaffold00039.39	HK01R3E02GNQLQ
63626	64144	519	1	519	519	99.04	0.59	100	G334DRAFT_scaffold00021.21	HK01R3E02I107J	[CONTAINS]
38309	38824	516	1	516	516	99.03	1.11	100	G334DRAFT_scaffold00028.28	HK01R3E01D3PU1	[CONTAINS]
17280	17485	1	206	206	206	99.03	1.18	33.88	G334DRAFT_scaffold00036.36	HK01R3E01DRMNI	[END]
84570	84982	414	1	413	414	99.03	0.26	100	G334DRAFT_scaffold00007.7	HK01R3E01EJ2OR	[CONTAINS]
68	273	1	206	206	206	99.03	0.37	39.46	G334DRAFT_scaffold00027.27	HK01R3E01ENKA4
72682	73199	1	518	518	518	99.03	0.48	100	G334DRAFT_scaffold00015.15	HK01R3E02I94NH	[CONTAINS]
80072	80588	517	1	517	517	99.03	0.59	100	G334DRAFT_scaffold00021.21	HK01R3E02IU2PO	[CONTAINS]
17281	17485	482	278	205	205	99.02	1.17	42.53	G334DRAFT_scaffold00036.36	HK01R3E01CBFXU	[END]
5887	6296	410	1	410	410	99.02	0.32	100	G334DRAFT_scaffold00012.12	HK01R3E02GS5RL	[CONTAINS]
409366	409672	307	1	307	307	99.02	0.04	78.12	G334DRAFT_scaffold00001.1	HK01R3E02GTH5J
20980	21594	611	1	615	611	99.02	0.56	100	G334DRAFT_scaffold00015.15	HK01R3E02INI9J	[CONTAINS]
59137	59743	607	1	607	607	99.01	0.66	100	G334DRAFT_scaffold00018.18	HK01R3E01CDZF5	[CONTAINS]
34500	34903	206	607	404	402	99.01	0.87	66.23	G334DRAFT_scaffold00028.28	HK01R3E01CPAAD
5502	6107	1	606	606	606	99.01	1.09	100	G334DRAFT_scaffold00027.27	HK01R3E01E23N5	[CONTAINS]
17283	17485	476	274	203	203	99.01	1.16	42.65	G334DRAFT_scaffold00036.36	HK01R3E01E34SD	[END]
69935	70237	1	303	303	303	99.01	0.39	100	G334DRAFT_scaffold00024.24	HK01R3E01E6OU7	[CONTAINS]
7433	7533	489	389	101	101	99.01	0.04	20.65	G334DRAFT_scaffold00003.3	HK01R3E01EWUB4
414	919	506	1	506	506	99.01	0.55	100	G334DRAFT_scaffold00018.18	HK01R3E02F08HC	[CONTAINS]
17285	17485	530	330	201	201	99.01	1.15	37.92	G334DRAFT_scaffold00036.36	HK01R3E02F63NV	[END]
1	101	27	127	101	101	99.01	0.08	79.53	G334DRAFT_scaffold00014.14	HK01R3E02HGBL7	[BEGIN]
80069	80573	506	1	505	506	99.01	0.58	100	G334DRAFT_scaffold00021.21	HK01R3E02IOTW8	[CONTAINS]
8358	8757	602	202	400	401	99	3.29	66.61	G334DRAFT_scaffold00039.39	HK01R3E01A0UHA
90272	90570	89	389	299	301	99	0.19	77.38	G334DRAFT_scaffold00008.8	HK01R3E01AI01O
83336	83536	12	212	201	201	99	0.13	53.6	G334DRAFT_scaffold00008.8	HK01R3E01BD8V1
83336	83536	12	212	201	201	99	0.13	39.11	G334DRAFT_scaffold00008.8	HK01R3E01DB94B
43359	43954	1	598	596	598	99	1.29	100	G334DRAFT_scaffold00028.28	HK01R3E01EZUFH	[CONTAINS]
216019	216519	500	1	501	500	99	0.18	100	G334DRAFT_scaffold00003.3	HK01R3E02G0X16	[CONTAINS]
16846	17244	1	399	399	399	99	0.37	71.12	G334DRAFT_scaffold00015.15	HK01R3E02HB24I
84164	84662	1	500	499	500	99	0.16	100	G334DRAFT_scaffold00002.2	HK01R3E02JEEJM	[CONTAINS]
343	842	61	560	500	500	99	0.54	89.29	G334DRAFT_scaffold00018.18	HK01R3E02JVCN7
5462	6055	1	594	594	594	98.99	1.07	99.66	G334DRAFT_scaffold00027.27	HK01R3E02F9MAS	[CONTAINS]
104	301	1	197	198	197	98.99	2.73	100	G334DRAFT_scaffold00044.44	HK01R3E02GL5O6	[CONTAINS]
6026	6520	495	1	495	495	98.99	0.38	100	G334DRAFT_scaffold00012.12	HK01R3E02GTWYX	[CONTAINS]
43136	43631	496	1	496	496	98.99	1.07	100	G334DRAFT_scaffold00028.28	HK01R3E02H3CEF	[CONTAINS]
89103	89589	490	1	487	490	98.98	0.3	100	G334DRAFT_scaffold00007.7	HK01R3E01BO1CF	[CONTAINS]
92820	93309	1	489	490	489	98.98	0.31	100	G334DRAFT_scaffold00008.8	HK01R3E01CT5WH	[CONTAINS]
63464	64048	1	587	585	587	98.98	0.67	100	G334DRAFT_scaffold00021.21	HK01R3E01D9422	[CONTAINS]
36108	36694	589	1	587	589	98.98	0.49	100	G334DRAFT_scaffold00013.13	HK01R3E01DF8GU	[CONTAINS]
20409	20994	1	587	586	587	98.98	1.05	100	G334DRAFT_scaffold00027.27	HK01R3E02FDYNI	[CONTAINS]
8099	8586	1	488	488	488	98.98	0.88	100	G334DRAFT_scaffold00027.27	HK01R3E02GVZO4	[CONTAINS]
35091	35675	1	587	585	587	98.98	0.49	100	G334DRAFT_scaffold00013.13	HK01R3E02HC73U	[CONTAINS]
37833	38321	489	1	489	489	98.98	0.45	100	G334DRAFT_scaffold00016.16	HK01R3E02ISIVB	[CONTAINS]
59561	60047	489	1	487	489	98.98	0.53	100	G334DRAFT_scaffold00018.18	HK01R3E02IWF0D	[CONTAINS]
57028	57512	485	1	485	485	98.97	0.55	100	G334DRAFT_scaffold00021.21	HK01R3E02HN1XR	[CONTAINS]
4415	4993	1	579	579	579	98.96	1.04	99.31	G334DRAFT_scaffold00027.27	HK01R3E01C0SSI	[CONTAINS]
38250	38827	4	581	578	578	98.96	1.25	99.48	G334DRAFT_scaffold00028.28	HK01R3E02F2F90	[CONTAINS]
57165	57644	481	1	480	481	98.96	0.55	100	G334DRAFT_scaffold00021.21	HK01R3E02GGEYS	[CONTAINS]
29750	30328	1	578	579	578	98.96	0.64	100	G334DRAFT_scaffold00020.20	HK01R3E02IQYKY	[CONTAINS]
24096	24674	579	1	579	579	98.96	0.53	100	G334DRAFT_scaffold00015.15	HK01R3E02JR0R6	[CONTAINS]
9250	9822	572	1	573	572	98.95	1.03	100	G334DRAFT_scaffold00027.27	HK01R3E01A5VOK	[CONTAINS]
4420	4993	1	574	574	574	98.95	1.03	99.31	G334DRAFT_scaffold00027.27	HK01R3E01B1AP7	[CONTAINS]
71802	72374	573	1	573	573	98.95	0.48	100	G334DRAFT_scaffold00014.14	HK01R3E01EESIA	[CONTAINS]
42903	43473	571	1	571	571	98.95	1.23	100	G334DRAFT_scaffold00028.28	HK01R3E02F1EES	[CONTAINS]
56754	57229	476	1	476	476	98.95	0.3	100	G334DRAFT_scaffold00009.9	HK01R3E02G5530	[CONTAINS]
32721	32910	1	190	190	190	98.95	0.41	36.54	G334DRAFT_scaffold00028.28	HK01R3E02GYN6O
38173	38742	570	1	570	570	98.95	0.63	100	G334DRAFT_scaffold00019.19	HK01R3E02I20JQ	[CONTAINS]
214804	215375	1	571	572	571	98.95	0.21	100	G334DRAFT_scaffold00003.3	HK01R3E02JEXXK	[CONTAINS]
38136	38605	470	1	470	470	98.94	0.52	100	G334DRAFT_scaffold00019.19	HK01R3E01A2T00	[CONTAINS]
34221	34597	377	1	377	377	98.94	0.23	64.22	G334DRAFT_scaffold00006.6	HK01R3E01D7065
92698	93261	562	1	564	562	98.94	0.36	100	G334DRAFT_scaffold00008.8	HK01R3E01DAMZK	[CONTAINS]
37096	37284	188	1	189	188	98.94	0.18	33.81	G334DRAFT_scaffold00016.16	HK01R3E02H33ZK
37394	37865	1	472	472	472	98.94	0.52	100	G334DRAFT_scaffold00019.19	HK01R3E02IPH3C	[CONTAINS]
32206	32773	568	1	568	568	98.94	1.23	100	G334DRAFT_scaffold00028.28	HK01R3E02IVHA7	[CONTAINS]
31986	32546	1	562	561	562	98.93	1.21	100	G334DRAFT_scaffold00028.28	HK01R3E01BE7XT	[CONTAINS]
1238	1704	467	1	467	467	98.93	1.09	100	G334DRAFT_scaffold00029.29	HK01R3E01CEU8Q	[CONTAINS]
17299	17485	454	268	187	187	98.93	1.07	41.19	G334DRAFT_scaffold00036.36	HK01R3E02F6HHZ	[END]
88419	88978	1	559	560	559	98.93	0.35	100	G334DRAFT_scaffold00007.7	HK01R3E02GCBOI	[CONTAINS]
43144	43702	559	1	559	559	98.93	1.21	100	G334DRAFT_scaffold00028.28	HK01R3E02IC3CO	[CONTAINS]
37845	38404	559	1	560	559	98.93	0.52	100	G334DRAFT_scaffold00016.16	HK01R3E02IQUQI	[CONTAINS]
72693	73254	562	1	562	562	98.93	0.52	100	G334DRAFT_scaffold00015.15	HK01R3E02JDYQB	[CONTAINS]
34244	34614	1	372	371	372	98.92	0.8	100	G334DRAFT_scaffold00028.28	HK01R3E01A94NK	[CONTAINS]
60180	60730	1	553	551	553	98.92	0.6	100	G334DRAFT_scaffold00018.18	HK01R3E01AKCUE	[CONTAINS]
31360	31729	1	370	370	370	98.92	0.6	100	G334DRAFT_scaffold00026.26	HK01R3E01DJZDB	[CONTAINS]
44828	45198	371	1	371	371	98.92	0.31	71.07	G334DRAFT_scaffold00014.14	HK01R3E02FN2C6
101316	101500	1	185	185	185	98.92	0.06	97.37	G334DRAFT_scaffold00002.2	HK01R3E02I40XJ	[CONTAINS]
37786	38335	1	551	550	551	98.91	0.51	100	G334DRAFT_scaffold00016.16	HK01R3E01CYZZM	[CONTAINS]
40326	40876	555	4	551	552	98.91	1.19	99.46	G334DRAFT_scaffold00028.28	HK01R3E01DKJZC	[CONTAINS]
42841	43115	1	275	275	275	98.91	0.59	100	G334DRAFT_scaffold00028.28	HK01R3E01E5MBK	[CONTAINS]
44211	44760	550	1	550	550	98.91	1.19	100	G334DRAFT_scaffold00028.28	HK01R3E01EAIF4	[CONTAINS]
17212	17485	1	274	274	274	98.91	1.57	52.09	G334DRAFT_scaffold00036.36	HK01R3E02F5GES	[END]
351469	352017	1	549	549	549	98.91	0.07	99.64	G334DRAFT_scaffold00001.1	HK01R3E02F5SA6	[CONTAINS]
30373	30830	457	1	458	457	98.91	0.51	100	G334DRAFT_scaffold00020.20	HK01R3E02GARP5	[CONTAINS]
37199	37651	456	1	453	456	98.9	0.38	100	G334DRAFT_scaffold00013.13	HK01R3E01AH64Z	[CONTAINS]
134169	134715	1	547	547	547	98.9	0.36	98.92	G334DRAFT_scaffold00010.10	HK01R3E01CB4RF	[CONTAINS]
725073	725527	1	455	455	455	98.9	0.06	99.56	G334DRAFT_scaffold00001.1	HK01R3E01CYZL2	[CONTAINS]
32938	33301	1	364	364	364	98.9	0.79	100	G334DRAFT_scaffold00028.28	HK01R3E01DNZUS	[CONTAINS]
409366	409730	365	1	365	365	98.9	0.05	74.8	G334DRAFT_scaffold00001.1	HK01R3E02HHJG7
19960	20413	454	1	454	454	98.9	0.82	100	G334DRAFT_scaffold00027.27	HK01R3E02I4JL4	[CONTAINS]
45220	45669	450	1	450	450	98.89	0.97	100	G334DRAFT_scaffold00028.28	HK01R3E01AKA1M	[CONTAINS]
5064	5333	1	271	270	271	98.89	0.21	54.97	G334DRAFT_scaffold00011.11	HK01R3E01AOCRV
36236	36776	1	541	541	541	98.89	1.17	100	G334DRAFT_scaffold00028.28	HK01R3E01AY6MK	[CONTAINS]
193899	194437	1	539	539	539	98.89	0.07	100	G334DRAFT_scaffold00001.1	HK01R3E01CMS4Z	[CONTAINS]
215867	216405	538	1	539	538	98.89	0.2	100	G334DRAFT_scaffold00003.3	HK01R3E01D2EXS	[CONTAINS]
59026	59567	1	541	542	541	98.89	0.59	100	G334DRAFT_scaffold00018.18	HK01R3E01DCBND	[CONTAINS]
95573	96111	1	539	539	539	98.89	0.41	100	G334DRAFT_scaffold00011.11	HK01R3E02H8G0C	[CONTAINS]
89162	89702	1	539	541	539	98.89	0.24	100	G334DRAFT_scaffold00005.5	HK01R3E02J0SO4	[CONTAINS]
93588	94039	452	1	452	452	98.89	0.3	81.59	G334DRAFT_scaffold00010.10	HK01R3E02JWLBL
88576	89111	1	538	536	538	98.88	0.34	100	G334DRAFT_scaffold00008.8	HK01R3E01B2FXG	[CONTAINS]
38278	38812	1	536	535	536	98.88	1.15	100	G334DRAFT_scaffold00028.28	HK01R3E01CHLFB	[CONTAINS]
6024	6201	178	1	178	178	98.88	0.32	98.89	G334DRAFT_scaffold00027.27	HK01R3E01EFNAF	[CONTAINS]
85683	86038	358	1	356	358	98.88	0.04	100	G334DRAFT_scaffold00001.1	HK01R3E02I8FUZ	[CONTAINS]
59834	60100	1	266	267	266	98.88	0.29	100	G334DRAFT_scaffold00018.18	HK01R3E02IFSOQ	[CONTAINS]
5970	6505	535	1	536	535	98.88	0.42	100	G334DRAFT_scaffold00012.12	HK01R3E02IGOG2	[CONTAINS]
93393	93927	538	1	535	538	98.88	0.34	100	G334DRAFT_scaffold00008.8	HK01R3E02JYAO9	[CONTAINS]
80109	80637	531	4	529	528	98.87	0.2	99.44	G334DRAFT_scaffold00004.4	HK01R3E01A5E2K	[CONTAINS]
723792	724321	1	530	530	530	98.87	0.07	100	G334DRAFT_scaffold00001.1	HK01R3E01BN0YA	[CONTAINS]
128273	128804	531	1	532	531	98.87	0.35	100	G334DRAFT_scaffold00010.10	HK01R3E01CB5S7	[CONTAINS]
128782	129310	1	528	529	528	98.87	0.35	100	G334DRAFT_scaffold00010.10	HK01R3E01DT3AE	[CONTAINS]
35699	36227	529	1	529	529	98.87	1.14	100	G334DRAFT_scaffold00028.28	HK01R3E02FXQA2	[CONTAINS]
256578	257108	531	1	531	531	98.87	0.2	100	G334DRAFT_scaffold00004.4	HK01R3E02GBXFV	[CONTAINS]
59029	59469	1	441	441	441	98.87	0.48	100	G334DRAFT_scaffold00018.18	HK01R3E02GXP5F	[CONTAINS]
39058	39588	531	1	531	531	98.87	1.15	100	G334DRAFT_scaffold00028.28	HK01R3E02HED9W	[CONTAINS]
36156	36686	1	529	531	529	98.87	1.15	100	G334DRAFT_scaffold00028.28	HK01R3E02HJFXW	[CONTAINS]
45426	45950	1	525	525	525	98.86	0.44	100	G334DRAFT_scaffold00014.14	HK01R3E01AUVC3	[CONTAINS]
90612	91139	1	526	528	526	98.86	0.23	100	G334DRAFT_scaffold00005.5	HK01R3E01CKWZH	[CONTAINS]
130494	131020	528	1	527	528	98.86	0.35	100	G334DRAFT_scaffold00010.10	HK01R3E01D2NM0	[CONTAINS]
94095	94621	1	527	527	527	98.86	0.33	100	G334DRAFT_scaffold00008.8	HK01R3E01D58RJ	[CONTAINS]
17134	17485	27	378	352	352	98.86	2.01	70.54	G334DRAFT_scaffold00036.36	HK01R3E01DMCRO
88906	89428	528	1	523	528	98.86	0.33	100	G334DRAFT_scaffold00007.7	HK01R3E01EZITH	[CONTAINS]
1	174	17	191	174	175	98.86	2.4	91.62	G334DRAFT_scaffold00044.44	HK01R3E02FLQAT	[BEGIN]
71960	72394	440	1	435	440	98.86	0.14	76.52	G334DRAFT_scaffold00002.2	HK01R3E02GGNKV
82584	83108	1	527	525	527	98.86	0.33	100	G334DRAFT_scaffold00007.7	HK01R3E02HE5H8	[CONTAINS]
80362	80537	1	176	176	176	98.86	0.07	100	G334DRAFT_scaffold00004.4	HK01R3E02HZLDY	[CONTAINS]
129088	129611	524	1	524	524	98.85	0.33	100	G334DRAFT_scaffold00009.9	HK01R3E01COZMF	[CONTAINS]
40526	41133	1	609	608	609	98.85	1.31	100	G334DRAFT_scaffold00028.28	HK01R3E01EFLN3	[CONTAINS]
85108	85629	522	1	522	522	98.85	0.32	100	G334DRAFT_scaffold00007.7	HK01R3E01ELGC6	[CONTAINS]
88914	89434	522	1	521	522	98.85	0.32	100	G334DRAFT_scaffold00007.7	HK01R3E02FTHWZ	[CONTAINS]
1	174	77	250	174	174	98.85	2.4	69.6	G334DRAFT_scaffold00044.44	HK01R3E02GAJI2	[BEGIN]
215910	216519	608	1	610	608	98.85	0.22	100	G334DRAFT_scaffold00003.3	HK01R3E02H8MIR	[CONTAINS]
32963	33486	1	523	524	523	98.85	1.13	100	G334DRAFT_scaffold00028.28	HK01R3E02HDADW	[CONTAINS]
256416	257023	608	1	608	608	98.85	0.23	100	G334DRAFT_scaffold00004.4	HK01R3E02I7ONP	[CONTAINS]
108241	108500	1	260	260	260	98.85	0.2	100	G334DRAFT_scaffold00012.12	HK01R3E02IK1ZN	[CONTAINS]
60288	60807	522	1	520	522	98.85	0.57	100	G334DRAFT_scaffold00018.18	HK01R3E02JBH2E	[CONTAINS]
57082	57511	1	430	430	430	98.84	0.49	100	G334DRAFT_scaffold00021.21	HK01R3E01A0072	[CONTAINS]
17140	17485	100	445	346	346	98.84	1.98	62.45	G334DRAFT_scaffold00036.36	HK01R3E01B3RKK
37164	37680	1	517	517	517	98.84	0.57	100	G334DRAFT_scaffold00019.19	HK01R3E01DLJ7N	[CONTAINS]
28678	28849	174	3	172	172	98.84	0.53	30.55	G334DRAFT_scaffold00031.31	HK01R3E02G0D51
129156	129673	519	1	518	519	98.84	0.34	100	G334DRAFT_scaffold00010.10	HK01R3E02IDPP1	[CONTAINS]
4137	4739	1	603	603	603	98.84	1.09	100	G334DRAFT_scaffold00027.27	HK01R3E02IN29G	[CONTAINS]
17140	17485	121	466	346	346	98.84	1.98	61.02	G334DRAFT_scaffold00036.36	HK01R3E02IYM5F
59093	59608	1	515	516	515	98.84	0.56	100	G334DRAFT_scaffold00018.18	HK01R3E02JCBNB	[CONTAINS]
17140	17485	439	94	346	346	98.84	1.98	71.34	G334DRAFT_scaffold00036.36	HK01R3E02JFB7M
93338	93846	512	1	509	512	98.83	0.32	100	G334DRAFT_scaffold00008.8	HK01R3E01AFZU8	[CONTAINS]
17143	17485	1	343	343	343	98.83	1.96	67.12	G334DRAFT_scaffold00036.36	HK01R3E01BZXWD	[END]
126572	127171	599	1	600	599	98.83	0.39	100	G334DRAFT_scaffold00010.10	HK01R3E01CKRIP	[CONTAINS]
43223	43819	1	596	597	596	98.83	1.29	100	G334DRAFT_scaffold00028.28	HK01R3E01CTT9X	[CONTAINS]
90349	90775	1	427	427	427	98.83	0.14	100	G334DRAFT_scaffold00002.2	HK01R3E01D2V9F	[CONTAINS]
5979	6575	1	595	597	595	98.83	0.46	99	G334DRAFT_scaffold00012.12	HK01R3E01DHY7G	[CONTAINS]
257400	257910	1	511	511	511	98.83	0.06	100	G334DRAFT_scaffold00001.1	HK01R3E02GZ4H4	[CONTAINS]
73219	73475	1	256	257	256	98.83	0.29	100	G334DRAFT_scaffold00021.21	HK01R3E02HGLXX	[CONTAINS]
4287	4883	3	599	597	597	98.83	1.07	99.67	G334DRAFT_scaffold00027.27	HK01R3E02JEONU	[CONTAINS]
133127	133633	22	533	507	512	98.83	0.33	96.06	G334DRAFT_scaffold00010.10	HK01R3E02JLRUZ	[CONTAINS]
17315	17485	474	305	171	170	98.83	0.98	35.86	G334DRAFT_scaffold00036.36	HK01R3E02JOACN	[END]
35010	35516	1	507	507	507	98.82	0.42	100	G334DRAFT_scaffold00013.13	HK01R3E01ALTZ3	[CONTAINS]
30474	30982	1	509	509	509	98.82	0.56	100	G334DRAFT_scaffold00020.20	HK01R3E01BKXFY	[CONTAINS]
723815	724322	508	1	508	508	98.82	0.06	100	G334DRAFT_scaffold00001.1	HK01R3E01CR8JS	[CONTAINS]
89918	90086	170	1	169	170	98.82	0.11	100	G334DRAFT_scaffold00008.8	HK01R3E01EFP82	[CONTAINS]
24093	24600	508	1	508	508	98.82	0.47	100	G334DRAFT_scaffold00015.15	HK01R3E02GYO3V	[CONTAINS]
222756	223262	4	510	507	507	98.82	0.16	99.41	G334DRAFT_scaffold00002.2	HK01R3E02HA8OS	[CONTAINS]
5505	6097	1	593	593	593	98.82	1.07	100	G334DRAFT_scaffold00027.27	HK01R3E02HTJCI	[CONTAINS]
44055	44649	1	595	595	595	98.82	1.28	100	G334DRAFT_scaffold00028.28	HK01R3E02ILQCC	[CONTAINS]
121536	122043	1	507	508	507	98.82	0.39	100	G334DRAFT_scaffold00011.11	HK01R3E02JM8Q7	[CONTAINS]
44506	45007	1	502	502	502	98.81	0.56	100	G334DRAFT_scaffold00019.19	HK01R3E01C5ZJV	[CONTAINS]
38199	38788	1	590	590	590	98.81	0.65	100	G334DRAFT_scaffold00019.19	HK01R3E01CDFIP	[CONTAINS]
82630	83131	1	502	502	502	98.81	0.31	100	G334DRAFT_scaffold00007.7	HK01R3E02HPAY8	[CONTAINS]
71015	71347	1	337	333	337	98.81	0.11	100	G334DRAFT_scaffold00002.2	HK01R3E02HX6XM	[CONTAINS]
60839	61343	505	1	505	505	98.81	0.58	100	G334DRAFT_scaffold00021.21	HK01R3E02J14LK	[CONTAINS]
43257	43759	1	503	503	503	98.81	1.08	100	G334DRAFT_scaffold00028.28	HK01R3E02JI09K	[CONTAINS]
29932	30517	586	1	586	586	98.81	0.65	100	G334DRAFT_scaffold00020.20	HK01R3E02JXVB5	[CONTAINS]
48996	49578	1	583	583	583	98.8	0.37	100	G334DRAFT_scaffold00009.9	HK01R3E01CFNNS	[CONTAINS]
37572	38154	1	583	583	583	98.8	1.26	100	G334DRAFT_scaffold00028.28	HK01R3E01D8W3K	[CONTAINS]
17321	17485	560	394	165	167	98.8	0.94	27.74	G334DRAFT_scaffold00036.36	HK01R3E02F1DQP
72775	73187	1	414	413	414	98.8	0.38	100	G334DRAFT_scaffold00015.15	HK01R3E02FEYLG	[CONTAINS]
33878	34462	585	1	585	585	98.8	1.26	100	G334DRAFT_scaffold00028.28	HK01R3E02GMPH4	[CONTAINS]
38134	38635	1	501	502	501	98.8	0.56	99.8	G334DRAFT_scaffold00019.19	HK01R3E02HFQS7	[CONTAINS]
35506	36002	498	1	497	498	98.8	0.41	100	G334DRAFT_scaffold00013.13	HK01R3E02HXMVX	[CONTAINS]
723695	724190	497	1	496	497	98.79	0.06	100	G334DRAFT_scaffold00001.1	HK01R3E01AO3UO	[CONTAINS]
17321	17485	579	416	165	164	98.79	0.94	27.99	G334DRAFT_scaffold00036.36	HK01R3E01B5U57	[END]
97186	97681	496	1	496	496	98.79	0.3	100	G334DRAFT_scaffold00006.6	HK01R3E01B89KU	[CONTAINS]
38560	39053	1	494	494	494	98.79	0.46	100	G334DRAFT_scaffold00016.16	HK01R3E01C2EOE	[CONTAINS]
43763	44339	1	577	577	577	98.79	1.24	100	G334DRAFT_scaffold00028.28	HK01R3E01D0NE6	[CONTAINS]
17321	17485	524	362	165	163	98.79	0.94	30.3	G334DRAFT_scaffold00036.36	HK01R3E01DOAVS
127998	128408	1	413	411	413	98.79	0.27	99.04	G334DRAFT_scaffold00010.10	HK01R3E01EC7QO	[CONTAINS]
37096	37260	335	498	165	164	98.79	0.15	32.93	G334DRAFT_scaffold00016.16	HK01R3E01EZ0J5
237305	237469	165	1	165	165	98.79	0.05	29.15	G334DRAFT_scaffold00002.2	HK01R3E02F26SS
35807	36385	579	1	579	579	98.79	1.25	100	G334DRAFT_scaffold00028.28	HK01R3E02FN5VE	[CONTAINS]
9478	9973	495	1	496	495	98.79	0.89	100	G334DRAFT_scaffold00027.27	HK01R3E02HCVXO	[CONTAINS]
34979	35554	1	577	576	577	98.79	1.24	100	G334DRAFT_scaffold00028.28	HK01R3E02I7ZU9	[CONTAINS]
43605	44014	414	1	410	414	98.79	0.88	100	G334DRAFT_scaffold00028.28	HK01R3E02IHTMO	[CONTAINS]
128519	129097	578	1	579	578	98.79	0.38	100	G334DRAFT_scaffold00010.10	HK01R3E02IRYR1	[CONTAINS]
30288	30865	1	578	578	578	98.79	0.64	100	G334DRAFT_scaffold00020.20	HK01R3E02JCE37	[CONTAINS]
193739	194313	1	575	575	575	98.78	0.07	100	G334DRAFT_scaffold00001.1	HK01R3E01B6YBU	[CONTAINS]
37096	37341	232	475	246	244	98.78	0.23	51.37	G334DRAFT_scaffold00016.16	HK01R3E01BO6UE
7211	7700	490	1	490	490	98.78	4.03	100	G334DRAFT_scaffold00039.39	HK01R3E01C7UUM	[CONTAINS]
93595	94167	1	571	573	571	98.78	0.38	100	G334DRAFT_scaffold00010.10	HK01R3E02JX1W6	[CONTAINS]
2307	2549	244	1	243	244	98.77	0.44	100	G334DRAFT_scaffold00027.27	HK01R3E01C29NO	[CONTAINS]
44693	45261	569	1	569	569	98.77	0.63	100	G334DRAFT_scaffold00019.19	HK01R3E01DFM4L	[CONTAINS]
17161	17485	1	325	325	325	98.77	1.86	57.83	G334DRAFT_scaffold00036.36	HK01R3E02G8URB	[END]
276700	276862	163	1	163	163	98.77	0.02	95.88	G334DRAFT_scaffold00001.1	HK01R3E02GN89F	[CONTAINS]
6114	6681	1	568	568	568	98.77	0.44	100	G334DRAFT_scaffold00012.12	HK01R3E02H1Y57	[CONTAINS]
193720	194204	1	486	485	486	98.77	0.06	100	G334DRAFT_scaffold00001.1	HK01R3E02HL03Y	[CONTAINS]
259450	259938	1	488	489	488	98.77	0.06	100	G334DRAFT_scaffold00001.1	HK01R3E02HSO8C	[CONTAINS]
4849	5332	1	484	484	484	98.76	1.13	100	G334DRAFT_scaffold00029.29	HK01R3E01AD56B	[CONTAINS]
38271	38672	402	1	402	402	98.76	0.44	100	G334DRAFT_scaffold00019.19	HK01R3E01AY5SQ	[CONTAINS]
91254	91817	564	1	564	564	98.76	0.36	100	G334DRAFT_scaffold00008.8	HK01R3E01C204O	[CONTAINS]
32631	33194	565	1	564	565	98.76	1.22	100	G334DRAFT_scaffold00028.28	HK01R3E01CYLNV	[CONTAINS]
539	1101	1	563	563	563	98.76	0.61	100	G334DRAFT_scaffold00018.18	HK01R3E01DHUZZ	[CONTAINS]
37543	37784	1	242	242	242	98.76	0.15	50.21	G334DRAFT_scaffold00008.8	HK01R3E02F50Y5
259870	260430	563	3	561	561	98.75	0.07	99.64	G334DRAFT_scaffold00001.1	HK01R3E01AVQ6T	[CONTAINS]
30161	30719	559	1	559	559	98.75	0.62	99.64	G334DRAFT_scaffold00020.20	HK01R3E01BDXC7	[CONTAINS]
76950	77109	1	160	160	160	98.75	0.21	92.49	G334DRAFT_scaffold00024.24	HK01R3E01DGQRG	[END]
89906	90143	353	115	238	239	98.75	0.26	67.71	G334DRAFT_scaffold00020.20	HK01R3E01DPO0K	[END]
43515	43915	401	1	401	401	98.75	0.86	100	G334DRAFT_scaffold00028.28	HK01R3E01EPUKI	[CONTAINS]
137746	138223	1	477	478	477	98.75	0.31	100	G334DRAFT_scaffold00010.10	HK01R3E02G97LS	[CONTAINS]
66575	66974	399	1	400	399	98.75	0.15	100	G334DRAFT_scaffold00004.4	HK01R3E02J4RCM	[CONTAINS]
396774	397253	1	481	480	481	98.75	0.06	98.57	G334DRAFT_scaffold00001.1	HK01R3E02JYGK2	[CONTAINS]
8441	8757	1	318	317	318	98.74	2.61	55.02	G334DRAFT_scaffold00039.39	HK01R3E01C86VX
38571	39125	555	1	555	555	98.74	0.51	100	G334DRAFT_scaffold00016.16	HK01R3E02GL9EH	[CONTAINS]
178716	179032	1	318	317	318	98.74	0.14	100	G334DRAFT_scaffold00005.5	HK01R3E02GSUL7	[CONTAINS]
97191	97744	553	1	554	553	98.74	0.33	100	G334DRAFT_scaffold00006.6	HK01R3E02HFHA8	[CONTAINS]
415	890	477	1	476	477	98.74	0.52	100	G334DRAFT_scaffold00018.18	HK01R3E02HUMF9	[CONTAINS]
89162	89557	1	395	396	395	98.74	0.17	100	G334DRAFT_scaffold00005.5	HK01R3E02JLUIZ	[CONTAINS]
4313	4784	1	472	472	472	98.73	0.85	100	G334DRAFT_scaffold00027.27	HK01R3E01D7UHP	[CONTAINS]
31680	32153	1	474	474	474	98.73	0.53	100	G334DRAFT_scaffold00020.20	HK01R3E01ESSKR	[CONTAINS]
7009	7244	349	585	236	237	98.73	0.72	40.51	G334DRAFT_scaffold00031.31	HK01R3E02IVW9J
126356	126902	547	1	547	547	98.72	0.36	98.92	G334DRAFT_scaffold00010.10	HK01R3E01D8WD6	[CONTAINS]
128761	129228	4	473	468	470	98.72	0.31	99.37	G334DRAFT_scaffold00010.10	HK01R3E02F985D	[CONTAINS]
396755	397302	1	547	548	547	98.72	0.07	100	G334DRAFT_scaffold00001.1	HK01R3E02FZO2K	[CONTAINS]
1	156	173	328	156	156	98.72	2.15	27.08	G334DRAFT_scaffold00044.44	HK01R3E02HFL4O
222514	223058	1	545	545	545	98.72	0.18	100	G334DRAFT_scaffold00002.2	HK01R3E02HUDTI	[CONTAINS]
126644	127190	1	547	547	547	98.72	0.36	100	G334DRAFT_scaffold00010.10	HK01R3E02IJAHH	[CONTAINS]
44017	44559	543	1	543	543	98.71	1.17	100	G334DRAFT_scaffold00028.28	HK01R3E01AMO7B	[CONTAINS]
20792	20945	395	241	154	155	98.71	0.37	39.24	G334DRAFT_scaffold00030.30	HK01R3E01BE6C4
131031	131493	466	1	463	466	98.71	0.3	100	G334DRAFT_scaffold00010.10	HK01R3E01CC90P	[CONTAINS]
196792	197101	1	311	310	311	98.71	0.11	94.53	G334DRAFT_scaffold00003.3	HK01R3E02FP12I
43027	43492	466	1	466	466	98.71	1.01	100	G334DRAFT_scaffold00028.28	HK01R3E02G15IO	[CONTAINS]
9340	9881	540	1	542	540	98.71	0.98	100	G334DRAFT_scaffold00027.27	HK01R3E02GETHE	[CONTAINS]
135226	135691	1	466	466	466	98.71	0.31	100	G334DRAFT_scaffold00010.10	HK01R3E02HMTYK	[CONTAINS]
56563	57023	1	461	461	461	98.7	0.29	100	G334DRAFT_scaffold00009.9	HK01R3E01B2XEP	[CONTAINS]
35004	35465	462	1	462	462	98.7	0.51	100	G334DRAFT_scaffold00019.19	HK01R3E01C65BQ	[CONTAINS]
5643	6182	1	539	540	539	98.7	0.97	100	G334DRAFT_scaffold00027.27	HK01R3E01D089K	[CONTAINS]
57261	57722	461	1	462	461	98.7	0.53	100	G334DRAFT_scaffold00021.21	HK01R3E01D0GAH	[CONTAINS]
35106	35644	1	536	539	536	98.7	0.45	100	G334DRAFT_scaffold00013.13	HK01R3E02HM2TM	[CONTAINS]
258383	258766	384	1	384	384	98.7	0.05	100	G334DRAFT_scaffold00001.1	HK01R3E02I0QIQ	[CONTAINS]
723858	724319	1	463	462	463	98.7	0.06	100	G334DRAFT_scaffold00001.1	HK01R3E02IAABQ	[CONTAINS]
32104	32638	535	1	535	535	98.69	1.15	100	G334DRAFT_scaffold00028.28	HK01R3E01D1CB6	[CONTAINS]
37312	37844	533	1	533	533	98.69	0.49	100	G334DRAFT_scaffold00016.16	HK01R3E01DCC2T	[CONTAINS]
59940	60474	534	1	535	534	98.69	0.58	100	G334DRAFT_scaffold00018.18	HK01R3E01DIJSQ	[CONTAINS]
423	651	229	1	229	229	98.69	0.15	41.26	G334DRAFT_scaffold00009.9	HK01R3E02F89SK
5675	6204	1	530	530	530	98.68	0.95	100	G334DRAFT_scaffold00027.27	HK01R3E01A2XOV	[CONTAINS]
1328	1705	386	9	378	378	98.68	0.88	97.93	G334DRAFT_scaffold00029.29	HK01R3E01AMX1G	[CONTAINS]
7	309	1	303	303	303	98.68	0.34	84.17	G334DRAFT_scaffold00019.19	HK01R3E01ARE01
135245	135774	1	529	530	529	98.68	0.35	100	G334DRAFT_scaffold00010.10	HK01R3E01BC96O	[CONTAINS]
86111	86566	1	456	456	456	98.68	0.28	100	G334DRAFT_scaffold00007.7	HK01R3E01COVUN	[CONTAINS]
5257	5407	1	151	151	151	98.68	0.14	26.68	G334DRAFT_scaffold00016.16	HK01R3E01ECIOG
1328	1705	408	31	378	378	98.68	0.88	92.65	G334DRAFT_scaffold00029.29	HK01R3E02F4BQA
37816	38344	1	529	529	529	98.68	1.14	100	G334DRAFT_scaffold00028.28	HK01R3E02F7HAK	[CONTAINS]
32811	33413	1	603	603	603	98.68	1.3	100	G334DRAFT_scaffold00028.28	HK01R3E02G5K4Q	[CONTAINS]
20565	21169	605	1	605	605	98.68	1.09	100	G334DRAFT_scaffold00027.27	HK01R3E02GCNJ9	[CONTAINS]
30167	30774	608	1	608	608	98.68	0.67	100	G334DRAFT_scaffold00020.20	HK01R3E02GL64T	[CONTAINS]
128644	129096	455	1	453	455	98.68	0.3	100	G334DRAFT_scaffold00010.10	HK01R3E02HH1GP	[CONTAINS]
132705	133160	1	453	456	453	98.68	0.3	90.42	G334DRAFT_scaffold00010.10	HK01R3E02HQPFX
72434	73035	604	3	602	602	98.67	0.19	99.67	G334DRAFT_scaffold00002.2	HK01R3E01BV6UE	[CONTAINS]
88607	88756	150	1	150	150	98.67	0.09	100	G334DRAFT_scaffold00007.7	HK01R3E01BW7VE	[CONTAINS]
126580	126955	1	377	376	377	98.67	0.25	100	G334DRAFT_scaffold00010.10	HK01R3E01D696C	[CONTAINS]
56523	57125	603	1	603	603	98.67	0.38	100	G334DRAFT_scaffold00009.9	HK01R3E01E5GYG	[CONTAINS]
40196	40720	1	526	525	526	98.67	1.13	100	G334DRAFT_scaffold00028.28	HK01R3E02GO0H4	[CONTAINS]
37096	37472	1	376	377	376	98.67	0.68	100	G334DRAFT_scaffold00027.27	HK01R3E02HEMQF	[CONTAINS]
34986	35433	448	1	448	448	98.67	0.97	100	G334DRAFT_scaffold00028.28	HK01R3E02HPQQF	[CONTAINS]
15	315	405	105	301	301	98.67	0.33	74.32	G334DRAFT_scaffold00019.19	HK01R3E02JCQ3L
1	299	249	546	299	298	98.66	0.54	54.48	G334DRAFT_scaffold00027.27	HK01R3E01AUCV6	[BEGIN]
139624	139847	224	1	224	224	98.66	0.14	41.87	G334DRAFT_scaffold00008.8	HK01R3E01D470T
305459	305981	4	525	523	522	98.66	0.07	99.43	G334DRAFT_scaffold00001.1	HK01R3E01DBR7O	[CONTAINS]
29165	29686	1	523	522	523	98.66	0.07	98.31	G334DRAFT_scaffold00001.1	HK01R3E02FVDBO	[CONTAINS]
724563	725159	1	597	597	597	98.66	0.07	100	G334DRAFT_scaffold00001.1	HK01R3E02HC2GT	[CONTAINS]
208781	208929	561	413	149	149	98.66	0.02	26.56	G334DRAFT_scaffold00001.1	HK01R3E02I5PNE
185288	185808	521	1	521	521	98.66	0.17	100	G334DRAFT_scaffold00002.2	HK01R3E02IIJ4J	[CONTAINS]
1711	2157	1	447	447	447	98.66	16.51	100	G334DRAFT_scaffold00047.47	HK01R3E02JNY8B	[CONTAINS]
37485	38155	671	1	671	671	98.66	0.74	100	G334DRAFT_scaffold00019.19	HK01R3E02JQ54N	[CONTAINS]
243381	243528	107	254	148	148	98.65	0.06	25.26	G334DRAFT_scaffold00004.4	HK01R3E01A6LR2
243381	243528	80	227	148	148	98.65	0.06	32.82	G334DRAFT_scaffold00004.4	HK01R3E01DJG7V
65717	65864	363	216	148	148	98.65	0.09	25.47	G334DRAFT_scaffold00009.9	HK01R3E01DO19A
56482	57075	594	1	594	594	98.65	0.38	100	G334DRAFT_scaffold00009.9	HK01R3E01DS1FU	[CONTAINS]
243381	243528	211	358	148	148	98.65	0.06	28.41	G334DRAFT_scaffold00004.4	HK01R3E02F4QYU
212413	212780	370	1	368	370	98.65	0.14	100	G334DRAFT_scaffold00003.3	HK01R3E02G7ZMK	[CONTAINS]
65717	65864	475	328	148	148	98.65	0.09	25.52	G334DRAFT_scaffold00009.9	HK01R3E02GGQH4
481	1071	1	593	591	593	98.65	0.64	100	G334DRAFT_scaffold00018.18	HK01R3E02HAW8L	[CONTAINS]
243381	243528	61	208	148	148	98.65	0.06	25.08	G334DRAFT_scaffold00004.4	HK01R3E02HB8ZY
1730	2320	590	1	591	590	98.65	4.05	100	G334DRAFT_scaffold00037.37	HK01R3E02HFH1L	[CONTAINS]
65717	65864	473	326	148	148	98.65	0.09	27.56	G334DRAFT_scaffold00009.9	HK01R3E02HPG9L
256412	256928	1	516	517	516	98.65	0.2	100	G334DRAFT_scaffold00004.4	HK01R3E02I0IET	[CONTAINS]
501992	502362	1	371	371	371	98.65	0.05	100	G334DRAFT_scaffold00001.1	HK01R3E02JIBDX	[CONTAINS]
724287	724800	514	1	514	514	98.64	0.06	100	G334DRAFT_scaffold00001.1	HK01R3E01DPIV5	[CONTAINS]
43602	44188	1	587	587	587	98.64	1.27	100	G334DRAFT_scaffold00028.28	HK01R3E01EHV9B	[CONTAINS]
15128	15274	147	1	147	147	98.64	0.02	28.05	G334DRAFT_scaffold00001.1	HK01R3E02GP36P
35667	36177	514	1	511	514	98.64	0.42	100	G334DRAFT_scaffold00013.13	HK01R3E02IOPCN	[CONTAINS]
123765	124280	516	1	516	516	98.64	0.33	100	G334DRAFT_scaffold00009.9	HK01R3E02ISSNH	[CONTAINS]
97244	97752	514	5	509	510	98.63	0.31	99.22	G334DRAFT_scaffold00006.6	HK01R3E01C2LKC	[CONTAINS]
34794	35303	1	505	510	505	98.63	1.1	100	G334DRAFT_scaffold00028.28	HK01R3E01C3PNH	[CONTAINS]
37638	38221	584	1	584	584	98.63	1.26	100	G334DRAFT_scaffold00028.28	HK01R3E01CIUMW	[CONTAINS]
41051	41630	582	1	580	582	98.63	0.75	100	G334DRAFT_scaffold00024.24	HK01R3E01CSVQ0	[CONTAINS]
38486	39068	1	583	583	583	98.63	0.64	100	G334DRAFT_scaffold00019.19	HK01R3E01DQ04M	[CONTAINS]
33841	34426	1	586	586	586	98.63	1.26	100	G334DRAFT_scaffold00028.28	HK01R3E02FKHF3	[CONTAINS]
6166	6749	1	584	584	584	98.63	0.45	100	G334DRAFT_scaffold00012.12	HK01R3E02H521Y	[CONTAINS]
139063	139646	584	1	584	584	98.63	0.38	100	G334DRAFT_scaffold00010.10	HK01R3E02HB6RZ	[CONTAINS]
56601	56893	300	8	293	293	98.63	0.09	97.67	G334DRAFT_scaffold00002.2	HK01R3E02I4OTF	[CONTAINS]
111344	111928	585	1	585	585	98.63	0.45	100	G334DRAFT_scaffold00012.12	HK01R3E02IVW2K	[CONTAINS]
59726	60157	1	434	432	434	98.62	0.47	100	G334DRAFT_scaffold00018.18	HK01R3E01BB0IR	[CONTAINS]
259546	260051	4	508	506	505	98.62	0.06	99.41	G334DRAFT_scaffold00001.1	HK01R3E01BSRZG	[CONTAINS]
85038	85546	1	509	509	509	98.62	0.32	100	G334DRAFT_scaffold00007.7	HK01R3E01EMYR8	[CONTAINS]
38189	38697	1	509	509	509	98.62	1.1	100	G334DRAFT_scaffold00028.28	HK01R3E02FS7IT	[CONTAINS]
38660	39165	1	505	506	505	98.62	0.56	100	G334DRAFT_scaffold00019.19	HK01R3E02G2ENT	[CONTAINS]
56466	57046	7	587	581	581	98.62	0.37	98.98	G334DRAFT_scaffold00009.9	HK01R3E02GTGD8	[CONTAINS]
38387	38967	1	581	581	581	98.62	0.64	100	G334DRAFT_scaffold00019.19	HK01R3E02HLWBV	[CONTAINS]
44246	44753	507	1	508	507	98.62	1.1	100	G334DRAFT_scaffold00028.28	HK01R3E02IDIAD	[CONTAINS]
36147	36725	3	581	579	579	98.62	1.25	99.66	G334DRAFT_scaffold00028.28	HK01R3E02JP8GL	[CONTAINS]
93163	93736	1	573	574	573	98.61	0.38	100	G334DRAFT_scaffold00010.10	HK01R3E01EV506	[CONTAINS]
89342	89772	1	433	431	433	98.61	0.19	100	G334DRAFT_scaffold00005.5	HK01R3E02GGFJO	[CONTAINS]
495872	496447	1	576	576	576	98.61	0.07	100	G334DRAFT_scaffold00001.1	HK01R3E02GJ74R	[CONTAINS]
276905	277478	574	1	574	574	98.61	0.19	100	G334DRAFT_scaffold00002.2	HK01R3E02GLF6E	[CONTAINS]
42269	42483	1	215	215	215	98.6	0.46	99.54	G334DRAFT_scaffold00028.28	HK01R3E01DQ9YP	[CONTAINS]
158	300	1	142	143	142	98.6	1.97	100	G334DRAFT_scaffold00044.44	HK01R3E02FV3K4	[CONTAINS]
29693	30262	1	570	570	570	98.6	0.63	100	G334DRAFT_scaffold00020.20	HK01R3E02H1U3S	[CONTAINS]
93736	94307	566	1	572	566	98.6	0.36	100	G334DRAFT_scaffold00008.8	HK01R3E02HCUNB	[CONTAINS]
8417	8987	572	1	571	572	98.6	1.03	100	G334DRAFT_scaffold00027.27	HK01R3E02I0E9O	[CONTAINS]
12172	12313	516	375	142	142	98.59	0.64	27.36	G334DRAFT_scaffold00034.34	HK01R3E01AMOHW
35881	36446	1	567	566	567	98.59	0.47	100	G334DRAFT_scaffold00013.13	HK01R3E01AR4SS	[CONTAINS]
532	1098	1	568	567	568	98.59	0.62	100	G334DRAFT_scaffold00018.18	HK01R3E01EO9BJ	[CONTAINS]
36253	36819	1	566	567	566	98.59	1.22	100	G334DRAFT_scaffold00028.28	HK01R3E02F6D3V	[CONTAINS]
44472	44966	495	1	495	495	98.59	0.55	100	G334DRAFT_scaffold00019.19	HK01R3E02F8K4A	[CONTAINS]
44547	45042	496	1	496	496	98.59	0.55	100	G334DRAFT_scaffold00019.19	HK01R3E02GPOVR	[CONTAINS]
94978	95475	2	499	498	498	98.59	0.32	99.8	G334DRAFT_scaffold00008.8	HK01R3E02HFYNV	[CONTAINS]
178821	179246	426	1	426	426	98.59	0.19	100	G334DRAFT_scaffold00005.5	HK01R3E02HQH7Y	[CONTAINS]
71097	71586	1	495	490	495	98.59	0.16	100	G334DRAFT_scaffold00002.2	HK01R3E02HR04A	[CONTAINS]
20522	21089	567	1	568	567	98.59	0.52	100	G334DRAFT_scaffold00015.15	HK01R3E02I5S2S	[CONTAINS]
257652	258215	1	564	564	564	98.58	0.07	100	G334DRAFT_scaffold00001.1	HK01R3E01B86WI	[CONTAINS]
221	361	501	361	141	141	98.58	0.3	27.81	G334DRAFT_scaffold00028.28	HK01R3E01BF8EP
84304	84444	446	306	141	141	98.58	0.13	31.54	G334DRAFT_scaffold00015.15	HK01R3E02IE86J
38879	39228	349	1	350	349	98.57	0.39	100	G334DRAFT_scaffold00019.19	HK01R3E01A17DG	[CONTAINS]
257469	258027	559	1	559	559	98.57	0.07	100	G334DRAFT_scaffold00001.1	HK01R3E01DQ3XR	[CONTAINS]
38552	39109	1	558	558	558	98.57	0.52	100	G334DRAFT_scaffold00016.16	HK01R3E01EBATQ	[CONTAINS]
126764	127321	1	559	558	559	98.57	0.37	100	G334DRAFT_scaffold00010.10	HK01R3E01EGZNM	[CONTAINS]
86079	86636	558	1	558	558	98.57	0.35	100	G334DRAFT_scaffold00007.7	HK01R3E02G3CZP	[CONTAINS]
246524	247013	20	509	490	490	98.57	0.18	91.59	G334DRAFT_scaffold00003.3	HK01R3E02GIEPK
197038	197524	1	488	487	488	98.57	0.18	100	G334DRAFT_scaffold00003.3	HK01R3E02GT58J	[CONTAINS]
38261	38679	419	1	419	419	98.57	0.9	100	G334DRAFT_scaffold00028.28	HK01R3E02H64WY	[CONTAINS]
259230	259649	1	419	420	419	98.57	0.05	100	G334DRAFT_scaffold00001.1	HK01R3E02HRTJE	[CONTAINS]
3036	3453	1	417	418	417	98.56	0.75	100	G334DRAFT_scaffold00027.27	HK01R3E01BMAN9	[CONTAINS]
80380	80726	347	1	347	347	98.56	0.4	100	G334DRAFT_scaffold00021.21	HK01R3E01EP12K	[CONTAINS]
267592	268076	488	4	485	485	98.56	0.16	99.39	G334DRAFT_scaffold00002.2	HK01R3E02F4KQM	[CONTAINS]
194061	194545	1	485	485	485	98.56	0.06	99.59	G334DRAFT_scaffold00001.1	HK01R3E02G0WUU	[CONTAINS]
93103	93658	1	555	556	555	98.56	0.37	100	G334DRAFT_scaffold00010.10	HK01R3E02GMISA	[CONTAINS]
7075	7490	416	1	416	416	98.56	3.42	100	G334DRAFT_scaffold00039.39	HK01R3E02HET8B	[CONTAINS]
70697	71320	1	619	624	619	98.56	0.2	100	G334DRAFT_scaffold00002.2	HK01R3E02IT5HK	[CONTAINS]
117281	117556	276	1	276	276	98.55	0.21	49.29	G334DRAFT_scaffold00012.12	HK01R3E01A6C51
222887	223300	423	11	414	413	98.55	0.13	97.64	G334DRAFT_scaffold00002.2	HK01R3E01A7FEN	[CONTAINS]
277062	277613	1	552	552	552	98.55	0.18	99.64	G334DRAFT_scaffold00002.2	HK01R3E01ADKH1	[CONTAINS]
256718	257130	1	413	413	413	98.55	0.16	100	G334DRAFT_scaffold00004.4	HK01R3E01B26P5	[CONTAINS]
44643	45190	550	1	548	550	98.55	0.61	100	G334DRAFT_scaffold00019.19	HK01R3E01BN08C	[CONTAINS]
246571	246913	2	345	343	344	98.55	0.13	99.71	G334DRAFT_scaffold00003.3	HK01R3E01C9JRW	[CONTAINS]
3894	4446	1	553	553	553	98.55	1	100	G334DRAFT_scaffold00027.27	HK01R3E01ED3J7	[CONTAINS]
17140	17485	162	506	346	345	98.55	1.98	65.22	G334DRAFT_scaffold00036.36	HK01R3E01EP6RB
38157	38639	483	1	483	483	98.55	1.04	100	G334DRAFT_scaffold00028.28	HK01R3E02FQFHO	[CONTAINS]
73873	74147	522	248	275	275	98.55	0.31	52.68	G334DRAFT_scaffold00021.21	HK01R3E02FSRYP
38100	38652	1	553	553	553	98.55	0.51	100	G334DRAFT_scaffold00016.16	HK01R3E02FTX5H	[CONTAINS]
36667	37146	482	1	480	482	98.55	0.4	100	G334DRAFT_scaffold00013.13	HK01R3E02G7XUU	[CONTAINS]
17140	17485	510	166	346	345	98.55	1.98	64.61	G334DRAFT_scaffold00036.36	HK01R3E02GCAQ7
128425	128907	1	482	483	482	98.55	0.32	100	G334DRAFT_scaffold00010.10	HK01R3E02HRSQP	[CONTAINS]
15322	15735	414	1	414	414	98.55	0.25	99.76	G334DRAFT_scaffold00006.6	HK01R3E02HYSWY	[CONTAINS]
723549	724098	550	1	550	550	98.55	0.07	99.1	G334DRAFT_scaffold00001.1	HK01R3E02I2QV0	[CONTAINS]
21183	21593	414	1	411	414	98.55	0.38	100	G334DRAFT_scaffold00015.15	HK01R3E02I44LV	[CONTAINS]
132397	132807	1	413	411	413	98.55	0.27	100	G334DRAFT_scaffold00010.10	HK01R3E02I508R	[CONTAINS]
38396	38946	1	551	551	551	98.55	1.19	100	G334DRAFT_scaffold00028.28	HK01R3E02IMGGX	[CONTAINS]
38395	38874	1	480	480	480	98.54	1.04	99.17	G334DRAFT_scaffold00028.28	HK01R3E01BPX4W	[CONTAINS]
33658	34069	412	1	412	412	98.54	0.38	100	G334DRAFT_scaffold00016.16	HK01R3E01CQZT5	[CONTAINS]
8485	8757	1	274	273	274	98.54	2.24	54.8	G334DRAFT_scaffold00039.39	HK01R3E02F62YR
222013	222490	1	478	478	478	98.54	0.15	99.79	G334DRAFT_scaffold00002.2	HK01R3E02GBE7M	[CONTAINS]
17282	17485	539	335	204	205	98.54	1.17	38.03	G334DRAFT_scaffold00036.36	HK01R3E02HWABI	[END]
458073	458619	547	1	547	547	98.54	0.07	100	G334DRAFT_scaffold00001.1	HK01R3E02IC7RI	[CONTAINS]
90	226	28	164	137	137	98.54	1.26	25.51	G334DRAFT_scaffold00042.42	HK01R3E02ICRXZ
37219	37764	1	547	546	547	98.54	0.51	100	G334DRAFT_scaffold00016.16	HK01R3E02IURSP	[CONTAINS]
37089	37361	306	578	273	273	98.54	0.25	47.23	G334DRAFT_scaffold00016.16	HK01R3E02JMGVM
17149	17485	1	341	337	341	98.53	1.93	67.13	G334DRAFT_scaffold00036.36	HK01R3E02GD579	[END]
41617	42162	1	546	546	546	98.53	1.18	100	G334DRAFT_scaffold00028.28	HK01R3E02GNMN1	[CONTAINS]
34191	34529	339	1	339	339	98.53	0.2	98.55	G334DRAFT_scaffold00006.6	HK01R3E02GU966	[CONTAINS]
35849	36393	1	546	545	546	98.53	1.18	100	G334DRAFT_scaffold00028.28	HK01R3E02JAUE8	[CONTAINS]
4481	5026	546	1	546	546	98.53	0.98	100	G334DRAFT_scaffold00027.27	HK01R3E02JGW4U	[CONTAINS]
5044	5516	472	1	473	472	98.52	0.77	90.08	G334DRAFT_scaffold00026.26	HK01R3E01B6S4E
60873	61412	539	1	540	539	98.52	0.59	100	G334DRAFT_scaffold00018.18	HK01R3E01BW1SY	[CONTAINS]
208592	208929	1	338	338	338	98.52	0.04	78.97	G334DRAFT_scaffold00001.1	HK01R3E01CPBVZ
97175	97646	471	1	472	471	98.52	0.28	100	G334DRAFT_scaffold00006.6	HK01R3E01DO5C6	[CONTAINS]
734888	735158	150	420	271	271	98.52	0.03	64.52	G334DRAFT_scaffold00001.1	HK01R3E01DQ92C
30038	30577	540	1	540	540	98.52	0.6	100	G334DRAFT_scaffold00020.20	HK01R3E01EAXBX	[CONTAINS]
762	895	1	135	134	135	98.52	0.15	100	G334DRAFT_scaffold00017.17	HK01R3E01EGDMZ	[CONTAINS]
29760	30296	540	1	537	540	98.52	0.6	100	G334DRAFT_scaffold00020.20	HK01R3E02GH6YR	[CONTAINS]
13952	14493	543	3	542	541	98.52	0.21	99.63	G334DRAFT_scaffold00004.4	HK01R3E02GKBCZ	[CONTAINS]
14546	14680	541	407	135	135	98.52	0.19	24.64	G334DRAFT_scaffold00025.25	HK01R3E02HNNRL
43006	43543	539	1	538	539	98.52	1.16	99.81	G334DRAFT_scaffold00028.28	HK01R3E02J1R36	[CONTAINS]
111211	111679	469	1	469	469	98.51	0.36	100	G334DRAFT_scaffold00012.12	HK01R3E01DZ3WQ	[CONTAINS]
222711	223246	537	1	536	537	98.51	0.17	100	G334DRAFT_scaffold00002.2	HK01R3E02F924B	[CONTAINS]
35873	36275	403	1	403	403	98.51	0.33	100	G334DRAFT_scaffold00013.13	HK01R3E02HKXH3	[CONTAINS]
405165	405634	472	3	470	470	98.51	0.06	99.58	G334DRAFT_scaffold00001.1	HK01R3E02HTDJI	[CONTAINS]
42963	43567	1	604	605	604	98.51	1.3	100	G334DRAFT_scaffold00028.28	HK01R3E02IFV5U	[CONTAINS]
4588	4719	156	288	132	133	98.5	0.05	46.18	G334DRAFT_scaffold00004.4	HK01R3E01AFRBT
10532	10662	133	1	131	133	98.5	0.75	100	G334DRAFT_scaffold00036.36	HK01R3E01BEZUC	[CONTAINS]
92432	92964	532	1	533	532	98.5	0.34	100	G334DRAFT_scaffold00008.8	HK01R3E01BNXU1	[CONTAINS]
229	361	1	133	133	133	98.5	0.29	22.62	G334DRAFT_scaffold00028.28	HK01R3E02GUHGI
31713	32111	1	400	399	400	98.5	0.44	100	G334DRAFT_scaffold00020.20	HK01R3E02HROVJ	[CONTAINS]
34409	34941	533	1	533	533	98.5	0.44	100	G334DRAFT_scaffold00013.13	HK01R3E02HW4CA	[CONTAINS]
126356	126889	533	1	534	533	98.5	0.35	95.35	G334DRAFT_scaffold00010.10	HK01R3E02IZFIE
458076	458607	1	532	532	532	98.5	0.07	100	G334DRAFT_scaffold00001.1	HK01R3E02JSXWC	[CONTAINS]
257379	257843	465	1	465	465	98.49	0.06	100	G334DRAFT_scaffold00001.1	HK01R3E01AK1RD	[CONTAINS]
88894	89158	1	265	265	265	98.49	0.17	48.09	G334DRAFT_scaffold00009.9	HK01R3E01BP1OF
42114	42577	464	1	464	464	98.49	1	100	G334DRAFT_scaffold00028.28	HK01R3E01C5ZQ7	[CONTAINS]
2194	2590	1	397	397	397	98.49	0.71	100	G334DRAFT_scaffold00027.27	HK01R3E01DA8PN	[CONTAINS]
123664	124258	1	595	595	595	98.49	0.38	100	G334DRAFT_scaffold00009.9	HK01R3E01DZP9W	[CONTAINS]
35982	36442	1	463	461	463	98.49	0.38	100	G334DRAFT_scaffold00013.13	HK01R3E02FMZU2	[CONTAINS]
5921	6384	464	1	464	464	98.49	0.84	100	G334DRAFT_scaffold00027.27	HK01R3E02I06C8	[CONTAINS]
109302	109828	578	52	527	527	98.48	0.35	91.18	G334DRAFT_scaffold00010.10	HK01R3E01A21ZW
37815	38274	1	460	460	460	98.48	0.51	100	G334DRAFT_scaffold00019.19	HK01R3E01C9RQY	[CONTAINS]
33993	34518	1	526	526	526	98.48	1.13	100	G334DRAFT_scaffold00028.28	HK01R3E01CILRF	[CONTAINS]
72220	72745	1	526	526	526	98.48	0.44	100	G334DRAFT_scaffold00014.14	HK01R3E01DP941	[CONTAINS]
30340	30930	1	591	591	591	98.48	0.66	100	G334DRAFT_scaffold00020.20	HK01R3E01EIEFV	[CONTAINS]
162874	163005	452	583	132	132	98.48	0.02	22.64	G334DRAFT_scaffold00001.1	HK01R3E02G0Y74
29131	29523	395	1	393	395	98.48	0.05	100	G334DRAFT_scaffold00001.1	HK01R3E02IB9W2	[CONTAINS]
44854	45445	1	592	592	592	98.48	1.28	100	G334DRAFT_scaffold00028.28	HK01R3E02IBJJU	[CONTAINS]
9613	9940	328	1	328	328	98.48	0.53	100	G334DRAFT_scaffold00026.26	HK01R3E02II2E4	[CONTAINS]
7434	7894	1	461	461	461	98.48	3.79	98.93	G334DRAFT_scaffold00039.39	HK01R3E02J0U8V	[CONTAINS]
18512	18643	132	1	132	132	98.48	0.05	22.56	G334DRAFT_scaffold00004.4	HK01R3E02JGWZJ
88627	89147	523	1	521	523	98.47	0.23	100	G334DRAFT_scaffold00005.5	HK01R3E01BANVK	[CONTAINS]
109315	109770	1	456	456	456	98.47	0.3	100	G334DRAFT_scaffold00010.10	HK01R3E01BSKH2	[CONTAINS]
17140	17464	209	534	325	326	98.47	1.86	61.05	G334DRAFT_scaffold00036.36	HK01R3E01DD3YK
86426	87012	1	587	587	587	98.47	0.37	100	G334DRAFT_scaffold00008.8	HK01R3E02F558Y	[CONTAINS]
118540	118668	1	131	129	131	98.47	0.11	22.82	G334DRAFT_scaffold00014.14	HK01R3E02FR6QK
93845	94301	1	457	457	457	98.47	0.3	77.99	G334DRAFT_scaffold00010.10	HK01R3E02G6DI1
90203	90791	1	587	589	587	98.47	0.26	100	G334DRAFT_scaffold00005.5	HK01R3E02HP10P	[CONTAINS]
12613	13005	393	1	393	393	98.47	2.25	99.24	G334DRAFT_scaffold00036.36	HK01R3E02HXL3W	[CONTAINS]
2211	2726	522	1	516	522	98.47	3.53	100	G334DRAFT_scaffold00037.37	HK01R3E02I9ADE	[CONTAINS]
37194	37650	1	456	457	456	98.47	0.99	100	G334DRAFT_scaffold00028.28	HK01R3E02IGDFM	[CONTAINS]
127693	128084	392	1	392	392	98.47	0.26	100	G334DRAFT_scaffold00010.10	HK01R3E02IXTSV	[CONTAINS]
41709	42291	1	584	583	584	98.46	1.26	99.83	G334DRAFT_scaffold00028.28	HK01R3E01BW9PL	[CONTAINS]
44846	45430	585	1	585	585	98.46	1.26	100	G334DRAFT_scaffold00028.28	HK01R3E01DI87U	[CONTAINS]
1	130	362	489	130	128	98.46	0.14	25.25	G334DRAFT_scaffold00019.19	HK01R3E01DP51Q
56668	57252	1	585	585	585	98.46	0.37	99.66	G334DRAFT_scaffold00009.9	HK01R3E02F4BWR	[CONTAINS]
42858	43441	1	584	584	584	98.46	1.26	100	G334DRAFT_scaffold00028.28	HK01R3E02FS96Y	[CONTAINS]
259072	259656	1	586	585	586	98.46	0.07	100	G334DRAFT_scaffold00001.1	HK01R3E02G1V8D	[CONTAINS]
37822	38405	584	1	584	584	98.46	0.65	100	G334DRAFT_scaffold00019.19	HK01R3E02GNOXR	[CONTAINS]
31773	32356	582	1	584	582	98.46	1.26	99.66	G334DRAFT_scaffold00028.28	HK01R3E02GPYB0	[CONTAINS]
256686	257205	520	1	520	520	98.46	0.2	100	G334DRAFT_scaffold00004.4	HK01R3E02GY3QR	[CONTAINS]
37140	37587	454	1	448	454	98.46	0.37	100	G334DRAFT_scaffold00013.13	HK01R3E02HWV3S	[CONTAINS]
4722	5307	1	586	586	586	98.46	1.37	100	G334DRAFT_scaffold00029.29	HK01R3E02IMFSJ	[CONTAINS]
44123	44702	1	580	580	580	98.45	1.25	99.83	G334DRAFT_scaffold00028.28	HK01R3E01ADDK5	[CONTAINS]
74629	75081	452	1	453	452	98.45	0.42	100	G334DRAFT_scaffold00015.15	HK01R3E01ANP34	[CONTAINS]
95536	96116	582	1	581	582	98.45	0.44	100	G334DRAFT_scaffold00011.11	HK01R3E01AO82A	[CONTAINS]
501998	502578	1	580	581	580	98.45	0.07	100	G334DRAFT_scaffold00001.1	HK01R3E02FMX8G	[CONTAINS]
2979	3495	1	517	517	517	98.45	0.93	100	G334DRAFT_scaffold00027.27	HK01R3E02I9U8L	[CONTAINS]
56513	57094	581	1	582	581	98.45	0.37	100	G334DRAFT_scaffold00009.9	HK01R3E02IBBHQ	[CONTAINS]
146412	146992	1	581	581	581	98.45	0.36	100	G334DRAFT_scaffold00007.7	HK01R3E02IG16W	[CONTAINS]
6043	6558	1	516	516	516	98.45	2.32	100	G334DRAFT_scaffold00034.34	HK01R3E02JZ0XC	[CONTAINS]
71870	72189	320	3	320	318	98.44	0.37	99.38	G334DRAFT_scaffold00021.21	HK01R3E01ATKBJ	[CONTAINS]
6230	6486	257	1	257	257	98.44	0.28	100	G334DRAFT_scaffold00017.17	HK01R3E01BZ4UB	[CONTAINS]
93340	93722	1	384	383	384	98.44	0.35	100	G334DRAFT_scaffold00015.15	HK01R3E01CF3GW	[CONTAINS]
109185	109762	1	578	578	578	98.44	0.38	100	G334DRAFT_scaffold00010.10	HK01R3E01COA83	[CONTAINS]
256680	257256	577	1	577	577	98.44	0.22	100	G334DRAFT_scaffold00004.4	HK01R3E01D661G	[CONTAINS]
5755	6330	575	1	576	575	98.44	1.04	100	G334DRAFT_scaffold00027.27	HK01R3E02FHS9S	[CONTAINS]
4807	5320	514	1	514	514	98.44	4.23	100	G334DRAFT_scaffold00039.39	HK01R3E02G1CV4	[CONTAINS]
30229	30806	1	577	578	577	98.44	0.64	100	G334DRAFT_scaffold00020.20	HK01R3E02I4W29	[CONTAINS]
61936	62447	1	511	512	511	98.44	0.42	99.8	G334DRAFT_scaffold00013.13	HK01R3E02IXFUQ	[CONTAINS]
723511	724086	1	576	576	576	98.44	0.07	100	G334DRAFT_scaffold00001.1	HK01R3E02J1R75	[CONTAINS]
723512	724088	577	1	577	577	98.44	0.07	100	G334DRAFT_scaffold00001.1	HK01R3E02JC5J5	[CONTAINS]
44512	44957	1	446	446	446	98.43	0.96	100	G334DRAFT_scaffold00028.28	HK01R3E01COLB2	[CONTAINS]
3636	3762	190	316	127	127	98.43	1.75	40.19	G334DRAFT_scaffold00044.44	HK01R3E01DTPIL
34857	35428	1	572	572	572	98.43	0.63	100	G334DRAFT_scaffold00019.19	HK01R3E01EVHRK	[CONTAINS]
36721	36847	443	568	127	126	98.43	0.17	22.18	G334DRAFT_scaffold00025.25	HK01R3E02F9UNH
72682	73185	1	508	504	508	98.43	0.46	100	G334DRAFT_scaffold00015.15	HK01R3E02GIZWD	[CONTAINS]
152062	152570	509	1	509	509	98.43	0.06	100	G334DRAFT_scaffold00001.1	HK01R3E02H0Q7F	[CONTAINS]
28441	29012	574	1	572	574	98.43	0.63	99.14	G334DRAFT_scaffold00020.20	HK01R3E02I5HQY	[CONTAINS]
5134	5643	510	1	510	510	98.43	0.92	100	G334DRAFT_scaffold00027.27	HK01R3E02JENLP	[CONTAINS]
15278	15530	65	316	253	252	98.42	1.14	79.75	G334DRAFT_scaffold00034.34	HK01R3E01DP07E
6719	7288	1	570	570	570	98.42	1.03	100	G334DRAFT_scaffold00027.27	HK01R3E01EW0XR	[CONTAINS]
259920	260423	1	506	504	506	98.42	0.06	100	G334DRAFT_scaffold00001.1	HK01R3E02FG7TB	[CONTAINS]
33980	34483	1	505	504	505	98.42	1.09	100	G334DRAFT_scaffold00028.28	HK01R3E02GWTGK	[CONTAINS]
128942	129502	1	568	561	568	98.42	0.37	100	G334DRAFT_scaffold00010.10	HK01R3E02I7F9O	[CONTAINS]
89202	89761	569	1	560	569	98.42	0.35	100	G334DRAFT_scaffold00007.7	HK01R3E02IV889	[CONTAINS]
110302	110676	1	377	375	377	98.41	0.29	97.92	G334DRAFT_scaffold00012.12	HK01R3E01A4LI2	[CONTAINS]
37901	38465	1	565	565	565	98.41	0.52	99.65	G334DRAFT_scaffold00016.16	HK01R3E01D33AC	[CONTAINS]
74022	74147	1	126	126	126	98.41	0.14	29.03	G334DRAFT_scaffold00021.21	HK01R3E01E02AS
16082	16207	528	403	126	126	98.41	0.02	23.86	G334DRAFT_scaffold00001.1	HK01R3E02FX4EJ
74493	75059	567	1	567	567	98.41	0.52	100	G334DRAFT_scaffold00015.15	HK01R3E02G3HRG	[CONTAINS]
38550	39116	1	564	567	564	98.41	0.63	100	G334DRAFT_scaffold00019.19	HK01R3E02GHIV5	[CONTAINS]
38720	39222	502	1	503	502	98.41	0.47	100	G334DRAFT_scaffold00016.16	HK01R3E02GQHBH	[CONTAINS]
276973	277537	1	565	565	565	98.41	0.18	100	G334DRAFT_scaffold00002.2	HK01R3E02GXRJ9	[CONTAINS]
28641	29144	1	504	504	504	98.41	0.56	100	G334DRAFT_scaffold00020.20	HK01R3E02HKWM4	[CONTAINS]
111216	111592	377	1	377	377	98.41	0.29	100	G334DRAFT_scaffold00012.12	HK01R3E02ISS5V	[CONTAINS]
56481	57043	1	563	563	563	98.4	0.36	100	G334DRAFT_scaffold00009.9	HK01R3E01APIJ9	[CONTAINS]
147108	147232	360	236	125	125	98.4	0.08	21.66	G334DRAFT_scaffold00007.7	HK01R3E01CTN2L
41318	41881	1	564	564	564	98.4	1.22	100	G334DRAFT_scaffold00028.28	HK01R3E01DF6SX	[CONTAINS]
20733	21107	1	375	375	375	98.4	0.68	99.73	G334DRAFT_scaffold00027.27	HK01R3E02G4OKZ	[CONTAINS]
37429	37989	1	563	561	563	98.4	0.62	100	G334DRAFT_scaffold00019.19	HK01R3E02GCK9R	[CONTAINS]
147108	147232	393	517	125	125	98.4	0.08	22.01	G334DRAFT_scaffold00007.7	HK01R3E02H1NBK
724560	724996	1	436	437	436	98.4	0.05	100	G334DRAFT_scaffold00001.1	HK01R3E02HNMQZ	[CONTAINS]
277050	277613	566	3	564	564	98.4	0.18	99.65	G334DRAFT_scaffold00002.2	HK01R3E02IFSW5	[CONTAINS]
167081	167580	557	58	500	500	98.4	0.06	89.77	G334DRAFT_scaffold00001.1	HK01R3E02JDDWW
88400	88961	561	1	562	561	98.4	0.25	100	G334DRAFT_scaffold00005.5	HK01R3E02JGO0S	[CONTAINS]
34187	34494	310	1	308	310	98.39	0.66	97.18	G334DRAFT_scaffold00028.28	HK01R3E01B159B	[CONTAINS]
100315	100497	1	186	183	186	98.39	0.14	99.47	G334DRAFT_scaffold00011.11	HK01R3E01B335J	[CONTAINS]
1460	1583	581	460	124	122	98.39	6.54	21	G334DRAFT_scaffold00051.51	HK01R3E01CW7D2
39657	40152	497	1	496	497	98.39	1.07	100	G334DRAFT_scaffold00028.28	HK01R3E01CXBMH	[CONTAINS]
179163	179659	497	1	497	497	98.39	0.22	99.8	G334DRAFT_scaffold00005.5	HK01R3E01E2TZH	[CONTAINS]
396854	397412	1	560	559	560	98.39	0.07	99.64	G334DRAFT_scaffold00001.1	HK01R3E02F1AB4	[CONTAINS]
19860	20416	1	559	557	559	98.39	1	100	G334DRAFT_scaffold00027.27	HK01R3E02GJCUF	[CONTAINS]
256685	257244	560	1	560	560	98.39	0.21	100	G334DRAFT_scaffold00004.4	HK01R3E02HT9V4	[CONTAINS]
41785	42279	495	1	495	495	98.38	1.07	100	G334DRAFT_scaffold00028.28	HK01R3E01AIHJB	[CONTAINS]
130510	131060	1	553	551	553	98.38	0.36	100	G334DRAFT_scaffold00010.10	HK01R3E01CY6XH	[CONTAINS]
6059	6551	1	493	493	493	98.38	2.22	100	G334DRAFT_scaffold00034.34	HK01R3E01DF8VM	[CONTAINS]
17240	17485	1	247	246	247	98.38	1.41	49.11	G334DRAFT_scaffold00036.36	HK01R3E02F4KHH	[END]
37602	38091	495	1	490	495	98.38	0.41	100	G334DRAFT_scaffold00013.13	HK01R3E02HEFYP	[CONTAINS]
37140	37448	1	309	309	309	98.38	0.29	100	G334DRAFT_scaffold00016.16	HK01R3E02JJ855	[CONTAINS]
37037	37587	2	550	551	549	98.37	0.61	99.82	G334DRAFT_scaffold00019.19	HK01R3E01BAY3J	[CONTAINS]
67462	68014	553	1	553	553	98.37	0.21	99.64	G334DRAFT_scaffold00004.4	HK01R3E01C19AR	[CONTAINS]
73963	74085	123	1	123	123	98.37	0.11	100	G334DRAFT_scaffold00016.16	HK01R3E01C4AVU	[CONTAINS]
45338	45766	1	429	429	429	98.37	0.59	100	G334DRAFT_scaffold00025.25	HK01R3E01DD2GO	[CONTAINS]
39847	40398	552	1	552	552	98.37	0.61	100	G334DRAFT_scaffold00019.19	HK01R3E01DNL4K	[CONTAINS]
216248	216737	1	490	490	490	98.37	0.18	100	G334DRAFT_scaffold00003.3	HK01R3E01EMIP4	[CONTAINS]
34486	34606	123	1	121	123	98.37	0.07	100	G334DRAFT_scaffold00006.6	HK01R3E02FX04Y	[CONTAINS]
178056	178606	554	4	551	551	98.37	0.24	99.46	G334DRAFT_scaffold00005.5	HK01R3E02I5Z9B	[CONTAINS]
146517	147008	1	492	492	492	98.37	0.31	100	G334DRAFT_scaffold00007.7	HK01R3E02I9UKV	[CONTAINS]
4211	4762	1	550	552	550	98.37	0.99	100	G334DRAFT_scaffold00027.27	HK01R3E02J1YS1	[CONTAINS]
495834	496384	551	1	551	551	98.37	0.07	100	G334DRAFT_scaffold00001.1	HK01R3E02JLQRP	[CONTAINS]
74670	75219	1	550	550	550	98.36	0.5	100	G334DRAFT_scaffold00015.15	HK01R3E01A9H59	[CONTAINS]
32766	33251	1	489	486	489	98.36	1.05	100	G334DRAFT_scaffold00028.28	HK01R3E01BXVNW	[CONTAINS]
67856	68464	608	1	609	608	98.36	0.23	100	G334DRAFT_scaffold00004.4	HK01R3E01C19JX	[CONTAINS]
7426	7912	488	1	487	488	98.36	4	99.59	G334DRAFT_scaffold00039.39	HK01R3E01C202X	[CONTAINS]
37370	37857	1	485	488	485	98.36	1.05	100	G334DRAFT_scaffold00028.28	HK01R3E01CMOBS	[CONTAINS]
84665	85212	545	1	548	545	98.36	0.34	100	G334DRAFT_scaffold00007.7	HK01R3E01COJPO	[CONTAINS]
31341	31826	487	1	486	487	98.36	0.79	91.2	G334DRAFT_scaffold00026.26	HK01R3E01DNL8K
166225	166833	608	1	609	608	98.36	0.2	100	G334DRAFT_scaffold00002.2	HK01R3E02F50DE	[CONTAINS]
3073	3621	1	547	549	547	98.36	0.99	100	G334DRAFT_scaffold00027.27	HK01R3E02I3VGT	[CONTAINS]
723532	724081	1	550	550	550	98.36	0.07	100	G334DRAFT_scaffold00001.1	HK01R3E02IH1PB	[CONTAINS]
5044	5226	183	1	183	183	98.36	0.3	31.55	G334DRAFT_scaffold00026.26	HK01R3E02IMRNQ
90501	90622	122	1	122	122	98.36	0.09	100	G334DRAFT_scaffold00011.11	HK01R3E02J6AEH	[CONTAINS]
17182	17485	401	99	304	303	98.36	1.74	75.56	G334DRAFT_scaffold00036.36	HK01R3E02JJDIW	[END]
36288	36894	607	1	607	607	98.35	1.31	100	G334DRAFT_scaffold00028.28	HK01R3E01A24XH	[CONTAINS]
44467	45009	545	1	543	545	98.35	0.6	100	G334DRAFT_scaffold00019.19	HK01R3E02F2E0I	[CONTAINS]
5874	6417	1	544	544	544	98.35	0.98	100	G334DRAFT_scaffold00027.27	HK01R3E02G5QX9	[CONTAINS]
21054	21658	1	603	605	603	98.35	0.55	99.67	G334DRAFT_scaffold00015.15	HK01R3E02GCYM1	[CONTAINS]
72205	72751	1	547	547	547	98.35	0.46	100	G334DRAFT_scaffold00014.14	HK01R3E02GKLDB	[CONTAINS]
37736	38158	1	423	423	423	98.35	0.39	100	G334DRAFT_scaffold00016.16	HK01R3E02HOQXA	[CONTAINS]
213232	213772	545	1	541	545	98.35	0.2	100	G334DRAFT_scaffold00003.3	HK01R3E02I8B3X	[CONTAINS]
496047	496590	1	546	544	546	98.35	0.07	100	G334DRAFT_scaffold00001.1	HK01R3E02J6GWT	[CONTAINS]
193899	194499	1	600	601	600	98.34	0.08	100	G334DRAFT_scaffold00001.1	HK01R3E01C1TNM	[CONTAINS]
76175	76355	329	149	181	181	98.34	0.17	55.02	G334DRAFT_scaffold00015.15	HK01R3E01CSLW8
37918	38399	1	482	482	482	98.34	1.04	100	G334DRAFT_scaffold00028.28	HK01R3E01DDEGW	[CONTAINS]
5044	5405	362	1	362	362	98.34	0.59	63.73	G334DRAFT_scaffold00026.26	HK01R3E01EFK2R
6708	7249	542	1	542	542	98.34	0.98	100	G334DRAFT_scaffold00027.27	HK01R3E01EKD5Z	[CONTAINS]
4306	4845	1	541	540	541	98.34	0.97	100	G334DRAFT_scaffold00027.27	HK01R3E02F8L6J	[CONTAINS]
109167	109768	1	603	602	603	98.34	0.4	100	G334DRAFT_scaffold00010.10	HK01R3E02FZ488	[CONTAINS]
37637	38178	540	1	542	540	98.34	1.17	100	G334DRAFT_scaffold00028.28	HK01R3E02G23NH	[CONTAINS]
92498	92918	1	422	421	422	98.34	0.27	100	G334DRAFT_scaffold00008.8	HK01R3E02HC8XC	[CONTAINS]
111344	111947	1	604	604	604	98.34	0.47	100	G334DRAFT_scaffold00012.12	HK01R3E02JH30H	[CONTAINS]
152053	152172	259	140	120	120	98.33	0.08	46.33	G334DRAFT_scaffold00010.10	HK01R3E01BQ4AI	[END]
73909	74147	1	239	239	239	98.33	0.27	43.38	G334DRAFT_scaffold00021.21	HK01R3E01DC1XG
38656	39193	571	33	538	539	98.33	0.5	94.4	G334DRAFT_scaffold00016.16	HK01R3E01E3LF9
37408	37880	1	478	473	478	98.33	0.39	100	G334DRAFT_scaffold00013.13	HK01R3E01EREM6	[CONTAINS]
196846	197085	239	1	240	239	98.33	0.03	100	G334DRAFT_scaffold00001.1	HK01R3E01EWD8Z	[CONTAINS]
214225	214463	503	265	239	239	98.33	0.09	47.51	G334DRAFT_scaffold00003.3	HK01R3E02G7UMN
133504	133683	483	307	180	177	98.33	0.12	36.65	G334DRAFT_scaffold00010.10	HK01R3E02GJW4G
20335	20874	2	541	540	540	98.33	0.5	99.82	G334DRAFT_scaffold00015.15	HK01R3E02HNSY2	[CONTAINS]
24083	24499	1	418	417	418	98.33	0.38	100	G334DRAFT_scaffold00015.15	HK01R3E02I9UL6	[CONTAINS]
38225	38702	477	1	478	477	98.33	0.44	100	G334DRAFT_scaffold00016.16	HK01R3E02IGJVX	[CONTAINS]
73788	74147	1	360	360	360	98.33	0.41	69.63	G334DRAFT_scaffold00021.21	HK01R3E02IQ0QY
36714	36833	120	1	120	120	98.33	0.16	27.78	G334DRAFT_scaffold00025.25	HK01R3E02JZAJ5
174	292	1	118	119	118	98.32	1.64	100	G334DRAFT_scaffold00044.44	HK01R3E01AH7FM	[CONTAINS]
772316	772909	593	1	594	593	98.32	0.07	100	G334DRAFT_scaffold00001.1	HK01R3E01DEY9V	[CONTAINS]
495460	496054	595	1	595	595	98.32	0.07	100	G334DRAFT_scaffold00001.1	HK01R3E01DKBFR	[CONTAINS]
84762	84997	238	1	236	238	98.32	0.15	100	G334DRAFT_scaffold00007.7	HK01R3E01DMHUB	[CONTAINS]
29232	29584	357	1	353	357	98.32	0.04	100	G334DRAFT_scaffold00001.1	HK01R3E01E3OZ9	[CONTAINS]
195	313	119	1	119	119	98.32	11.23	24.44	G334DRAFT_scaffold00057.57	HK01R3E02FYW5H
17129	17485	595	239	357	357	98.32	2.04	59.8	G334DRAFT_scaffold00036.36	HK01R3E02I8V8U	[END]
89661	90077	1	417	417	417	98.32	0.26	83.9	G334DRAFT_scaffold00007.7	HK01R3E02INKNU
73322	73917	1	596	596	596	98.32	0.55	100	G334DRAFT_scaffold00015.15	HK01R3E02JS2E5	[CONTAINS]
3783	4319	1	537	537	537	98.32	0.97	100	G334DRAFT_scaffold00027.27	HK01R3E02JYOR2	[CONTAINS]
657675	657792	482	598	118	117	98.31	0.01	19.57	G334DRAFT_scaffold00001.1	HK01R3E01AXVSR
4097	4630	1	534	534	534	98.31	0.96	100	G334DRAFT_scaffold00027.27	HK01R3E01AY98X	[CONTAINS]
149757	149874	297	180	118	118	98.31	0.04	39.33	G334DRAFT_scaffold00002.2	HK01R3E01BHIA6
76501	76677	177	1	177	177	98.31	0.16	100	G334DRAFT_scaffold00015.15	HK01R3E01BKYF2	[CONTAINS]
71965	72488	1	533	524	533	98.31	0.17	100	G334DRAFT_scaffold00002.2	HK01R3E01D90PH	[CONTAINS]
13919	14450	534	1	532	534	98.31	0.2	100	G334DRAFT_scaffold00004.4	HK01R3E01DJ91U	[CONTAINS]
19822	20350	531	1	529	531	98.31	0.95	100	G334DRAFT_scaffold00027.27	HK01R3E01DS8DV	[CONTAINS]
85974	86506	1	534	533	534	98.31	0.33	100	G334DRAFT_scaffold00007.7	HK01R3E02FIXHS	[CONTAINS]
195	372	178	1	178	178	98.31	16.79	33.58	G334DRAFT_scaffold00057.57	HK01R3E02G9R47
38032	38622	1	590	591	590	98.31	1.27	100	G334DRAFT_scaffold00028.28	HK01R3E02GFLLW	[CONTAINS]
37656	38189	1	534	534	534	98.31	0.49	100	G334DRAFT_scaffold00016.16	HK01R3E02HBJ1P	[CONTAINS]
215338	215928	583	1	591	583	98.31	0.22	100	G334DRAFT_scaffold00003.3	HK01R3E02HHPOB	[CONTAINS]
362	539	1	178	178	178	98.31	0.42	100	G334DRAFT_scaffold00029.29	HK01R3E02HP171	[CONTAINS]
181976	182093	8	125	118	118	98.31	0.05	94.4	G334DRAFT_scaffold00005.5	HK01R3E02I5YE5
38482	38953	1	472	472	472	98.31	1.02	100	G334DRAFT_scaffold00028.28	HK01R3E02IJLUF	[CONTAINS]
71511	71861	356	1	351	356	98.31	0.11	100	G334DRAFT_scaffold00002.2	HK01R3E02IQUAX	[CONTAINS]
37559	38089	1	532	531	532	98.31	0.59	99.63	G334DRAFT_scaffold00019.19	HK01R3E02JW4LY	[CONTAINS]
44958	45545	1	588	588	588	98.3	0.49	100	G334DRAFT_scaffold00014.14	HK01R3E01AHMTD	[CONTAINS]
43362	43948	1	587	587	587	98.3	1.27	100	G334DRAFT_scaffold00028.28	HK01R3E01DKW6Q	[CONTAINS]
5183	5533	1	352	351	352	98.3	0.57	100	G334DRAFT_scaffold00026.26	HK01R3E01E5F0J	[CONTAINS]
37585	38112	527	1	528	527	98.3	0.49	100	G334DRAFT_scaffold00016.16	HK01R3E01ERGMV	[CONTAINS]
37783	38312	1	530	530	530	98.3	1.14	100	G334DRAFT_scaffold00028.28	HK01R3E02GS2KC	[CONTAINS]
391295	391882	1	588	588	588	98.3	0.07	99.32	G334DRAFT_scaffold00001.1	HK01R3E02HC74N	[CONTAINS]
256861	257448	588	1	588	588	98.3	0.22	100	G334DRAFT_scaffold00004.4	HK01R3E02I5P4X	[CONTAINS]
194142	194552	411	1	411	411	98.3	0.05	100	G334DRAFT_scaffold00001.1	HK01R3E02JGZBU	[CONTAINS]
6083	6551	1	469	469	469	98.29	2.11	100	G334DRAFT_scaffold00034.34	HK01R3E01A6JYU	[CONTAINS]
214289	214463	1	175	175	175	98.29	0.06	30.97	G334DRAFT_scaffold00003.3	HK01R3E01B0H3N
126787	127251	1	467	465	467	98.29	0.31	100	G334DRAFT_scaffold00010.10	HK01R3E01BBQRE	[CONTAINS]
130569	131148	1	582	580	582	98.29	0.38	100	G334DRAFT_scaffold00010.10	HK01R3E01BXGFE	[CONTAINS]
93834	94301	1	468	468	468	98.29	0.31	80.69	G334DRAFT_scaffold00010.10	HK01R3E01CHABA
257790	258138	350	1	349	350	98.29	0.13	99.43	G334DRAFT_scaffold00004.4	HK01R3E01CUK0G	[CONTAINS]
195	311	399	515	117	117	98.29	11.04	22.72	G334DRAFT_scaffold00057.57	HK01R3E01CV9OF
1	117	305	421	117	117	98.29	0.96	19.83	G334DRAFT_scaffold00039.39	HK01R3E01EC3Y4
42877	43460	1	585	584	585	98.29	1.26	100	G334DRAFT_scaffold00028.28	HK01R3E02F6K9I	[CONTAINS]
38270	38735	1	466	466	466	98.29	1.01	99.36	G334DRAFT_scaffold00028.28	HK01R3E02G0P6W	[CONTAINS]
18955	19422	1	468	468	468	98.29	0.43	100	G334DRAFT_scaffold00015.15	HK01R3E02HAGIH	[CONTAINS]
1	117	259	143	117	117	98.29	0.96	24.74	G334DRAFT_scaffold00039.39	HK01R3E02HDCO8
95619	96145	1	526	527	526	98.29	0.4	100	G334DRAFT_scaffold00011.11	HK01R3E02HRYJI	[CONTAINS]
409381	409788	406	1	408	406	98.29	0.05	93.33	G334DRAFT_scaffold00001.1	HK01R3E02I7ZJM
6166	6750	1	583	585	583	98.29	0.45	100	G334DRAFT_scaffold00012.12	HK01R3E02JG72P	[CONTAINS]
56461	56869	410	1	409	410	98.29	0.31	100	G334DRAFT_scaffold00011.11	HK01R3E02JJJFO	[CONTAINS]
223	396	176	3	174	174	98.28	2.4	98.86	G334DRAFT_scaffold00044.44	HK01R3E01BF6IK	[CONTAINS]
41518	42041	1	524	524	524	98.28	1.13	100	G334DRAFT_scaffold00028.28	HK01R3E01BGK8A	[CONTAINS]
867	1156	290	1	290	290	98.28	0.68	86.83	G334DRAFT_scaffold00029.29	HK01R3E01BHXLU
34509	34624	116	1	116	116	98.28	0.28	24.07	G334DRAFT_scaffold00030.30	HK01R3E01CU99K
29693	30275	581	1	583	581	98.28	0.65	100	G334DRAFT_scaffold00020.20	HK01R3E01DDHFY	[CONTAINS]
56575	57037	463	1	463	463	98.28	0.42	79.01	G334DRAFT_scaffold00015.15	HK01R3E01DM376
196788	197308	1	522	521	522	98.28	0.07	99.43	G334DRAFT_scaffold00001.1	HK01R3E01DNCS3	[CONTAINS]
38901	39190	291	1	290	291	98.28	0.32	100	G334DRAFT_scaffold00019.19	HK01R3E01DRLY9	[CONTAINS]
73341	73923	1	583	583	583	98.28	0.53	100	G334DRAFT_scaffold00015.15	HK01R3E01EHTF8	[CONTAINS]
38195	38598	406	1	404	406	98.28	0.87	100	G334DRAFT_scaffold00028.28	HK01R3E02FKT3C	[CONTAINS]
123789	124369	580	1	581	580	98.28	0.37	100	G334DRAFT_scaffold00009.9	HK01R3E02FML5M	[CONTAINS]
38298	38874	1	579	577	579	98.28	1.24	99.83	G334DRAFT_scaffold00028.28	HK01R3E02FORB2	[CONTAINS]
40331	40791	464	1	461	464	98.28	0.99	100	G334DRAFT_scaffold00028.28	HK01R3E02FY8W5	[CONTAINS]
4306	4885	1	583	580	583	98.28	1.04	100	G334DRAFT_scaffold00027.27	HK01R3E02H07ML	[CONTAINS]
5206	5729	524	1	524	524	98.28	0.94	100	G334DRAFT_scaffold00027.27	HK01R3E02HHDLD	[CONTAINS]
57812	58160	457	109	349	349	98.28	0.29	76.37	G334DRAFT_scaffold00014.14	HK01R3E02HZV2N
494779	495359	581	1	581	581	98.28	0.07	100	G334DRAFT_scaffold00001.1	HK01R3E02IULMH	[CONTAINS]
305614	306195	1	579	582	579	98.28	0.07	100	G334DRAFT_scaffold00001.1	HK01R3E02IZ1PC	[CONTAINS]
195	367	389	561	173	173	98.27	16.32	30.84	G334DRAFT_scaffold00057.57	HK01R3E01B3MBE
24027	24257	230	1	231	230	98.27	0.21	100	G334DRAFT_scaffold00015.15	HK01R3E01BY77A	[CONTAINS]
196566	197085	520	1	520	520	98.27	0.07	100	G334DRAFT_scaffold00001.1	HK01R3E01DG8SQ	[CONTAINS]
62832	63061	231	1	230	231	98.27	0.26	100	G334DRAFT_scaffold00021.21	HK01R3E01DIOPV	[CONTAINS]
5044	5389	346	1	346	346	98.27	0.56	58.05	G334DRAFT_scaffold00026.26	HK01R3E02HTT70
77339	77916	578	1	578	578	98.27	0.37	100	G334DRAFT_scaffold00008.8	HK01R3E02I5EJA	[CONTAINS]
83003	83462	460	1	460	460	98.26	0.06	100	G334DRAFT_scaffold00001.1	HK01R3E01A0JJT	[CONTAINS]
35005	35578	583	10	574	574	98.26	0.63	98.46	G334DRAFT_scaffold00019.19	HK01R3E01CMXV7	[CONTAINS]
89582	89921	1	344	340	344	98.26	0.22	100	G334DRAFT_scaffold00008.8	HK01R3E01CUQ7T	[CONTAINS]
405231	405806	1	576	576	576	98.26	0.07	100	G334DRAFT_scaffold00001.1	HK01R3E01D0K5H	[CONTAINS]
117739	118255	522	6	517	517	98.26	0.34	99.04	G334DRAFT_scaffold00010.10	HK01R3E01DZM4V	[CONTAINS]
9588	10103	516	1	516	516	98.26	0.84	99.23	G334DRAFT_scaffold00026.26	HK01R3E02FQCXG	[CONTAINS]
4006	4520	518	2	515	517	98.26	0.93	99.23	G334DRAFT_scaffold00027.27	HK01R3E02HHAQA	[CONTAINS]
26582	26696	1	115	115	115	98.26	0.13	100	G334DRAFT_scaffold00020.20	HK01R3E02HT7G5	[CONTAINS]
41242	41815	1	571	574	571	98.26	1.24	100	G334DRAFT_scaffold00028.28	HK01R3E02HWNG1	[CONTAINS]
45096	45671	1	576	576	576	98.26	0.79	100	G334DRAFT_scaffold00025.25	HK01R3E02IFCXW	[CONTAINS]
40438	41008	574	1	571	574	98.26	1.23	100	G334DRAFT_scaffold00028.28	HK01R3E02J2P9Z	[CONTAINS]
86300	86586	287	1	287	287	98.26	0.18	100	G334DRAFT_scaffold00008.8	HK01R3E02JL9NF	[CONTAINS]
423	823	149	548	401	400	98.25	0.26	72.73	G334DRAFT_scaffold00009.9	HK01R3E01BE9L7
166464	167034	1	571	571	571	98.25	0.18	100	G334DRAFT_scaffold00002.2	HK01R3E01BM4D9	[CONTAINS]
86341	86569	229	1	229	229	98.25	0.25	100	G334DRAFT_scaffold00019.19	HK01R3E01CZMDO	[CONTAINS]
12652	13165	1	514	514	514	98.25	2.94	100	G334DRAFT_scaffold00036.36	HK01R3E01DTNJF	[CONTAINS]
38967	39365	399	1	399	399	98.25	0.44	100	G334DRAFT_scaffold00019.19	HK01R3E02GF7N4	[CONTAINS]
179130	179644	1	515	515	515	98.25	0.23	100	G334DRAFT_scaffold00005.5	HK01R3E02GXO7R	[CONTAINS]
5844	6413	570	1	570	570	98.25	1.03	100	G334DRAFT_scaffold00027.27	HK01R3E02H1KU3	[CONTAINS]
88097	88610	514	1	514	514	98.25	0.23	100	G334DRAFT_scaffold00005.5	HK01R3E02H9KVQ	[CONTAINS]
166447	167016	1	570	570	570	98.25	0.18	100	G334DRAFT_scaffold00002.2	HK01R3E02I8OFP	[CONTAINS]
4804	5371	1	567	568	567	98.24	4.67	100	G334DRAFT_scaffold00039.39	HK01R3E01BBA44	[CONTAINS]
34787	35355	1	564	569	564	98.24	1.23	100	G334DRAFT_scaffold00028.28	HK01R3E01BGA0Z	[CONTAINS]
92949	93515	567	1	567	567	98.24	0.37	99.65	G334DRAFT_scaffold00010.10	HK01R3E01BO3ZZ	[CONTAINS]
95087	95538	1	454	452	454	98.24	0.29	100	G334DRAFT_scaffold00008.8	HK01R3E01C0REH	[CONTAINS]
37181	37748	566	1	568	566	98.24	1.23	100	G334DRAFT_scaffold00028.28	HK01R3E02F5HHC	[CONTAINS]
138831	139278	454	1	448	454	98.24	0.29	100	G334DRAFT_scaffold00010.10	HK01R3E02FICSE	[CONTAINS]
276837	277403	566	1	567	566	98.24	0.18	100	G334DRAFT_scaffold00002.2	HK01R3E02G8NBX	[CONTAINS]
117281	117621	220	560	341	341	98.24	0.26	60.89	G334DRAFT_scaffold00012.12	HK01R3E02GZ7TD
7456	7966	1	511	511	511	98.24	4.2	100	G334DRAFT_scaffold00039.39	HK01R3E02HHFST	[CONTAINS]
73349	73860	1	512	512	512	98.24	0.47	100	G334DRAFT_scaffold00015.15	HK01R3E02I1X60	[CONTAINS]
179721	180174	1	454	454	454	98.24	0.2	100	G334DRAFT_scaffold00005.5	HK01R3E02IG2ST	[CONTAINS]
144630	145026	398	1	397	398	98.24	0.25	100	G334DRAFT_scaffold00007.7	HK01R3E02IOH8Y	[CONTAINS]
44830	45169	150	487	340	338	98.24	0.29	69.4	G334DRAFT_scaffold00014.14	HK01R3E02J5ENN
111116	111683	568	1	568	568	98.24	0.44	100	G334DRAFT_scaffold00012.12	HK01R3E02JK7DS	[CONTAINS]
167129	167580	1	452	452	452	98.23	0.06	81.88	G334DRAFT_scaffold00001.1	HK01R3E01A4WLP
3014	3520	1	508	507	508	98.23	0.91	100	G334DRAFT_scaffold00027.27	HK01R3E01AQI2K	[CONTAINS]
128482	129042	565	1	561	565	98.23	0.37	100	G334DRAFT_scaffold00010.10	HK01R3E01BBY9M	[CONTAINS]
86911	87022	486	374	112	113	98.23	0.09	23.25	G334DRAFT_scaffold00013.13	HK01R3E01CVDZM
37861	38368	1	508	508	508	98.23	0.56	100	G334DRAFT_scaffold00019.19	HK01R3E01CX9NW	[CONTAINS]
178503	178841	339	1	339	339	98.23	0.15	100	G334DRAFT_scaffold00005.5	HK01R3E02FJIJH	[CONTAINS]
79842	80292	4	454	451	451	98.23	0.51	99.34	G334DRAFT_scaffold00021.21	HK01R3E02GB1PS	[CONTAINS]
36199	36704	1	507	506	507	98.23	1.09	100	G334DRAFT_scaffold00028.28	HK01R3E02GL00F	[CONTAINS]
71657	72222	1	566	566	566	98.23	0.48	100	G334DRAFT_scaffold00014.14	HK01R3E02HS7FK	[CONTAINS]
38293	38404	113	1	112	113	98.23	0.1	100	G334DRAFT_scaffold00016.16	HK01R3E02I7BDU	[CONTAINS]
4937	5387	1	451	451	451	98.23	3.71	100	G334DRAFT_scaffold00039.39	HK01R3E02IDLXR	[CONTAINS]
38353	38916	565	1	564	565	98.23	1.22	100	G334DRAFT_scaffold00028.28	HK01R3E02IO3AJ	[CONTAINS]
44828	45220	47	440	393	394	98.23	0.33	89.55	G334DRAFT_scaffold00014.14	HK01R3E02J0KZY
33718	34112	395	1	395	395	98.23	0.85	100	G334DRAFT_scaffold00028.28	HK01R3E02JX7WB	[CONTAINS]
72976	73481	507	1	506	507	98.22	0.58	100	G334DRAFT_scaffold00021.21	HK01R3E01AX6XT	[CONTAINS]
37700	38260	561	1	561	561	98.22	0.52	100	G334DRAFT_scaffold00016.16	HK01R3E01CN8YD	[CONTAINS]
90115	90507	1	393	393	393	98.22	0.17	99.24	G334DRAFT_scaffold00005.5	HK01R3E01D48PN	[CONTAINS]
134729	135175	2	451	447	450	98.22	0.29	99.78	G334DRAFT_scaffold00010.10	HK01R3E02FN3VB	[CONTAINS]
9967	10527	1	561	561	561	98.22	2.33	100	G334DRAFT_scaffold00032.32	HK01R3E02FV0GJ	[CONTAINS]
12868	13259	551	158	392	394	98.22	0.43	71.51	G334DRAFT_scaffold00020.20	HK01R3E02G8ZND
396779	397282	1	503	504	503	98.22	0.06	100	G334DRAFT_scaffold00001.1	HK01R3E02GY1D7	[CONTAINS]
83042	83378	333	1	337	333	98.22	0.21	100	G334DRAFT_scaffold00007.7	HK01R3E02H0EKV	[CONTAINS]
409381	409885	127	629	505	503	98.22	0.06	79.97	G334DRAFT_scaffold00001.1	HK01R3E02JF31K
44936	45495	560	1	560	560	98.21	0.47	100	G334DRAFT_scaffold00014.14	HK01R3E01A4E2L	[CONTAINS]
69362	69641	280	1	280	280	98.21	0.11	52.53	G334DRAFT_scaffold00004.4	HK01R3E01BL00P
223174	223341	433	600	168	168	98.21	0.06	28	G334DRAFT_scaffold00004.4	HK01R3E01BSVDK
93531	94085	557	1	555	557	98.21	0.35	100	G334DRAFT_scaffold00008.8	HK01R3E01D9F77	[CONTAINS]
9955	10177	585	364	223	222	98.21	0.52	37.95	G334DRAFT_scaffold00029.29	HK01R3E01DW18F
112559	112726	390	557	168	168	98.21	0.14	30.16	G334DRAFT_scaffold00013.13	HK01R3E01DY7GI
94090	94643	558	1	554	558	98.21	0.35	100	G334DRAFT_scaffold00008.8	HK01R3E02F4CPY	[CONTAINS]
38183	38629	1	448	447	448	98.21	0.41	100	G334DRAFT_scaffold00016.16	HK01R3E02H8DP5	[CONTAINS]
35640	36252	1	608	613	608	98.21	1.32	100	G334DRAFT_scaffold00028.28	HK01R3E02I5GNJ	[CONTAINS]
107820	108043	223	1	224	223	98.21	0.17	100	G334DRAFT_scaffold00012.12	HK01R3E02IHO6Z	[CONTAINS]
193720	194277	1	555	558	555	98.21	0.07	100	G334DRAFT_scaffold00001.1	HK01R3E02JFP5X	[CONTAINS]
104654	105098	445	1	445	445	98.2	0.28	100	G334DRAFT_scaffold00009.9	HK01R3E01A7FE6	[CONTAINS]
36714	36824	111	1	111	111	98.2	0.15	26.75	G334DRAFT_scaffold00025.25	HK01R3E01A8BVS
34797	35352	1	553	556	553	98.2	1.2	100	G334DRAFT_scaffold00028.28	HK01R3E01AMRTN	[CONTAINS]
106250	106750	501	1	501	501	98.2	0.18	99.6	G334DRAFT_scaffold00003.3	HK01R3E01B6JJK	[CONTAINS]
8126	8291	167	1	166	167	98.2	1.42	98.82	G334DRAFT_scaffold00040.40	HK01R3E01CLSKR	[CONTAINS]
196587	197085	500	1	499	500	98.2	0.06	100	G334DRAFT_scaffold00001.1	HK01R3E01CNRQ8	[CONTAINS]
37089	37255	166	1	167	166	98.2	0.15	39.15	G334DRAFT_scaffold00016.16	HK01R3E01ESVVK
1	444	20	464	444	445	98.2	0.72	95.91	G334DRAFT_scaffold00026.26	HK01R3E02FXMRT	[CONTAINS]
5108	5607	3	502	500	500	98.2	0.9	99.6	G334DRAFT_scaffold00027.27	HK01R3E02IDISJ	[CONTAINS]
6639	6860	222	1	222	222	98.2	1.83	51.15	G334DRAFT_scaffold00039.39	HK01R3E02JJ8OF
501997	502274	278	1	278	278	98.2	0.03	100	G334DRAFT_scaffold00001.1	HK01R3E02JPYXZ	[CONTAINS]
17154	17485	1	332	332	332	98.2	1.9	63.72	G334DRAFT_scaffold00036.36	HK01R3E02JY7UW	[END]
3712	4263	1	552	552	552	98.19	0.99	100	G334DRAFT_scaffold00027.27	HK01R3E01AUUM1	[CONTAINS]
43386	43993	608	1	608	608	98.19	1.31	100	G334DRAFT_scaffold00028.28	HK01R3E01B3ICA	[CONTAINS]
193818	194315	1	496	498	496	98.19	0.06	100	G334DRAFT_scaffold00001.1	HK01R3E01BK3ZW	[CONTAINS]
7989	8375	1	387	387	387	98.19	0.7	100	G334DRAFT_scaffold00027.27	HK01R3E01C11V9	[CONTAINS]
34710	35260	551	1	551	551	98.19	0.61	100	G334DRAFT_scaffold00019.19	HK01R3E01CP9WM	[CONTAINS]
203894	204114	1	221	221	221	98.19	0.03	38.37	G334DRAFT_scaffold00001.1	HK01R3E01CRITU
504230	504395	488	324	166	165	98.19	0.02	33.81	G334DRAFT_scaffold00001.1	HK01R3E01DK869
38457	39008	1	551	552	551	98.19	1.19	100	G334DRAFT_scaffold00028.28	HK01R3E01EDJZ2	[CONTAINS]
24155	24762	1	607	608	607	98.19	0.56	100	G334DRAFT_scaffold00015.15	HK01R3E01EH36Z	[CONTAINS]
72585	73134	554	1	550	554	98.19	0.5	100	G334DRAFT_scaffold00015.15	HK01R3E02FJY2H	[CONTAINS]
5155	5596	1	442	442	442	98.19	0.8	100	G334DRAFT_scaffold00027.27	HK01R3E02G6U3O	[CONTAINS]
83550	84103	554	1	554	554	98.19	0.18	100	G334DRAFT_scaffold00002.2	HK01R3E02HOVC8	[CONTAINS]
38699	39251	556	4	553	553	98.19	0.51	99.46	G334DRAFT_scaffold00016.16	HK01R3E02I2FSG	[CONTAINS]
255959	256507	1	551	549	551	98.19	0.21	100	G334DRAFT_scaffold00004.4	HK01R3E02IXOK8	[CONTAINS]
59082	59190	433	541	109	109	98.18	0.13	19.53	G334DRAFT_scaffold00022.22	HK01R3E01AWF0W
20480	21026	1	548	547	548	98.18	0.5	100	G334DRAFT_scaffold00015.15	HK01R3E01B63YO	[CONTAINS]
6806	7408	603	1	603	603	98.18	1.09	100	G334DRAFT_scaffold00027.27	HK01R3E01BI94C	[CONTAINS]
20329	20876	1	548	548	548	98.18	0.5	100	G334DRAFT_scaffold00015.15	HK01R3E01BRG1J	[CONTAINS]
44503	45051	1	549	549	549	98.18	1.18	99.64	G334DRAFT_scaffold00028.28	HK01R3E01C2TAO	[CONTAINS]
18	180	1	165	163	165	98.18	1.48	100	G334DRAFT_scaffold00041.41	HK01R3E01C3O7K	[CONTAINS]
89638	90077	28	466	440	439	98.18	0.27	82.21	G334DRAFT_scaffold00007.7	HK01R3E01CHDTX
9971	10520	1	549	550	549	98.18	2.29	99.46	G334DRAFT_scaffold00032.32	HK01R3E02F2U8K	[CONTAINS]
85690	85853	163	1	164	163	98.18	0.1	100	G334DRAFT_scaffold00007.7	HK01R3E02FV953	[CONTAINS]
17321	17485	484	322	165	163	98.18	0.94	31.23	G334DRAFT_scaffold00036.36	HK01R3E02HUPTG
38094	38640	548	1	547	548	98.18	1.18	100	G334DRAFT_scaffold00028.28	HK01R3E02ISZOO	[CONTAINS]
257513	257947	435	1	435	435	98.17	0.05	100	G334DRAFT_scaffold00001.1	HK01R3E01AMLJW	[CONTAINS]
89250	89732	492	1	483	492	98.17	0.3	100	G334DRAFT_scaffold00007.7	HK01R3E01B9LO5	[CONTAINS]
31752	31858	494	386	107	109	98.17	0.08	21.98	G334DRAFT_scaffold00012.12	HK01R3E02FR9AC
751	1078	328	1	328	328	98.17	17.31	61.31	G334DRAFT_scaffold00051.51	HK01R3E02G38EG
139348	139891	544	1	544	544	98.16	0.35	99.63	G334DRAFT_scaffold00009.9	HK01R3E01AM8S0	[CONTAINS]
84472	84899	434	1	428	434	98.16	0.14	100	G334DRAFT_scaffold00002.2	HK01R3E01AXQNC	[CONTAINS]
33884	34369	488	1	486	488	98.16	1.05	100	G334DRAFT_scaffold00028.28	HK01R3E01B7U0A	[CONTAINS]
44724	45210	1	489	487	489	98.16	0.54	100	G334DRAFT_scaffold00019.19	HK01R3E01C08LL	[CONTAINS]
257798	258012	1	217	215	217	98.16	0.03	100	G334DRAFT_scaffold00001.1	HK01R3E01C549A	[CONTAINS]
405028	405570	543	1	543	543	98.16	0.07	99.82	G334DRAFT_scaffold00001.1	HK01R3E01DD83K	[CONTAINS]
44771	45314	543	1	544	543	98.16	1.17	100	G334DRAFT_scaffold00028.28	HK01R3E01DPFDY	[CONTAINS]
146384	146764	381	1	381	381	98.16	0.24	100	G334DRAFT_scaffold00007.7	HK01R3E01E4NEN	[CONTAINS]
39559	40101	12	554	543	543	98.16	0.7	98.01	G334DRAFT_scaffold00024.24	HK01R3E01ETGAY	[CONTAINS]
36994	37422	1	434	429	434	98.16	0.36	100	G334DRAFT_scaffold00013.13	HK01R3E02FYOG0	[CONTAINS]
8426	8750	1	326	325	326	98.16	2.67	71.65	G334DRAFT_scaffold00039.39	HK01R3E02G8UP6
37616	38212	597	3	597	595	98.16	1.29	99.66	G334DRAFT_scaffold00028.28	HK01R3E02GY7QQ	[CONTAINS]
12726	13213	488	1	488	488	98.16	2.79	100	G334DRAFT_scaffold00036.36	HK01R3E02HJUQM	[CONTAINS]
151861	152291	4	435	431	432	98.15	0.05	99.31	G334DRAFT_scaffold00001.1	HK01R3E01A2EQF	[CONTAINS]
185377	185916	540	1	540	540	98.15	0.17	99.45	G334DRAFT_scaffold00002.2	HK01R3E01AMTY9	[CONTAINS]
6367	6745	379	1	379	379	98.15	0.29	100	G334DRAFT_scaffold00012.12	HK01R3E01AU4E3	[CONTAINS]
108416	109009	1	593	594	593	98.15	0.39	100	G334DRAFT_scaffold00010.10	HK01R3E01CUGMW	[CONTAINS]
3501	3606	108	1	106	108	98.15	0.08	100	G334DRAFT_scaffold00011.11	HK01R3E02H6KCD	[CONTAINS]
2	109	114	7	108	108	98.15	0.14	23.28	G334DRAFT_scaffold00023.23	HK01R3E02H8CWD
1	324	511	188	324	324	98.15	0.52	58.48	G334DRAFT_scaffold00026.26	HK01R3E02HBA75
2	109	543	436	108	108	98.15	0.14	19.82	G334DRAFT_scaffold00023.23	HK01R3E02HSY92
215395	215935	1	533	541	533	98.15	0.2	100	G334DRAFT_scaffold00003.3	HK01R3E02I7LRI	[CONTAINS]
37235	37503	1	270	269	270	98.15	0.48	100	G334DRAFT_scaffold00027.27	HK01R3E02JFC60	[CONTAINS]
90282	90819	538	1	538	538	98.14	0.17	99.81	G334DRAFT_scaffold00002.2	HK01R3E01A213G	[CONTAINS]
149910	150393	1	484	484	484	98.14	0.32	100	G334DRAFT_scaffold00010.10	HK01R3E01B2EE4	[CONTAINS]
73596	73810	335	549	215	215	98.14	0.14	39.16	G334DRAFT_scaffold00010.10	HK01R3E01BWBKC
185111	185699	591	1	589	591	98.14	0.19	100	G334DRAFT_scaffold00002.2	HK01R3E01BZ0D7	[CONTAINS]
71683	72273	591	1	591	591	98.14	0.67	100	G334DRAFT_scaffold00021.21	HK01R3E01DEAZU	[CONTAINS]
31245	31728	4	488	484	485	98.14	0.78	99.39	G334DRAFT_scaffold00026.26	HK01R3E02F71T1	[CONTAINS]
9941	10479	539	1	539	539	98.14	2.24	100	G334DRAFT_scaffold00032.32	HK01R3E02H7V6H	[CONTAINS]
459693	460231	1	538	539	538	98.14	0.07	100	G334DRAFT_scaffold00001.1	HK01R3E02IZFDP	[CONTAINS]
9728	10208	1	481	481	481	98.13	0.78	100	G334DRAFT_scaffold00026.26	HK01R3E01B4RL0	[CONTAINS]
37164	37642	1	482	479	482	98.13	0.53	100	G334DRAFT_scaffold00019.19	HK01R3E01BZ17M	[CONTAINS]
46635	47220	587	2	586	586	98.13	0.49	99.83	G334DRAFT_scaffold00014.14	HK01R3E01CXO9Z	[CONTAINS]
111465	111783	321	1	319	321	98.13	0.25	100	G334DRAFT_scaffold00012.12	HK01R3E02GUM47	[CONTAINS]
8545	8757	1	214	213	214	98.13	1.75	38.91	G334DRAFT_scaffold00039.39	HK01R3E02I31NP
35352	35883	534	1	532	534	98.13	1.15	100	G334DRAFT_scaffold00028.28	HK01R3E02IDHEX	[CONTAINS]
56481	57012	1	533	532	533	98.12	0.34	100	G334DRAFT_scaffold00009.9	HK01R3E01AI366	[CONTAINS]
68793	69163	372	1	371	372	98.12	0.41	100	G334DRAFT_scaffold00020.20	HK01R3E01AL0NM	[CONTAINS]
3332	3702	374	2	371	373	98.12	0.28	70.11	G334DRAFT_scaffold00011.11	HK01R3E01BGZNI
129093	129623	532	1	531	532	98.12	0.34	100	G334DRAFT_scaffold00009.9	HK01R3E01BLYTD	[CONTAINS]
113250	113781	532	1	532	532	98.12	0.41	100	G334DRAFT_scaffold00012.12	HK01R3E01C0OLM	[CONTAINS]
72905	73490	586	1	586	586	98.12	0.67	100	G334DRAFT_scaffold00021.21	HK01R3E02F3ZYB	[CONTAINS]
111206	111683	480	1	478	480	98.12	0.37	100	G334DRAFT_scaffold00012.12	HK01R3E02FXOGH	[CONTAINS]
193637	194167	5	534	531	530	98.12	0.07	99.25	G334DRAFT_scaffold00001.1	HK01R3E02GXIB1	[CONTAINS]
37089	37248	268	426	160	159	98.12	0.15	37.32	G334DRAFT_scaffold00016.16	HK01R3E02HEFRK
146298	146882	1	585	585	585	98.12	0.36	100	G334DRAFT_scaffold00007.7	HK01R3E02HKII0	[CONTAINS]
409381	409858	476	1	478	476	98.12	0.06	89.47	G334DRAFT_scaffold00001.1	HK01R3E02HMN3W
351615	352199	585	1	585	585	98.12	0.07	100	G334DRAFT_scaffold00001.1	HK01R3E02HOJ4Y	[CONTAINS]
33093	33571	479	1	479	479	98.12	1.03	100	G334DRAFT_scaffold00028.28	HK01R3E02HXXW1	[CONTAINS]
129043	129575	1	533	533	533	98.12	0.34	99.81	G334DRAFT_scaffold00009.9	HK01R3E02IK5HI	[CONTAINS]
67211	67740	1	529	530	529	98.11	0.2	100	G334DRAFT_scaffold00004.4	HK01R3E01AD7WW	[CONTAINS]
423	1003	581	1	581	581	98.11	0.37	96.67	G334DRAFT_scaffold00009.9	HK01R3E01B4LC6	[CONTAINS]
156522	156627	107	2	106	106	98.11	0.01	99.07	G334DRAFT_scaffold00001.1	HK01R3E01B88LH	[CONTAINS]
35282	35704	423	1	423	423	98.11	0.91	100	G334DRAFT_scaffold00028.28	HK01R3E01C0Y0Y	[CONTAINS]
4588	4745	280	438	158	159	98.11	0.06	35.81	G334DRAFT_scaffold00004.4	HK01R3E01CG6JM
89321	89797	477	1	477	477	98.11	0.31	100	G334DRAFT_scaffold00010.10	HK01R3E01CO8FR	[CONTAINS]
56575	57050	476	1	476	476	98.11	0.44	81.93	G334DRAFT_scaffold00015.15	HK01R3E01CW53A
2065	2647	583	1	583	583	98.11	1.05	100	G334DRAFT_scaffold00027.27	HK01R3E01EB2SF	[CONTAINS]
28390	28970	581	1	581	581	98.11	0.64	99.32	G334DRAFT_scaffold00020.20	HK01R3E02GOFRW	[CONTAINS]
71421	71945	527	1	525	527	98.11	0.17	100	G334DRAFT_scaffold00002.2	HK01R3E02HNB97	[CONTAINS]
48745	48956	1	212	212	212	98.11	0.18	100	G334DRAFT_scaffold00013.13	HK01R3E02IWHTY	[CONTAINS]
44437	45015	4	582	579	579	98.1	1.25	99.48	G334DRAFT_scaffold00028.28	HK01R3E01B1HK3	[CONTAINS]
19771	20033	1	262	263	262	98.1	0.47	100	G334DRAFT_scaffold00027.27	HK01R3E01C8JEG	[CONTAINS]
4302	4879	580	4	578	577	98.1	0.54	99.48	G334DRAFT_scaffold00016.16	HK01R3E01ERLT0	[CONTAINS]
45222	45801	1	580	580	580	98.1	0.49	100	G334DRAFT_scaffold00014.14	HK01R3E02FRV2R	[CONTAINS]
35138	35717	578	1	580	578	98.1	1.25	100	G334DRAFT_scaffold00028.28	HK01R3E02H80Q1	[CONTAINS]
150387	150491	287	390	105	104	98.1	0.03	22.41	G334DRAFT_scaffold00002.2	HK01R3E02HJ5EP
256805	257331	526	1	527	526	98.1	0.2	100	G334DRAFT_scaffold00004.4	HK01R3E02I2Z49	[CONTAINS]
166553	167130	578	1	578	578	98.1	0.19	100	G334DRAFT_scaffold00002.2	HK01R3E02IR36N	[CONTAINS]
531673	532144	114	585	472	472	98.1	0.06	80.68	G334DRAFT_scaffold00001.1	HK01R3E02IYFIM
37371	37950	579	1	580	579	98.1	1.25	100	G334DRAFT_scaffold00028.28	HK01R3E02J02O6	[CONTAINS]
258971	259548	578	1	578	578	98.1	0.07	100	G334DRAFT_scaffold00001.1	HK01R3E02JEY0G	[CONTAINS]
46898	47424	1	526	527	526	98.1	0.58	99.06	G334DRAFT_scaffold00019.19	HK01R3E02JRXLH	[CONTAINS]
111495	112071	577	1	577	577	98.09	0.45	100	G334DRAFT_scaffold00012.12	HK01R3E01A3BQA	[CONTAINS]
106267	106685	419	1	419	419	98.09	0.15	100	G334DRAFT_scaffold00003.3	HK01R3E01A3JHF	[CONTAINS]
86527	86996	470	1	470	470	98.09	0.3	100	G334DRAFT_scaffold00008.8	HK01R3E01B9KA1	[CONTAINS]
165471	166047	1	577	577	577	98.09	0.19	100	G334DRAFT_scaffold00002.2	HK01R3E01DN7YS	[CONTAINS]
111047	111569	522	1	523	522	98.09	0.41	100	G334DRAFT_scaffold00012.12	HK01R3E02G9NO2	[CONTAINS]
14836	15253	418	1	418	418	98.09	1.74	100	G334DRAFT_scaffold00032.32	HK01R3E02GJ3PP	[CONTAINS]
109086	109557	1	472	472	472	98.09	0.31	100	G334DRAFT_scaffold00010.10	HK01R3E02HGOMY	[CONTAINS]
112224	112747	524	1	524	524	98.09	0.41	100	G334DRAFT_scaffold00012.12	HK01R3E02HKWU4	[CONTAINS]
531673	532035	36	401	363	366	98.09	0.05	91.27	G334DRAFT_scaffold00001.1	HK01R3E02IWCY3
50247	50350	1	104	104	104	98.08	0.09	21.94	G334DRAFT_scaffold00014.14	HK01R3E01AWCC8
52211	52575	365	1	365	365	98.08	0.59	100	G334DRAFT_scaffold00026.26	HK01R3E01B6IZC	[CONTAINS]
13873	14393	1	518	521	518	98.08	0.2	100	G334DRAFT_scaffold00004.4	HK01R3E01CASFD	[CONTAINS]
3805	4324	519	1	520	519	98.08	0.94	100	G334DRAFT_scaffold00027.27	HK01R3E01CKSR7	[CONTAINS]
343	444	252	355	102	104	98.08	0.11	29.3	G334DRAFT_scaffold00018.18	HK01R3E01CNPQO
147459	147926	1	468	468	468	98.08	0.29	100	G334DRAFT_scaffold00007.7	HK01R3E01CRIBZ	[CONTAINS]
29901	30472	1	572	572	572	98.08	0.74	100	G334DRAFT_scaffold00024.24	HK01R3E01DIL7L	[CONTAINS]
28472	28991	1	520	520	520	98.08	0.58	100	G334DRAFT_scaffold00020.20	HK01R3E01DZTMS	[CONTAINS]
110	317	1	208	208	208	98.08	0.23	39.85	G334DRAFT_scaffold00019.19	HK01R3E01ENKA4
85515	85617	113	10	103	104	98.08	0.11	91.23	G334DRAFT_scaffold00017.17	HK01R3E01EOEH4
3376	3844	1	469	469	469	98.08	0.84	100	G334DRAFT_scaffold00027.27	HK01R3E02FUJ1H	[CONTAINS]
108501	109072	572	1	572	572	98.08	0.38	100	G334DRAFT_scaffold00010.10	HK01R3E02GLLDF	[CONTAINS]
92130	92598	1	469	469	469	98.08	0.21	100	G334DRAFT_scaffold00005.5	HK01R3E02I8CGE	[CONTAINS]
44121	44694	571	1	574	571	98.08	1.24	100	G334DRAFT_scaffold00028.28	HK01R3E02IUWSZ	[CONTAINS]
73940	74147	1	208	208	208	98.08	0.24	45.81	G334DRAFT_scaffold00021.21	HK01R3E02J48K0
1	313	171	483	313	313	98.08	0.56	64.54	G334DRAFT_scaffold00027.27	HK01R3E02JFB7M	[BEGIN]
4663	5233	1	570	571	570	98.07	3.91	100	G334DRAFT_scaffold00037.37	HK01R3E01CELZA	[CONTAINS]
38679	39248	573	4	570	570	98.07	1.23	99.48	G334DRAFT_scaffold00028.28	HK01R3E01CZP6N	[CONTAINS]
73405	73817	1	414	413	414	98.07	0.38	100	G334DRAFT_scaffold00015.15	HK01R3E01DOB3O	[CONTAINS]
4789	5306	1	518	518	518	98.07	0.93	100	G334DRAFT_scaffold00027.27	HK01R3E02F4J1S	[CONTAINS]
81741	82203	1	466	463	466	98.07	0.06	100	G334DRAFT_scaffold00001.1	HK01R3E02FSM6J	[CONTAINS]
57695	58160	524	59	466	466	98.07	0.39	88.93	G334DRAFT_scaffold00014.14	HK01R3E02G23EW
496527	496940	1	414	414	414	98.07	0.05	100	G334DRAFT_scaffold00001.1	HK01R3E02JDXDK	[CONTAINS]
153258	153825	574	7	568	568	98.06	0.36	97.93	G334DRAFT_scaffold00008.8	HK01R3E01AV69Y	[CONTAINS]
8459	8974	516	1	516	516	98.06	0.59	100	G334DRAFT_scaffold00021.21	HK01R3E01BGWIL	[CONTAINS]
62694	62847	155	1	154	155	98.06	0.1	100	G334DRAFT_scaffold00008.8	HK01R3E01BM2CY	[CONTAINS]
44830	45034	341	545	205	205	98.06	0.17	37.61	G334DRAFT_scaffold00014.14	HK01R3E01CAG6M
126980	127081	103	1	102	103	98.06	0.07	23.95	G334DRAFT_scaffold00010.10	HK01R3E01DPAYO
109278	109845	574	7	568	568	98.06	0.18	98.95	G334DRAFT_scaffold00002.2	HK01R3E01EMF2T	[CONTAINS]
33350	33504	155	1	155	155	98.06	0.1	100	G334DRAFT_scaffold00007.7	HK01R3E01EQBWE	[CONTAINS]
4944	5304	2	362	361	361	98.06	0.28	99.72	G334DRAFT_scaffold00011.11	HK01R3E02GQH51	[CONTAINS]
45340	45907	568	1	568	568	98.06	0.78	100	G334DRAFT_scaffold00025.25	HK01R3E02GXBVA	[CONTAINS]
43744	44102	1	361	359	361	98.06	0.4	100	G334DRAFT_scaffold00019.19	HK01R3E02H2PWO	[CONTAINS]
276419	276934	13	527	516	515	98.06	0.17	97.72	G334DRAFT_scaffold00002.2	HK01R3E02HBB4G	[CONTAINS]
75813	76018	1	206	206	206	98.06	0.23	47.25	G334DRAFT_scaffold00020.20	HK01R3E02HHVV9
150302	150456	155	1	155	155	98.06	0.06	28.18	G334DRAFT_scaffold00004.4	HK01R3E02HLUIJ
73289	73804	1	516	516	516	98.06	0.47	100	G334DRAFT_scaffold00015.15	HK01R3E02IE6MZ	[CONTAINS]
5182	5642	1	461	461	461	98.05	0.83	100	G334DRAFT_scaffold00027.27	HK01R3E01A3ZHJ	[CONTAINS]
44830	45084	342	597	255	256	98.05	0.21	42.88	G334DRAFT_scaffold00014.14	HK01R3E01CARSC
68753	69315	1	563	563	563	98.05	0.21	100	G334DRAFT_scaffold00004.4	HK01R3E01CPN0M	[CONTAINS]
49617	50077	535	77	461	459	98.05	0.39	85.79	G334DRAFT_scaffold00014.14	HK01R3E01D25JN
223174	223378	337	540	205	204	98.05	0.08	37.78	G334DRAFT_scaffold00004.4	HK01R3E02GK4KF
9971	10482	1	509	512	509	98.05	2.13	100	G334DRAFT_scaffold00032.32	HK01R3E02IF487	[CONTAINS]
108520	109033	1	514	514	514	98.05	0.34	100	G334DRAFT_scaffold00010.10	HK01R3E02IFGQN	[CONTAINS]
13674	14237	1	563	564	563	98.05	0.22	100	G334DRAFT_scaffold00004.4	HK01R3E02JEPRF	[CONTAINS]
351515	352073	1	560	559	560	98.04	0.07	100	G334DRAFT_scaffold00001.1	HK01R3E01C0OGU	[CONTAINS]
46514	46871	358	1	358	358	98.04	0.27	100	G334DRAFT_scaffold00011.11	HK01R3E01CKJHS	[CONTAINS]
56555	57064	43	551	510	509	98.04	0.47	92.38	G334DRAFT_scaffold00015.15	HK01R3E01DVIK7
92700	93258	1	560	559	560	98.04	0.37	100	G334DRAFT_scaffold00010.10	HK01R3E01ETOHQ	[CONTAINS]
34085	34493	408	1	409	408	98.04	0.88	100	G334DRAFT_scaffold00028.28	HK01R3E02F49TY	[CONTAINS]
286369	286726	1	357	358	357	98.04	0.04	98.35	G334DRAFT_scaffold00001.1	HK01R3E02F99C0	[CONTAINS]
409381	409788	405	1	408	405	98.04	0.05	71.94	G334DRAFT_scaffold00001.1	HK01R3E02GXXRD
258426	258986	1	561	561	561	98.04	0.07	100	G334DRAFT_scaffold00001.1	HK01R3E02H7OZ9	[CONTAINS]
2139	2589	1	460	451	460	98.04	3.09	100	G334DRAFT_scaffold00037.37	HK01R3E02JCJYD	[CONTAINS]
31588	32144	1	555	557	555	98.03	0.62	100	G334DRAFT_scaffold00020.20	HK01R3E01AGAE0	[CONTAINS]
11	315	435	131	305	305	98.03	0.34	70.11	G334DRAFT_scaffold00019.19	HK01R3E01BJGVW
772305	772812	508	1	508	508	98.03	0.06	100	G334DRAFT_scaffold00001.1	HK01R3E01C6IG9	[CONTAINS]
67649	68155	1	507	507	507	98.03	0.32	100	G334DRAFT_scaffold00009.9	HK01R3E01C9ROM	[CONTAINS]
2790	3397	605	1	608	605	98.03	4.16	99.51	G334DRAFT_scaffold00037.37	HK01R3E01CDIKS	[CONTAINS]
20259	20410	1	152	152	152	98.03	0.25	30.89	G334DRAFT_scaffold00026.26	HK01R3E01D3FJV
178663	179118	455	1	456	455	98.03	0.2	100	G334DRAFT_scaffold00005.5	HK01R3E02F9N4Z	[CONTAINS]
82973	83173	343	545	201	203	98.03	0.13	37.25	G334DRAFT_scaffold00007.7	HK01R3E02FIPFH
44723	45024	1	304	302	304	98.03	0.65	100	G334DRAFT_scaffold00028.28	HK01R3E02G5P6P	[CONTAINS]
83583	84138	1	556	556	556	98.03	0.18	100	G334DRAFT_scaffold00002.2	HK01R3E02GMYP5	[CONTAINS]
91421	92027	607	1	607	607	98.03	0.39	100	G334DRAFT_scaffold00008.8	HK01R3E02GRMLT	[CONTAINS]
63946	64352	1	407	407	407	98.03	0.34	99.75	G334DRAFT_scaffold00013.13	HK01R3E02ITQ36	[CONTAINS]
37346	37903	1	558	558	558	98.03	0.62	100	G334DRAFT_scaffold00019.19	HK01R3E02IU0OF	[CONTAINS]
9266	9417	152	1	152	152	98.03	1.38	31.67	G334DRAFT_scaffold00041.41	HK01R3E02IZ6QX
8585	8939	1	355	355	355	98.03	0.64	97.26	G334DRAFT_scaffold00027.27	HK01R3E02JNCQD	[CONTAINS]
143028	143178	1	152	151	152	98.03	0.1	100	G334DRAFT_scaffold00008.8	HK01R3E02JQCHN	[CONTAINS]
1784	2391	1	608	608	608	98.03	22.46	100	G334DRAFT_scaffold00047.47	HK01R3E02JTIAW	[CONTAINS]
7812	8317	1	506	506	506	98.02	0.55	100	G334DRAFT_scaffold00017.17	HK01R3E01A6UVF	[CONTAINS]
17235	17485	1	252	251	252	98.02	1.44	50.4	G334DRAFT_scaffold00036.36	HK01R3E01AU4HG	[END]
42757	43261	504	1	505	504	98.02	1.09	100	G334DRAFT_scaffold00028.28	HK01R3E01BQVYI	[CONTAINS]
7954	8204	1	251	251	251	98.02	1.04	100	G334DRAFT_scaffold00032.32	HK01R3E01D6RRZ	[CONTAINS]
56599	57154	4	555	556	552	98.02	0.51	99.46	G334DRAFT_scaffold00015.15	HK01R3E01DV2LQ	[CONTAINS]
150218	150618	404	1	401	404	98.02	0.24	100	G334DRAFT_scaffold00006.6	HK01R3E02G90XW	[CONTAINS]
14659	15164	1	506	506	506	98.02	2.27	100	G334DRAFT_scaffold00034.34	HK01R3E02GTLAP	[CONTAINS]
93210	93764	555	1	555	555	98.02	0.51	100	G334DRAFT_scaffold00015.15	HK01R3E02GUBUO	[CONTAINS]
28250	28653	404	1	404	404	98.02	0.27	100	G334DRAFT_scaffold00010.10	HK01R3E02GVIF8	[CONTAINS]
1592	2046	455	1	455	455	98.02	16.81	100	G334DRAFT_scaffold00047.47	HK01R3E02HMZ0Q	[CONTAINS]
197885	198388	504	1	504	504	98.02	0.06	100	G334DRAFT_scaffold00001.1	HK01R3E02I7JJB	[CONTAINS]
259072	259474	1	404	403	404	98.02	0.05	100	G334DRAFT_scaffold00001.1	HK01R3E02IFPFA	[CONTAINS]
8267	8770	1	503	504	503	98.02	0.39	100	G334DRAFT_scaffold00012.12	HK01R3E02JC22I	[CONTAINS]
5	105	130	30	101	101	98.02	0.04	18.3	G334DRAFT_scaffold00004.4	HK01R3E02JCDFB
76048	76553	506	1	506	506	98.02	0.46	100	G334DRAFT_scaffold00015.15	HK01R3E02JIVCN	[CONTAINS]
61879	62384	4	507	506	504	98.02	0.42	99.41	G334DRAFT_scaffold00013.13	HK01R3E02JLA1W	[CONTAINS]
196484	197084	1	602	601	602	98.01	0.08	100	G334DRAFT_scaffold00001.1	HK01R3E01CMN5D	[CONTAINS]
724488	724989	1	502	502	502	98.01	0.06	100	G334DRAFT_scaffold00001.1	HK01R3E01CPF07	[CONTAINS]
124035	124535	1	503	501	503	98.01	0.32	98.82	G334DRAFT_scaffold00009.9	HK01R3E01DLM02	[CONTAINS]
43210	43559	352	1	350	352	98.01	0.75	100	G334DRAFT_scaffold00028.28	HK01R3E01DOOWE	[CONTAINS]
1	349	42	391	349	350	98.01	0.27	59.12	G334DRAFT_scaffold00011.11	HK01R3E01DR7Y0
723573	724075	500	1	503	500	98.01	0.06	100	G334DRAFT_scaffold00001.1	HK01R3E02GACHG	[CONTAINS]
256900	257400	1	502	501	502	98.01	0.19	99.6	G334DRAFT_scaffold00004.4	HK01R3E02GG8KD	[CONTAINS]
37393	37838	451	1	446	451	98.01	0.37	100	G334DRAFT_scaffold00013.13	HK01R3E02GOUZU	[CONTAINS]
13683	14286	1	604	604	604	98.01	0.23	100	G334DRAFT_scaffold00004.4	HK01R3E02GQY6U	[CONTAINS]
34424	34925	503	1	502	503	98.01	0.81	100	G334DRAFT_scaffold00026.26	HK01R3E02GR7TV	[CONTAINS]
723697	724247	1	551	551	551	98.01	0.07	100	G334DRAFT_scaffold00001.1	HK01R3E02I79KX	[CONTAINS]
56387	56737	210	560	351	351	98.01	0.22	62.68	G334DRAFT_scaffold00009.9	HK01R3E02IG7P5
494391	494792	1	402	402	402	98.01	0.05	100	G334DRAFT_scaffold00001.1	HK01R3E02IM935	[CONTAINS]
2558	3159	601	1	602	601	98.01	4.12	100	G334DRAFT_scaffold00037.37	HK01R3E02JHXNF	[CONTAINS]
3321	3874	1	554	554	554	98.01	1	100	G334DRAFT_scaffold00027.27	HK01R3E02JJTSQ	[CONTAINS]
217826	218126	301	1	301	301	98.01	0.1	52.53	G334DRAFT_scaffold00002.2	HK01R3E02JL1XT
35978	36530	553	1	553	553	98.01	1.19	100	G334DRAFT_scaffold00028.28	HK01R3E02JNCS1	[CONTAINS]
4273	4826	1	554	554	554	98.01	4.56	100	G334DRAFT_scaffold00039.39	HK01R3E02JT6AT	[CONTAINS]
17876	17975	479	578	100	100	98	0.22	17.3	G334DRAFT_scaffold00028.28	HK01R3E01A6RCO
88520	88967	448	1	448	448	98	0.2	100	G334DRAFT_scaffold00005.5	HK01R3E01CFD5M	[CONTAINS]
119718	120316	598	1	599	598	98	0.46	100	G334DRAFT_scaffold00011.11	HK01R3E01DB3WQ	[CONTAINS]
21932	22480	1	549	549	549	98	0.33	99.64	G334DRAFT_scaffold00006.6	HK01R3E01DC4OE	[CONTAINS]
6	105	308	407	100	100	98	0.04	24.1	G334DRAFT_scaffold00004.4	HK01R3E02H9NGY
92725	93272	549	1	548	549	98	0.36	100	G334DRAFT_scaffold00010.10	HK01R3E02I3TNB	[CONTAINS]
121376	121925	2	551	550	550	98	0.42	99.82	G334DRAFT_scaffold00011.11	HK01R3E02I5NBT	[CONTAINS]
172640	172739	374	473	100	100	98	0.03	20.62	G334DRAFT_scaffold00002.2	HK01R3E02INCI2
65717	65864	308	456	148	149	97.99	0.09	29.86	G334DRAFT_scaffold00009.9	HK01R3E01A5ZNC
83013	83407	1	398	395	398	97.99	0.25	100	G334DRAFT_scaffold00007.7	HK01R3E01AIFF6	[CONTAINS]
218773	219171	1	399	399	399	97.99	0.13	74.16	G334DRAFT_scaffold00002.2	HK01R3E01BWLQY
109088	109634	1	547	547	547	97.99	0.36	100	G334DRAFT_scaffold00010.10	HK01R3E01BWMLY	[CONTAINS]
56575	57019	446	1	445	446	97.99	0.41	91.58	G334DRAFT_scaffold00015.15	HK01R3E01CWFVL
259131	259329	371	569	199	199	97.99	0.07	34.97	G334DRAFT_scaffold00003.3	HK01R3E02FOA5Q
197379	197727	349	1	349	349	97.99	0.04	99.71	G334DRAFT_scaffold00001.1	HK01R3E02G9FKL	[CONTAINS]
45144	45691	1	548	548	548	97.99	0.46	100	G334DRAFT_scaffold00014.14	HK01R3E02HEPQU	[CONTAINS]
30221	30567	1	348	347	348	97.99	0.38	100	G334DRAFT_scaffold00020.20	HK01R3E02HNZYK	[CONTAINS]
75776	76321	546	1	546	546	97.99	0.5	100	G334DRAFT_scaffold00015.15	HK01R3E02IG2C2	[CONTAINS]
27889	28385	497	1	497	497	97.99	0.55	99.2	G334DRAFT_scaffold00020.20	HK01R3E02IS47K	[CONTAINS]
214018	214463	488	43	446	446	97.98	0.16	91.39	G334DRAFT_scaffold00003.3	HK01R3E01AHBSO
46145	46540	397	1	396	397	97.98	0.44	100	G334DRAFT_scaffold00019.19	HK01R3E01B9C6X	[CONTAINS]
1878	2421	544	1	544	544	97.98	20.1	100	G334DRAFT_scaffold00047.47	HK01R3E01CKC2S	[CONTAINS]
63565	64109	545	1	545	545	97.98	0.62	100	G334DRAFT_scaffold00021.21	HK01R3E01CZB9U	[CONTAINS]
215392	215935	1	536	544	536	97.98	0.2	100	G334DRAFT_scaffold00003.3	HK01R3E01DBJ11	[CONTAINS]
127657	128098	445	1	442	445	97.98	0.29	100	G334DRAFT_scaffold00010.10	HK01R3E01EE9V1	[CONTAINS]
1908	2154	1	246	247	246	97.98	0.53	100	G334DRAFT_scaffold00028.28	HK01R3E02FKFPP	[CONTAINS]
83552	84096	545	1	545	545	97.98	0.18	100	G334DRAFT_scaffold00002.2	HK01R3E02G46WY	[CONTAINS]
56611	57006	396	1	396	396	97.98	0.36	100	G334DRAFT_scaffold00015.15	HK01R3E02GJRJU	[CONTAINS]
152302	152747	1	446	446	446	97.98	0.06	100	G334DRAFT_scaffold00001.1	HK01R3E02GKM7V	[CONTAINS]
8019	8216	198	1	198	198	97.98	1.63	100	G334DRAFT_scaffold00039.39	HK01R3E02H3SMQ	[CONTAINS]
104633	105078	446	1	446	446	97.98	0.28	82.59	G334DRAFT_scaffold00009.9	HK01R3E02HRO4E
257772	258216	31	474	445	444	97.98	0.17	93.67	G334DRAFT_scaffold00004.4	HK01R3E02IALTP
106461	106955	1	493	495	493	97.98	0.18	100	G334DRAFT_scaffold00003.3	HK01R3E02JHMJ9	[CONTAINS]
80381	80823	459	17	443	443	97.97	0.17	96.51	G334DRAFT_scaffold00004.4	HK01R3E01A02XY	[CONTAINS]
57660	58152	493	1	493	493	97.97	0.56	99.4	G334DRAFT_scaffold00021.21	HK01R3E01B9U62	[CONTAINS]
150302	150449	148	1	148	148	97.97	0.06	34.26	G334DRAFT_scaffold00004.4	HK01R3E01CCLRC
100335	100778	1	443	444	443	97.97	0.34	100	G334DRAFT_scaffold00011.11	HK01R3E01CEFHW	[CONTAINS]
20172	20762	1	592	591	592	97.97	1.06	99.83	G334DRAFT_scaffold00027.27	HK01R3E01DZJH3	[CONTAINS]
178446	178885	1	443	440	443	97.97	0.19	100	G334DRAFT_scaffold00005.5	HK01R3E02F6CWW	[CONTAINS]
39025	39417	393	1	393	393	97.97	0.51	100	G334DRAFT_scaffold00024.24	HK01R3E02HHCYJ	[CONTAINS]
92911	93451	540	1	541	540	97.97	0.36	100	G334DRAFT_scaffold00010.10	HK01R3E02HMF2G	[CONTAINS]
57717	58160	1	444	444	444	97.97	0.37	86.89	G334DRAFT_scaffold00014.14	HK01R3E02J10IZ
19628	20214	587	1	587	587	97.96	1.06	100	G334DRAFT_scaffold00027.27	HK01R3E01B07ZN	[CONTAINS]
1	343	343	1	343	343	97.96	0.56	59.76	G334DRAFT_scaffold00026.26	HK01R3E01B79HC	[BEGIN]
80253	80838	1	587	586	587	97.96	0.67	100	G334DRAFT_scaffold00021.21	HK01R3E01CBBXA	[CONTAINS]
2629	3215	1	587	587	587	97.96	4.02	100	G334DRAFT_scaffold00037.37	HK01R3E01E0SEB	[CONTAINS]
116592	116785	196	1	194	196	97.96	0.13	100	G334DRAFT_scaffold00010.10	HK01R3E01E6I0Y	[CONTAINS]
56555	56995	442	1	441	442	97.96	0.4	87.52	G334DRAFT_scaffold00015.15	HK01R3E01EO5DN
28218	28462	249	5	245	245	97.96	0.58	61.1	G334DRAFT_scaffold00030.30	HK01R3E02GK3IL
52598	53134	1	538	537	538	97.96	0.87	100	G334DRAFT_scaffold00026.26	HK01R3E02ITR9O	[CONTAINS]
293	488	1	196	196	196	97.96	0.46	100	G334DRAFT_scaffold00029.29	HK01R3E02JZZDP	[CONTAINS]
35341	35924	1	583	584	583	97.95	1.26	100	G334DRAFT_scaffold00028.28	HK01R3E01AVQYY	[CONTAINS]
88031	88614	584	1	584	584	97.95	0.26	100	G334DRAFT_scaffold00005.5	HK01R3E01BCMCW	[CONTAINS]
5597	5742	14	158	146	145	97.95	0.06	91.77	G334DRAFT_scaffold00004.4	HK01R3E01CG5WG
151974	152412	1	440	439	440	97.95	0.05	100	G334DRAFT_scaffold00001.1	HK01R3E01CNBS2	[CONTAINS]
122278	122814	543	7	537	537	97.95	0.41	98.9	G334DRAFT_scaffold00011.11	HK01R3E01CY9D0	[CONTAINS]
101207	101401	402	208	195	195	97.95	0.12	48.51	G334DRAFT_scaffold00009.9	HK01R3E02F4RD5
4836	5371	1	536	536	536	97.95	4.41	100	G334DRAFT_scaffold00039.39	HK01R3E02GI5KX	[CONTAINS]
46628	47162	535	1	535	535	97.95	0.45	100	G334DRAFT_scaffold00014.14	HK01R3E02GQCWE	[CONTAINS]
7329	7913	1	585	585	585	97.95	4.81	100	G334DRAFT_scaffold00039.39	HK01R3E02H0QRP	[CONTAINS]
96417	97001	1	585	585	585	97.95	0.21	100	G334DRAFT_scaffold00003.3	HK01R3E02HV0SJ	[CONTAINS]
35020	35554	1	534	535	534	97.95	1.15	100	G334DRAFT_scaffold00028.28	HK01R3E02IWAI9	[CONTAINS]
42905	43486	1	584	582	584	97.95	1.26	100	G334DRAFT_scaffold00028.28	HK01R3E02JCJ3X	[CONTAINS]
28720	29252	1	533	533	533	97.94	0.73	100	G334DRAFT_scaffold00025.25	HK01R3E01AKIJ6	[CONTAINS]
724620	725153	1	534	534	534	97.94	0.07	100	G334DRAFT_scaffold00001.1	HK01R3E01BQKCB	[CONTAINS]
94909	95342	1	436	434	436	97.94	0.28	100	G334DRAFT_scaffold00008.8	HK01R3E01BYVYG	[CONTAINS]
127725	128259	531	1	535	531	97.94	0.35	100	G334DRAFT_scaffold00010.10	HK01R3E01DT4O7	[CONTAINS]
177589	177976	472	85	388	388	97.94	0.17	81.68	G334DRAFT_scaffold00005.5	HK01R3E01EEYZ6
178503	178986	1	484	484	484	97.94	0.21	100	G334DRAFT_scaffold00005.5	HK01R3E01EMSYX	[CONTAINS]
37531	38063	1	534	533	534	97.94	0.49	100	G334DRAFT_scaffold00016.16	HK01R3E02GNBLG	[CONTAINS]
7688	8221	532	1	534	532	97.94	0.2	100	G334DRAFT_scaffold00003.3	HK01R3E02HIDZ9	[CONTAINS]
101208	101401	437	244	194	194	97.94	0.12	44.39	G334DRAFT_scaffold00009.9	HK01R3E02I31NU
52384	52917	534	1	534	534	97.94	0.86	100	G334DRAFT_scaffold00026.26	HK01R3E02I74XL	[CONTAINS]
17146	17485	583	247	340	337	97.94	1.94	57.8	G334DRAFT_scaffold00036.36	HK01R3E02ILJY9	[END]
51746	51987	550	308	242	243	97.94	0.44	44.18	G334DRAFT_scaffold00027.27	HK01R3E02IYCYU
1984	2515	1	532	532	532	97.93	0.96	100	G334DRAFT_scaffold00027.27	HK01R3E01A8M6W	[CONTAINS]
88590	88734	144	1	145	144	97.93	0.09	100	G334DRAFT_scaffold00008.8	HK01R3E01AUV4X	[CONTAINS]
44114	44257	145	1	144	145	97.93	0.31	100	G334DRAFT_scaffold00028.28	HK01R3E01B9L9K	[CONTAINS]
17101	17485	1	385	385	385	97.93	2.2	78.89	G334DRAFT_scaffold00036.36	HK01R3E01BIT31	[END]
101257	101401	4	148	145	145	97.93	0.09	40.17	G334DRAFT_scaffold00009.9	HK01R3E01C8P56
95349	95880	532	1	532	532	97.93	0.41	100	G334DRAFT_scaffold00011.11	HK01R3E01CKD7J	[CONTAINS]
76182	76665	485	2	484	484	97.93	0.44	99.18	G334DRAFT_scaffold00015.15	HK01R3E01CN0D5	[CONTAINS]
256315	256892	579	1	578	579	97.93	0.22	100	G334DRAFT_scaffold00004.4	HK01R3E01CRKMZ	[CONTAINS]
198284	198522	423	183	239	241	97.93	0.03	56.97	G334DRAFT_scaffold00001.1	HK01R3E01DJYVL
80283	80862	580	1	580	580	97.93	0.66	100	G334DRAFT_scaffold00021.21	HK01R3E02F91MP	[CONTAINS]
16987	17131	1	144	145	144	97.93	0.34	96	G334DRAFT_scaffold00029.29	HK01R3E02G927A	[CONTAINS]
37848	38423	1	580	576	580	97.93	1.24	100	G334DRAFT_scaffold00028.28	HK01R3E02GUE8A	[CONTAINS]
203777	204114	522	186	338	337	97.93	0.04	64.56	G334DRAFT_scaffold00001.1	HK01R3E02HIXNL
74952	75237	1	290	286	290	97.93	0.27	100	G334DRAFT_scaffold00016.16	HK01R3E02I4DVX	[CONTAINS]
96405	96839	135	569	435	435	97.93	0.17	76.45	G334DRAFT_scaffold00004.4	HK01R3E02ID1EY
458181	458761	581	1	581	581	97.93	0.07	99.49	G334DRAFT_scaffold00001.1	HK01R3E02J4AKM	[CONTAINS]
23063	23594	3	534	532	532	97.93	0.2	99.63	G334DRAFT_scaffold00004.4	HK01R3E02JHA2T	[CONTAINS]
31715	31858	250	107	144	144	97.92	0.11	57.6	G334DRAFT_scaffold00012.12	HK01R3E01APH29
69169	69456	1	288	288	288	97.92	0.11	100	G334DRAFT_scaffold00004.4	HK01R3E01ASEXP	[CONTAINS]
35277	35661	385	1	385	385	97.92	0.83	100	G334DRAFT_scaffold00028.28	HK01R3E01BDEYP	[CONTAINS]
8216	8791	1	575	576	575	97.92	0.45	100	G334DRAFT_scaffold00012.12	HK01R3E01BOA6Y	[CONTAINS]
86530	86812	289	1	283	289	97.92	0.18	100	G334DRAFT_scaffold00008.8	HK01R3E01BV324	[CONTAINS]
6674	7101	1	432	428	432	97.92	0.33	100	G334DRAFT_scaffold00012.12	HK01R3E01C7U1J	[CONTAINS]
33115	33256	144	1	142	144	97.92	0.31	100	G334DRAFT_scaffold00028.28	HK01R3E01COOQ6	[CONTAINS]
24378	24569	192	1	192	192	97.92	0.22	99.48	G334DRAFT_scaffold00021.21	HK01R3E01E5EGU	[CONTAINS]
35248	35822	1	575	575	575	97.92	1.24	100	G334DRAFT_scaffold00028.28	HK01R3E01EPZR6	[CONTAINS]
32912	33489	1	572	578	572	97.92	1.25	100	G334DRAFT_scaffold00028.28	HK01R3E02G3FSE	[CONTAINS]
734915	735201	1	288	287	288	97.92	0.04	100	G334DRAFT_scaffold00001.1	HK01R3E02GQ7B9	[CONTAINS]
1	144	402	260	144	143	97.92	0.12	34.46	G334DRAFT_scaffold00014.14	HK01R3E02H9NGY
38194	38673	1	477	480	477	97.92	0.44	100	G334DRAFT_scaffold00016.16	HK01R3E02HC6FC	[CONTAINS]
150636	151211	1	576	576	576	97.92	0.38	100	G334DRAFT_scaffold00010.10	HK01R3E02IOK76	[CONTAINS]
37680	38207	529	1	528	529	97.92	0.49	100	G334DRAFT_scaffold00016.16	HK01R3E02JF739	[CONTAINS]
256298	256873	1	575	576	575	97.92	0.22	100	G334DRAFT_scaffold00004.4	HK01R3E02JH0VF	[CONTAINS]
255943	256470	1	530	528	530	97.92	0.2	100	G334DRAFT_scaffold00004.4	HK01R3E02JZ99T	[CONTAINS]
95241	95429	194	4	189	191	97.91	0.12	98.45	G334DRAFT_scaffold00008.8	HK01R3E01EMFBX	[CONTAINS]
41203	41777	3	574	575	572	97.91	0.75	99.65	G334DRAFT_scaffold00024.24	HK01R3E02FH048	[CONTAINS]
56552	57126	570	1	575	570	97.91	0.37	100	G334DRAFT_scaffold00009.9	HK01R3E02FZHVW	[CONTAINS]
37344	37918	575	1	575	575	97.91	0.64	100	G334DRAFT_scaffold00019.19	HK01R3E02G0DUS	[CONTAINS]
9421	9995	573	1	575	573	97.91	1.04	100	G334DRAFT_scaffold00027.27	HK01R3E02GNHT9	[CONTAINS]
73958	74147	1	191	190	191	97.91	0.22	45.26	G334DRAFT_scaffold00021.21	HK01R3E02HJ7UM
20626	21200	1	574	575	574	97.91	1.04	99.65	G334DRAFT_scaffold00027.27	HK01R3E02HLNB0	[CONTAINS]
409585	410109	526	1	525	526	97.91	0.07	100	G334DRAFT_scaffold00001.1	HK01R3E02HORP3	[CONTAINS]
9060	9632	1	573	573	573	97.91	1.03	100	G334DRAFT_scaffold00027.27	HK01R3E02I6T07	[CONTAINS]
8418	8750	1	335	333	335	97.91	2.74	61.36	G334DRAFT_scaffold00039.39	HK01R3E02IX679
89745	90077	459	127	333	333	97.9	0.21	72.55	G334DRAFT_scaffold00007.7	HK01R3E01A6EPJ
8544	9113	1	570	570	570	97.9	1.03	100	G334DRAFT_scaffold00027.27	HK01R3E01ALUGW	[CONTAINS]
7198	7768	1	572	571	572	97.9	0.62	100	G334DRAFT_scaffold00017.17	HK01R3E01B2OQP	[CONTAINS]
31257	31826	575	4	570	572	97.9	0.92	99.48	G334DRAFT_scaffold00026.26	HK01R3E01B8511	[CONTAINS]
494479	495050	1	571	572	571	97.9	0.07	100	G334DRAFT_scaffold00001.1	HK01R3E01BHWP3	[CONTAINS]
257821	258343	1	520	523	520	97.9	0.2	100	G334DRAFT_scaffold00004.4	HK01R3E01CNQ0L	[CONTAINS]
495761	496332	1	572	572	572	97.9	0.07	100	G334DRAFT_scaffold00001.1	HK01R3E01CV6WI	[CONTAINS]
167341	167578	1	238	238	238	97.9	0.03	100	G334DRAFT_scaffold00001.1	HK01R3E01DB6GB	[CONTAINS]
1	142	483	341	142	143	97.9	0.11	29.36	G334DRAFT_scaffold00011.11	HK01R3E01EOZYX
3042	3611	1	571	570	571	97.9	1.03	100	G334DRAFT_scaffold00027.27	HK01R3E02GEZDN	[CONTAINS]
106121	106691	571	1	571	571	97.9	0.21	100	G334DRAFT_scaffold00003.3	HK01R3E02HYCU9	[CONTAINS]
4731	5206	476	1	476	476	97.9	0.29	100	G334DRAFT_scaffold00006.6	HK01R3E02I0IZJ	[CONTAINS]
17345	17485	559	418	141	142	97.9	0.81	25.4	G334DRAFT_scaffold00036.36	HK01R3E02JNZ3G	[END]
71873	72344	1	473	472	473	97.89	0.54	100	G334DRAFT_scaffold00021.21	HK01R3E01AF4JN	[CONTAINS]
3583	4103	521	1	521	521	97.89	0.94	100	G334DRAFT_scaffold00027.27	HK01R3E01AHLGB	[CONTAINS]
109103	109339	237	2	237	236	97.89	0.16	99.58	G334DRAFT_scaffold00010.10	HK01R3E01B1YJD	[CONTAINS]
59342	59909	568	1	568	568	97.89	0.62	99.65	G334DRAFT_scaffold00018.18	HK01R3E01BVYBH	[CONTAINS]
71745	72310	1	567	566	567	97.89	0.48	99.3	G334DRAFT_scaffold00014.14	HK01R3E01COZUU	[CONTAINS]
495758	496279	1	522	522	522	97.89	0.07	100	G334DRAFT_scaffold00001.1	HK01R3E01DI57H	[CONTAINS]
101260	101401	1	142	142	142	97.89	0.09	25.09	G334DRAFT_scaffold00009.9	HK01R3E02FFBR6
38071	38495	426	1	425	426	97.89	0.39	100	G334DRAFT_scaffold00016.16	HK01R3E02GUIY4	[CONTAINS]
29025	29545	1	521	521	521	97.89	0.48	100	G334DRAFT_scaffold00016.16	HK01R3E02HDJRJ	[CONTAINS]
178982	179408	427	1	427	427	97.89	0.19	100	G334DRAFT_scaffold00005.5	HK01R3E02HEECO	[CONTAINS]
2197	2669	475	1	473	475	97.89	0.85	100	G334DRAFT_scaffold00027.27	HK01R3E02HL1LL	[CONTAINS]
423	896	113	586	474	474	97.89	0.3	80.89	G334DRAFT_scaffold00009.9	HK01R3E02JIPN2
31536	32100	4	566	565	563	97.88	0.63	99.47	G334DRAFT_scaffold00020.20	HK01R3E01ASL7H	[CONTAINS]
8385	8757	595	218	373	378	97.88	3.07	63.53	G334DRAFT_scaffold00039.39	HK01R3E01AZ5WC
18882	19400	517	1	519	517	97.88	0.48	98.29	G334DRAFT_scaffold00015.15	HK01R3E01C5LZB	[CONTAINS]
1905	2470	566	1	566	566	97.88	1.02	100	G334DRAFT_scaffold00027.27	HK01R3E02G6P8K	[CONTAINS]
459749	460266	1	518	518	518	97.88	0.06	98.85	G334DRAFT_scaffold00001.1	HK01R3E02HLYXR	[CONTAINS]
41333	41851	1	519	519	519	97.88	1.12	100	G334DRAFT_scaffold00028.28	HK01R3E02HMJ64	[CONTAINS]
17438	17909	472	1	472	472	97.88	0.43	99.79	G334DRAFT_scaffold00015.15	HK01R3E02HU92B	[CONTAINS]
83547	84112	567	1	566	567	97.88	0.18	100	G334DRAFT_scaffold00002.2	HK01R3E02IP7OI	[CONTAINS]
2548	3062	1	512	515	512	97.87	3.53	100	G334DRAFT_scaffold00037.37	HK01R3E01CP6R0	[CONTAINS]
773160	773394	235	1	235	235	97.87	0.03	100	G334DRAFT_scaffold00001.1	HK01R3E02F9ZVB	[CONTAINS]
52725	53287	2	565	563	564	97.87	0.91	99.3	G334DRAFT_scaffold00026.26	HK01R3E02G0KUM	[CONTAINS]
52038	52599	1	561	562	561	97.87	0.91	100	G334DRAFT_scaffold00026.26	HK01R3E02GKBU7	[CONTAINS]
258627	259190	564	1	564	564	97.87	0.07	100	G334DRAFT_scaffold00001.1	HK01R3E02IIKVQ	[CONTAINS]
6036	6223	188	1	188	188	97.87	1.55	100	G334DRAFT_scaffold00039.39	HK01R3E02IKLTO	[CONTAINS]
4231	4698	470	1	468	470	97.87	0.84	100	G334DRAFT_scaffold00027.27	HK01R3E02ISXQU	[CONTAINS]
57695	58160	530	64	466	467	97.86	0.39	88.11	G334DRAFT_scaffold00014.14	HK01R3E01AR4ZN
247794	248260	1	467	467	467	97.86	0.06	100	G334DRAFT_scaffold00001.1	HK01R3E01CHFNF	[CONTAINS]
16912	17425	514	1	514	514	97.86	0.47	99.42	G334DRAFT_scaffold00015.15	HK01R3E01CZ1BX	[CONTAINS]
1970	2483	514	1	514	514	97.86	18.99	100	G334DRAFT_scaffold00047.47	HK01R3E01D26FL	[CONTAINS]
62583	63189	1	606	607	606	97.86	0.69	99.67	G334DRAFT_scaffold00021.21	HK01R3E01EMIFC	[CONTAINS]
27409	27689	281	1	281	281	97.86	0.67	100	G334DRAFT_scaffold00030.30	HK01R3E02FULVL	[CONTAINS]
95104	95616	513	1	513	513	97.86	0.33	99.61	G334DRAFT_scaffold00008.8	HK01R3E02FZA5K	[CONTAINS]
4789	5206	419	1	418	419	97.86	0.98	100	G334DRAFT_scaffold00029.29	HK01R3E02H1XXP	[CONTAINS]
5238	5752	1	515	515	515	97.86	0.83	100	G334DRAFT_scaffold00026.26	HK01R3E02H7UE8	[CONTAINS]
109618	110132	1	515	515	515	97.86	0.43	100	G334DRAFT_scaffold00013.13	HK01R3E02HPU3Y	[CONTAINS]
396692	397205	514	1	514	514	97.86	0.06	100	G334DRAFT_scaffold00001.1	HK01R3E02IHZ4J	[CONTAINS]
76369	76508	1	140	140	140	97.86	0.08	100	G334DRAFT_scaffold00006.6	HK01R3E02IR1ZJ	[CONTAINS]
4525	5132	1	608	608	608	97.86	0.56	100	G334DRAFT_scaffold00015.15	HK01R3E02JUKZF	[CONTAINS]
68749	69353	1	606	605	606	97.85	0.23	100	G334DRAFT_scaffold00004.4	HK01R3E01CGR4I	[CONTAINS]
107770	108095	509	184	326	326	97.85	0.25	61.63	G334DRAFT_scaffold00012.12	HK01R3E01CJ2FQ
77311	77822	1	510	512	510	97.85	0.33	99.8	G334DRAFT_scaffold00008.8	HK01R3E01EOJN9	[CONTAINS]
89437	89892	1	465	456	465	97.85	0.28	99.79	G334DRAFT_scaffold00007.7	HK01R3E02F5QLA	[CONTAINS]
33655	33978	325	1	324	325	97.85	0.3	100	G334DRAFT_scaffold00016.16	HK01R3E02FWVID	[CONTAINS]
2153	2660	511	1	508	511	97.85	0.91	100	G334DRAFT_scaffold00027.27	HK01R3E02GI4R6	[CONTAINS]
4824	5289	466	1	466	466	97.85	0.84	100	G334DRAFT_scaffold00027.27	HK01R3E02HGRIY	[CONTAINS]
44934	45486	555	1	553	555	97.84	0.46	100	G334DRAFT_scaffold00014.14	HK01R3E01B275M	[CONTAINS]
122663	122847	1	185	185	185	97.84	0.12	34.77	G334DRAFT_scaffold00009.9	HK01R3E01B4CN9
35377	35932	1	556	556	556	97.84	1.2	100	G334DRAFT_scaffold00028.28	HK01R3E01BGJFB	[CONTAINS]
217826	218057	293	524	232	232	97.84	0.08	44.27	G334DRAFT_scaffold00002.2	HK01R3E01C0JUQ
28678	28909	338	569	232	232	97.84	0.71	40.63	G334DRAFT_scaffold00031.31	HK01R3E01C22DR
56578	57086	53	560	509	508	97.84	0.47	90.71	G334DRAFT_scaffold00015.15	HK01R3E01C94C3
39808	40271	1	464	464	464	97.84	0.51	100	G334DRAFT_scaffold00019.19	HK01R3E01D5MP0	[CONTAINS]
259995	260224	1	232	230	232	97.84	0.03	100	G334DRAFT_scaffold00001.1	HK01R3E01DKZOW	[CONTAINS]
89939	90077	1	139	139	139	97.84	0.09	24.39	G334DRAFT_scaffold00007.7	HK01R3E01DX4ZK
6829	7289	463	1	461	463	97.84	0.83	100	G334DRAFT_scaffold00027.27	HK01R3E01ENZQF	[CONTAINS]
92185	92740	556	1	556	556	97.84	0.35	100	G334DRAFT_scaffold00008.8	HK01R3E01EVBAW	[CONTAINS]
260172	260727	557	2	556	556	97.84	0.21	99.46	G334DRAFT_scaffold00004.4	HK01R3E02F4I1H	[CONTAINS]
8046	8369	325	2	324	324	97.84	2.78	99.69	G334DRAFT_scaffold00040.40	HK01R3E02G630A	[CONTAINS]
178245	178799	554	1	555	554	97.84	0.24	100	G334DRAFT_scaffold00005.5	HK01R3E02GGCOE	[CONTAINS]
4661	5169	512	4	509	509	97.84	0.47	99.41	G334DRAFT_scaffold00015.15	HK01R3E02HFT8P	[CONTAINS]
99856	100086	1	231	231	231	97.84	0.14	100	G334DRAFT_scaffold00007.7	HK01R3E02HZJ6N	[CONTAINS]
33534	33902	370	1	369	370	97.84	0.8	100	G334DRAFT_scaffold00028.28	HK01R3E02IG3RM	[CONTAINS]
42531	43039	1	508	509	508	97.84	0.56	99.41	G334DRAFT_scaffold00019.19	HK01R3E02JLBE1	[CONTAINS]
15410	15824	415	1	415	415	97.83	1.86	100	G334DRAFT_scaffold00034.34	HK01R3E01BDM7Q	[CONTAINS]
95730	96236	1	504	507	504	97.83	0.39	100	G334DRAFT_scaffold00011.11	HK01R3E01C2H1Q	[CONTAINS]
26741	27291	551	1	551	551	97.83	0.99	100	G334DRAFT_scaffold00027.27	HK01R3E01DBLW5	[CONTAINS]
121289	121795	506	1	507	506	97.83	0.32	100	G334DRAFT_scaffold00008.8	HK01R3E02FYZVP	[CONTAINS]
74565	75118	1	553	554	553	97.83	0.51	100	G334DRAFT_scaffold00015.15	HK01R3E02G8V3C	[CONTAINS]
6560	7159	1	599	600	599	97.83	1.08	100	G334DRAFT_scaffold00027.27	HK01R3E02GQWIL	[CONTAINS]
7023	7573	1	550	551	550	97.83	0.99	100	G334DRAFT_scaffold00027.27	HK01R3E02GZRPS	[CONTAINS]
54045	54598	1	552	554	552	97.83	0.07	100	G334DRAFT_scaffold00001.1	HK01R3E02H3LYG	[CONTAINS]
76534	76808	10	285	275	276	97.83	0.21	96.84	G334DRAFT_scaffold00012.12	HK01R3E02H6KGA	[CONTAINS]
286941	287262	1	321	322	321	97.83	0.04	100	G334DRAFT_scaffold00001.1	HK01R3E02HFUYK	[CONTAINS]
43348	43761	1	414	414	414	97.83	0.38	100	G334DRAFT_scaffold00016.16	HK01R3E02HQ5WR	[CONTAINS]
56869	57466	598	1	598	598	97.83	0.55	100	G334DRAFT_scaffold00015.15	HK01R3E02I1VPV	[CONTAINS]
68137	68690	553	1	554	553	97.83	0.21	100	G334DRAFT_scaffold00004.4	HK01R3E02IB2VY	[CONTAINS]
72196	72739	553	1	544	553	97.83	0.18	100	G334DRAFT_scaffold00002.2	HK01R3E02IHT1J	[CONTAINS]
212261	212664	3	414	404	412	97.82	0.15	99.52	G334DRAFT_scaffold00003.3	HK01R3E01A726L	[CONTAINS]
37345	37803	1	458	459	458	97.82	0.99	100	G334DRAFT_scaffold00028.28	HK01R3E01B1CUX	[CONTAINS]
46013	46608	1	595	596	595	97.82	0.66	100	G334DRAFT_scaffold00019.19	HK01R3E01C4MNU	[CONTAINS]
51316	51544	229	1	229	229	97.82	0.21	100	G334DRAFT_scaffold00015.15	HK01R3E01DK6U4	[CONTAINS]
6671	7174	1	504	504	504	97.82	4.14	100	G334DRAFT_scaffold00039.39	HK01R3E01DKBO4	[CONTAINS]
1585	2043	459	1	459	459	97.82	16.96	100	G334DRAFT_scaffold00047.47	HK01R3E01ENZ8K	[CONTAINS]
26517	26974	458	1	458	458	97.82	0.51	100	G334DRAFT_scaffold00020.20	HK01R3E02G3MU6	[CONTAINS]
6765	7268	1	503	504	503	97.82	4.14	100	G334DRAFT_scaffold00039.39	HK01R3E02GCEFS	[CONTAINS]
73287	73836	2	550	550	549	97.82	0.5	99.82	G334DRAFT_scaffold00015.15	HK01R3E02JEEMG	[CONTAINS]
28660	29299	1	642	640	642	97.82	0.59	100	G334DRAFT_scaffold00016.16	HK01R3E02JQ55A	[CONTAINS]
41168	41760	596	1	593	596	97.82	0.77	100	G334DRAFT_scaffold00024.24	HK01R3E02JU136	[CONTAINS]
57339	57888	549	1	550	549	97.82	0.46	100	G334DRAFT_scaffold00014.14	HK01R3E02JYRBT	[CONTAINS]
44169	44671	502	1	503	502	97.81	0.69	98.82	G334DRAFT_scaffold00025.25	HK01R3E01C0SO2	[CONTAINS]
6198	6377	1	183	180	183	97.81	0.14	100	G334DRAFT_scaffold00012.12	HK01R3E01C6OOB	[CONTAINS]
16973	17521	549	1	549	549	97.81	0.5	100	G334DRAFT_scaffold00015.15	HK01R3E01CFPDJ	[CONTAINS]
203612	204114	546	44	503	503	97.81	0.06	92.12	G334DRAFT_scaffold00001.1	HK01R3E01COQ4L
275107	275654	548	1	548	548	97.81	0.18	99.64	G334DRAFT_scaffold00002.2	HK01R3E01DWJR6	[CONTAINS]
196484	197077	1	592	594	592	97.81	0.07	100	G334DRAFT_scaffold00001.1	HK01R3E01EK87Z	[CONTAINS]
56575	56936	112	475	362	364	97.81	0.33	76.63	G334DRAFT_scaffold00015.15	HK01R3E02HBX0A
54270	54725	456	1	456	456	97.81	0.38	99.78	G334DRAFT_scaffold00014.14	HK01R3E02HHX7G	[CONTAINS]
90	226	474	339	137	136	97.81	1.26	26.67	G334DRAFT_scaffold00042.42	HK01R3E02HQGZR
724560	725060	1	502	501	502	97.81	0.06	99.01	G334DRAFT_scaffold00001.1	HK01R3E02JAJLA	[CONTAINS]
6167	6713	1	547	547	547	97.81	0.98	100	G334DRAFT_scaffold00027.27	HK01R3E02JP6DN	[CONTAINS]
127699	128104	409	1	406	409	97.8	0.27	100	G334DRAFT_scaffold00010.10	HK01R3E01AOJBZ	[CONTAINS]
256222	256493	3	275	272	273	97.8	0.1	99.27	G334DRAFT_scaffold00004.4	HK01R3E01AZ0YN	[CONTAINS]
42109	42699	1	587	591	587	97.8	1.27	100	G334DRAFT_scaffold00028.28	HK01R3E01BESYX	[CONTAINS]
30268	30676	1	409	409	409	97.8	0.52	100	G334DRAFT_scaffold00023.23	HK01R3E01BOVZ8	[CONTAINS]
34	349	1	317	316	317	97.8	0.24	56.41	G334DRAFT_scaffold00011.11	HK01R3E01BTHHF
92077	92577	501	1	501	501	97.8	0.32	100	G334DRAFT_scaffold00008.8	HK01R3E01BWX5L	[CONTAINS]
41351	41804	1	455	454	455	97.8	0.59	100	G334DRAFT_scaffold00024.24	HK01R3E01C9A7F	[CONTAINS]
31188	31686	1	497	499	497	97.8	0.81	100	G334DRAFT_scaffold00026.26	HK01R3E01DL72U	[CONTAINS]
82796	83340	1	545	545	545	97.8	0.07	100	G334DRAFT_scaffold00001.1	HK01R3E01DUE7L	[CONTAINS]
2768	3356	1	587	589	587	97.8	4.03	100	G334DRAFT_scaffold00037.37	HK01R3E01EX17G	[CONTAINS]
33159	33701	1	546	543	546	97.8	1.17	100	G334DRAFT_scaffold00028.28	HK01R3E02FG05V	[CONTAINS]
92090	92497	1	409	408	409	97.8	0.26	100	G334DRAFT_scaffold00008.8	HK01R3E02FV78N	[CONTAINS]
36842	37022	184	3	181	182	97.8	0.33	98.38	G334DRAFT_scaffold00027.27	HK01R3E02GDSB3	[CONTAINS]
31174	31626	454	1	453	454	97.8	0.73	100	G334DRAFT_scaffold00026.26	HK01R3E02GKSQ3	[CONTAINS]
61794	62156	361	1	363	361	97.8	0.3	100	G334DRAFT_scaffold00013.13	HK01R3E02HKJQO	[CONTAINS]
213854	214307	1	454	454	454	97.8	0.17	100	G334DRAFT_scaffold00003.3	HK01R3E02HSFQS	[CONTAINS]
92229	92592	363	1	364	363	97.8	0.16	92.13	G334DRAFT_scaffold00005.5	HK01R3E02I8WWD
116492	116987	4	502	496	499	97.8	0.32	99.4	G334DRAFT_scaffold00009.9	HK01R3E02IAO9I	[CONTAINS]
4881	5378	1	500	498	500	97.8	4.1	100	G334DRAFT_scaffold00039.39	HK01R3E02IG63J	[CONTAINS]
76985	77529	1	545	545	545	97.8	0.35	100	G334DRAFT_scaffold00008.8	HK01R3E02JFZFN	[CONTAINS]
8699	9197	508	10	499	499	97.8	0.9	98.23	G334DRAFT_scaffold00027.27	HK01R3E02JG1NH	[CONTAINS]
135433	135792	361	1	360	361	97.79	0.24	100	G334DRAFT_scaffold00010.10	HK01R3E01AKXRZ	[CONTAINS]
37932	38514	587	1	583	587	97.79	0.54	100	G334DRAFT_scaffold00016.16	HK01R3E01ATN49	[CONTAINS]
52020	52560	1	542	541	542	97.79	0.88	100	G334DRAFT_scaffold00026.26	HK01R3E01BAING	[CONTAINS]
458231	458773	543	1	543	543	97.79	0.07	100	G334DRAFT_scaffold00001.1	HK01R3E01BF5KL	[CONTAINS]
57612	58199	1	587	588	587	97.79	0.67	100	G334DRAFT_scaffold00021.21	HK01R3E01C31CX	[CONTAINS]
56385	56926	543	2	542	542	97.79	0.35	99.09	G334DRAFT_scaffold00009.9	HK01R3E01CGLYB	[CONTAINS]
52	322	448	177	271	272	97.79	0.3	60.71	G334DRAFT_scaffold00019.19	HK01R3E01D7FAL
1566	2062	497	1	497	497	97.79	18.36	100	G334DRAFT_scaffold00047.47	HK01R3E01DFIQU	[CONTAINS]
166560	167146	1	585	587	585	97.79	0.19	100	G334DRAFT_scaffold00002.2	HK01R3E01DW69O	[CONTAINS]
56580	56805	125	350	226	226	97.79	0.07	64.57	G334DRAFT_scaffold00002.2	HK01R3E01DXM9W
8154	8598	453	1	445	453	97.79	0.8	99.34	G334DRAFT_scaffold00027.27	HK01R3E02F6C7O	[CONTAINS]
17169	17485	1	314	317	314	97.79	1.81	67.53	G334DRAFT_scaffold00036.36	HK01R3E02GMR6R	[END]
108795	109020	1	226	226	226	97.79	0.21	99.12	G334DRAFT_scaffold00015.15	HK01R3E02GR959	[CONTAINS]
69004	69455	454	3	452	452	97.79	0.5	99.56	G334DRAFT_scaffold00020.20	HK01R3E02GVAY0	[CONTAINS]
39561	40100	542	1	540	542	97.79	0.7	100	G334DRAFT_scaffold00024.24	HK01R3E02HNCFG	[CONTAINS]
222253	222795	542	1	543	542	97.79	0.18	100	G334DRAFT_scaffold00002.2	HK01R3E02HYHO2	[CONTAINS]
9119	9525	1	406	407	406	97.79	0.52	100	G334DRAFT_scaffold00023.23	HK01R3E02II2GT	[CONTAINS]
39941	40483	543	1	543	543	97.79	0.6	100	G334DRAFT_scaffold00019.19	HK01R3E02IWTJ2	[CONTAINS]
170554	170960	7	413	407	407	97.79	0.16	98.55	G334DRAFT_scaffold00004.4	HK01R3E02IX2J4	[CONTAINS]
9467	10053	1	587	587	587	97.79	1.27	100	G334DRAFT_scaffold00028.28	HK01R3E02J1UK8	[CONTAINS]
6462	7003	542	1	542	542	97.79	0.42	99.82	G334DRAFT_scaffold00012.12	HK01R3E02JK5CW	[CONTAINS]
37707	38203	1	496	497	496	97.79	0.55	100	G334DRAFT_scaffold00019.19	HK01R3E02JL0E2	[CONTAINS]
9868	10455	1	588	588	588	97.79	2.45	100	G334DRAFT_scaffold00032.32	HK01R3E02JS43Y	[CONTAINS]
46641	47227	1	587	587	587	97.79	0.45	100	G334DRAFT_scaffold00011.11	HK01R3E02JY2RE	[CONTAINS]
213038	213610	1	584	573	584	97.78	0.21	99.49	G334DRAFT_scaffold00003.3	HK01R3E01A3BEZ	[CONTAINS]
351683	352222	539	1	540	539	97.78	0.07	100	G334DRAFT_scaffold00001.1	HK01R3E01ARYKQ	[CONTAINS]
136	270	280	146	135	135	97.78	0.32	29.28	G334DRAFT_scaffold00030.30	HK01R3E01C3DZL
136	270	463	329	135	135	97.78	0.32	23.64	G334DRAFT_scaffold00030.30	HK01R3E01CRXKD
136	270	354	220	135	135	97.78	0.32	25.81	G334DRAFT_scaffold00030.30	HK01R3E01CVJ96
196495	196944	1	450	450	450	97.78	0.06	100	G334DRAFT_scaffold00001.1	HK01R3E01D1SVT	[CONTAINS]
136	270	133	267	135	135	97.78	0.32	25.52	G334DRAFT_scaffold00030.30	HK01R3E01D7RFD
136	270	184	318	135	135	97.78	0.32	38.79	G334DRAFT_scaffold00030.30	HK01R3E01D9O0U
28674	29168	1	495	495	495	97.78	0.46	100	G334DRAFT_scaffold00016.16	HK01R3E01DTYA5	[CONTAINS]
39776	40360	584	1	585	584	97.78	0.65	99.49	G334DRAFT_scaffold00019.19	HK01R3E01DZGIH	[CONTAINS]
21931	22469	540	1	539	540	97.78	0.32	100	G334DRAFT_scaffold00006.6	HK01R3E01E1YKK	[CONTAINS]
136	270	200	334	135	135	97.78	0.32	29.16	G334DRAFT_scaffold00030.30	HK01R3E01EX7KG
28678	28811	139	271	134	133	97.78	0.41	49.08	G334DRAFT_scaffold00031.31	HK01R3E01EZT1P
35578	35981	406	1	404	406	97.78	0.87	100	G334DRAFT_scaffold00028.28	HK01R3E02G0PSU	[CONTAINS]
45057	45596	583	45	540	539	97.78	0.6	92.45	G334DRAFT_scaffold00019.19	HK01R3E02G5NLT
136	270	311	445	135	135	97.78	0.32	24.55	G334DRAFT_scaffold00030.30	HK01R3E02GJRZL
6446	6986	1	541	541	541	97.78	0.42	100	G334DRAFT_scaffold00012.12	HK01R3E02GZSPY	[CONTAINS]
136	270	244	378	135	135	97.78	0.32	31.47	G334DRAFT_scaffold00030.30	HK01R3E02H0V9P
44592	44905	1	315	314	315	97.78	0.68	100	G334DRAFT_scaffold00028.28	HK01R3E02H62PV	[CONTAINS]
298	702	406	1	405	406	97.78	0.25	86.75	G334DRAFT_scaffold00007.7	HK01R3E02HG38D
111120	111479	1	359	360	359	97.78	0.28	100	G334DRAFT_scaffold00012.12	HK01R3E02HOADK	[CONTAINS]
19579	19983	404	1	405	404	97.78	0.38	100	G334DRAFT_scaffold00016.16	HK01R3E02HSSP3	[CONTAINS]
29976	30425	450	1	450	450	97.78	0.42	100	G334DRAFT_scaffold00016.16	HK01R3E02IS4I2	[CONTAINS]
136	270	412	546	135	135	97.78	0.32	23.94	G334DRAFT_scaffold00030.30	HK01R3E02IVTY7
9432	10014	1	584	583	584	97.77	1.05	100	G334DRAFT_scaffold00027.27	HK01R3E01B08IN	[CONTAINS]
53961	54498	1	539	538	539	97.77	0.07	100	G334DRAFT_scaffold00001.1	HK01R3E01BALHW	[CONTAINS]
724858	725439	1	582	582	582	97.77	0.07	99.49	G334DRAFT_scaffold00001.1	HK01R3E01BXC4S	[CONTAINS]
76894	77475	4	586	582	583	97.77	0.21	99.49	G334DRAFT_scaffold00003.3	HK01R3E01D6J09	[CONTAINS]
3601	4184	4	587	584	584	97.77	1.05	99.49	G334DRAFT_scaffold00027.27	HK01R3E01D6T1Y	[CONTAINS]
7894	8206	4	317	313	314	97.77	1.3	99.05	G334DRAFT_scaffold00032.32	HK01R3E01DGIOZ	[CONTAINS]
150004	150542	539	1	539	539	97.77	0.35	100	G334DRAFT_scaffold00010.10	HK01R3E01DML13	[CONTAINS]
86207	86789	2	582	583	581	97.77	0.37	99.83	G334DRAFT_scaffold00008.8	HK01R3E01EGMIL	[CONTAINS]
84654	84922	1	269	269	269	97.77	0.17	54.12	G334DRAFT_scaffold00008.8	HK01R3E01EIDD9
101275	101498	4	227	224	224	97.77	0.07	98.68	G334DRAFT_scaffold00002.2	HK01R3E01ETDMR	[CONTAINS]
34699	35282	584	1	584	584	97.77	0.65	100	G334DRAFT_scaffold00019.19	HK01R3E02F7B9L	[CONTAINS]
44926	45505	581	1	580	581	97.77	0.64	98.98	G334DRAFT_scaffold00019.19	HK01R3E02H4Q1J	[CONTAINS]
55056	55234	1	179	179	179	97.77	0.29	100	G334DRAFT_scaffold00026.26	HK01R3E02HJK2A	[CONTAINS]
4400	4937	1	538	538	538	97.77	4.42	100	G334DRAFT_scaffold00039.39	HK01R3E02JJX4A	[CONTAINS]
46568	47149	582	1	582	582	97.77	0.49	98.98	G334DRAFT_scaffold00014.14	HK01R3E02JLOT5	[CONTAINS]
45377	45960	4	586	584	583	97.77	0.49	99.49	G334DRAFT_scaffold00014.14	HK01R3E02JROJY	[CONTAINS]
196788	197276	1	490	489	490	97.76	0.06	100	G334DRAFT_scaffold00001.1	HK01R3E01B0C59	[CONTAINS]
5819	6345	1	535	527	535	97.76	0.41	100	G334DRAFT_scaffold00012.12	HK01R3E01B2WV3	[CONTAINS]
370	503	134	1	134	134	97.76	0.31	100	G334DRAFT_scaffold00029.29	HK01R3E01CMIZM	[CONTAINS]
9379	9906	536	1	528	536	97.76	0.95	100	G334DRAFT_scaffold00027.27	HK01R3E02F9P7V	[CONTAINS]
410450	410894	447	1	445	447	97.76	0.06	100	G334DRAFT_scaffold00001.1	HK01R3E02G4GXO	[CONTAINS]
243460	243906	1	447	447	447	97.76	0.06	100	G334DRAFT_scaffold00001.1	HK01R3E02G6C89	[CONTAINS]
92045	92536	491	1	492	491	97.76	0.22	100	G334DRAFT_scaffold00005.5	HK01R3E02GTKF1	[CONTAINS]
724938	725420	1	491	483	491	97.76	0.06	100	G334DRAFT_scaffold00001.1	HK01R3E02H1ZZQ	[CONTAINS]
26998	27577	581	1	580	581	97.76	0.38	100	G334DRAFT_scaffold00010.10	HK01R3E02HGKIN	[CONTAINS]
56618	57284	670	1	667	670	97.76	0.61	99.55	G334DRAFT_scaffold00015.15	HK01R3E02IFBVL	[CONTAINS]
14045	14580	1	535	536	535	97.76	0.2	100	G334DRAFT_scaffold00004.4	HK01R3E02JGRS5	[CONTAINS]
19576	20111	1	536	536	536	97.76	0.96	100	G334DRAFT_scaffold00027.27	HK01R3E02JOG3K	[CONTAINS]
9841	10420	580	1	580	580	97.76	2.41	100	G334DRAFT_scaffold00032.32	HK01R3E02JP8I6	[CONTAINS]
37509	37996	1	485	488	485	97.75	0.45	100	G334DRAFT_scaffold00016.16	HK01R3E01BN6WK	[CONTAINS]
166867	167354	1	488	488	488	97.75	0.06	100	G334DRAFT_scaffold00001.1	HK01R3E01BVBBM	[CONTAINS]
98689	99221	532	1	533	532	97.75	0.49	100	G334DRAFT_scaffold00015.15	HK01R3E01C0NWJ	[CONTAINS]
4792	5191	400	1	400	400	97.75	2.74	100	G334DRAFT_scaffold00037.37	HK01R3E01CPB7L	[CONTAINS]
77041	77618	1	578	578	578	97.75	0.37	100	G334DRAFT_scaffold00008.8	HK01R3E01CWQF2	[CONTAINS]
258490	258933	1	444	444	444	97.75	0.17	100	G334DRAFT_scaffold00004.4	HK01R3E01DEURR	[CONTAINS]
212859	213424	578	1	566	578	97.75	0.21	100	G334DRAFT_scaffold00003.3	HK01R3E01ET4T2	[CONTAINS]
52363	52850	488	1	488	488	97.75	0.79	99.39	G334DRAFT_scaffold00026.26	HK01R3E02G94D0	[CONTAINS]
57103	57636	534	1	534	534	97.75	0.86	100	G334DRAFT_scaffold00026.26	HK01R3E02GBB6W	[CONTAINS]
45065	45596	1	533	532	533	97.75	0.59	100	G334DRAFT_scaffold00019.19	HK01R3E02HDK7Z	[CONTAINS]
36077	36653	1	576	577	576	97.75	1.24	100	G334DRAFT_scaffold00028.28	HK01R3E02J3UAX	[CONTAINS]
150203	150735	534	1	533	534	97.75	0.35	100	G334DRAFT_scaffold00010.10	HK01R3E02J49D6	[CONTAINS]
258764	259297	1	534	534	534	97.75	0.07	100	G334DRAFT_scaffold00001.1	HK01R3E02JFKCC	[CONTAINS]
92367	92585	221	1	219	221	97.74	0.1	100	G334DRAFT_scaffold00005.5	HK01R3E01A5J3R	[CONTAINS]
404952	405526	1	575	575	575	97.74	0.07	100	G334DRAFT_scaffold00001.1	HK01R3E01BP6DC	[CONTAINS]
166906	167435	1	530	530	530	97.74	0.07	100	G334DRAFT_scaffold00001.1	HK01R3E01BSVOX	[CONTAINS]
220	396	176	1	177	176	97.74	2.44	100	G334DRAFT_scaffold00044.44	HK01R3E01CG07L	[CONTAINS]
724299	724873	575	1	575	575	97.74	0.07	100	G334DRAFT_scaffold00001.1	HK01R3E01DB1CE	[CONTAINS]
215472	215955	1	478	484	478	97.74	0.18	100	G334DRAFT_scaffold00003.3	HK01R3E01ES1FT	[CONTAINS]
73558	73954	1	398	397	398	97.74	0.36	100	G334DRAFT_scaffold00015.15	HK01R3E02GLR3M	[CONTAINS]
57629	58158	529	1	530	529	97.74	0.61	100	G334DRAFT_scaffold00021.21	HK01R3E02GY77Y	[CONTAINS]
116700	117231	1	532	532	532	97.74	0.34	100	G334DRAFT_scaffold00009.9	HK01R3E02HEF4J	[CONTAINS]
146720	147117	573	176	398	398	97.74	0.25	69.46	G334DRAFT_scaffold00007.7	HK01R3E02HVKM9
80031	80561	531	1	531	531	97.74	0.61	100	G334DRAFT_scaffold00021.21	HK01R3E02IBL1Z	[CONTAINS]
1661	2190	530	1	530	530	97.74	19.58	100	G334DRAFT_scaffold00047.47	HK01R3E02IV6F0	[CONTAINS]
148	323	80	255	176	176	97.73	0.19	30.93	G334DRAFT_scaffold00019.19	HK01R3E01A4T2C
531	1010	1	485	480	485	97.73	0.52	100	G334DRAFT_scaffold00018.18	HK01R3E01A5LS8	[CONTAINS]
25293	25864	1	573	572	573	97.73	1.23	98.62	G334DRAFT_scaffold00028.28	HK01R3E01B3GPR	[CONTAINS]
179772	180208	2	440	437	439	97.73	0.19	99.77	G334DRAFT_scaffold00005.5	HK01R3E01CALTO	[CONTAINS]
136	267	305	436	132	132	97.73	0.31	26.35	G334DRAFT_scaffold00030.30	HK01R3E01CEYM7
38691	39175	1	485	485	485	97.73	1.05	100	G334DRAFT_scaffold00028.28	HK01R3E01CP7J4	[CONTAINS]
136	267	204	335	132	132	97.73	0.31	32.35	G334DRAFT_scaffold00030.30	HK01R3E01CZ9MN
136	267	314	445	132	132	97.73	0.31	24.22	G334DRAFT_scaffold00030.30	HK01R3E01DIINY
44738	45221	1	485	484	485	97.73	1.04	99.79	G334DRAFT_scaffold00028.28	HK01R3E02G6SHR	[CONTAINS]
42609	43180	572	1	572	572	97.73	1.23	100	G334DRAFT_scaffold00028.28	HK01R3E02GBM5V	[CONTAINS]
258985	259378	1	395	394	395	97.73	0.05	100	G334DRAFT_scaffold00001.1	HK01R3E02GIUDT	[CONTAINS]
136	267	227	96	132	132	97.73	0.31	25.24	G334DRAFT_scaffold00030.30	HK01R3E02GJZ3W
174064	174371	1	307	308	307	97.73	0.1	58.25	G334DRAFT_scaffold00002.2	HK01R3E02H63SP
136	267	154	23	132	132	97.73	0.31	22.49	G334DRAFT_scaffold00030.30	HK01R3E02H9H8C
57203	57817	613	1	615	613	97.73	0.56	100	G334DRAFT_scaffold00015.15	HK01R3E02HCYF2	[CONTAINS]
457998	458569	572	1	572	572	97.73	0.07	100	G334DRAFT_scaffold00001.1	HK01R3E02I8PGY	[CONTAINS]
41083	41652	572	1	570	572	97.73	0.74	100	G334DRAFT_scaffold00024.24	HK01R3E02J0Y8O	[CONTAINS]
214522	214962	441	1	441	441	97.73	0.16	82.12	G334DRAFT_scaffold00003.3	HK01R3E02J2EGI
276369	276940	1	572	572	572	97.73	0.19	100	G334DRAFT_scaffold00002.2	HK01R3E02JH29N	[CONTAINS]
8627	8757	1	132	131	132	97.73	1.08	28.27	G334DRAFT_scaffold00039.39	HK01R3E02JL0EH
7256	7779	1	526	524	526	97.72	0.57	100	G334DRAFT_scaffold00017.17	HK01R3E01B0009	[CONTAINS]
772602	772907	217	522	306	306	97.72	0.04	58.62	G334DRAFT_scaffold00001.1	HK01R3E01C741F
734888	735325	438	1	438	438	97.72	0.05	86.22	G334DRAFT_scaffold00001.1	HK01R3E01CDZTF
1	349	147	495	349	349	97.72	0.27	62.66	G334DRAFT_scaffold00011.11	HK01R3E01CNSY1
35905	36386	483	1	482	483	97.72	1.04	100	G334DRAFT_scaffold00028.28	HK01R3E01D6454	[CONTAINS]
14302	14608	307	1	307	307	97.72	0.04	54.05	G334DRAFT_scaffold00001.1	HK01R3E02GI83I
723501	724071	1	567	571	567	97.72	0.07	100	G334DRAFT_scaffold00001.1	HK01R3E02GP7DA	[CONTAINS]
44806	45374	570	1	569	570	97.72	0.63	99.65	G334DRAFT_scaffold00019.19	HK01R3E02GXMST	[CONTAINS]
124050	124575	526	1	526	526	97.72	0.34	100	G334DRAFT_scaffold00009.9	HK01R3E02HC16P	[CONTAINS]
71881	72362	1	480	482	480	97.72	0.55	95.81	G334DRAFT_scaffold00021.21	HK01R3E02HOPEI	[CONTAINS]
37379	37948	1	570	570	570	97.72	0.63	100	G334DRAFT_scaffold00019.19	HK01R3E02HUGQI	[CONTAINS]
68886	69455	570	1	570	570	97.72	0.63	100	G334DRAFT_scaffold00020.20	HK01R3E02HXE1G	[CONTAINS]
35623	36145	1	523	523	523	97.71	1.13	99.81	G334DRAFT_scaffold00028.28	HK01R3E01A9RG3	[CONTAINS]
38690	39170	481	1	481	481	97.71	1.04	100	G334DRAFT_scaffold00028.28	HK01R3E01B0XI1	[CONTAINS]
34672	35055	1	393	384	393	97.71	0.83	100	G334DRAFT_scaffold00028.28	HK01R3E01BMF4B	[CONTAINS]
73598	74122	2	526	525	525	97.71	0.6	99.81	G334DRAFT_scaffold00021.21	HK01R3E01C44S5	[CONTAINS]
49851	50327	1	481	477	481	97.71	0.4	94.87	G334DRAFT_scaffold00014.14	HK01R3E01EDS9T
69012	69492	481	1	481	481	97.71	0.18	100	G334DRAFT_scaffold00004.4	HK01R3E02F7V56	[CONTAINS]
48713	48930	1	217	218	217	97.71	0.3	55.22	G334DRAFT_scaffold00025.25	HK01R3E02G6SP3
293989	294511	1	522	523	522	97.71	0.17	100	G334DRAFT_scaffold00002.2	HK01R3E02G8NHP	[CONTAINS]
79034	79382	350	3	349	348	97.71	0.11	99.43	G334DRAFT_scaffold00002.2	HK01R3E02GHAAQ	[CONTAINS]
89839	90143	326	21	305	306	97.71	0.34	57.41	G334DRAFT_scaffold00020.20	HK01R3E02GOT20
4661	5183	523	1	523	523	97.71	0.48	100	G334DRAFT_scaffold00015.15	HK01R3E02H0MUN	[CONTAINS]
90249	90814	4	570	566	567	97.71	0.18	99.13	G334DRAFT_scaffold00002.2	HK01R3E02HNCSE	[CONTAINS]
30720	31244	1	525	525	525	97.71	0.58	100	G334DRAFT_scaffold00020.20	HK01R3E02HVQS9	[CONTAINS]
17134	17482	96	443	349	348	97.71	2	67.44	G334DRAFT_scaffold00036.36	HK01R3E02JBGJQ
33118	33422	2	306	305	305	97.7	0.42	93.27	G334DRAFT_scaffold00025.25	HK01R3E01ARUZ3
108638	109199	1	564	562	564	97.7	0.37	100	G334DRAFT_scaffold00010.10	HK01R3E01ARY0I	[CONTAINS]
3145	3706	564	1	562	564	97.7	1.01	100	G334DRAFT_scaffold00027.27	HK01R3E01BZJPU	[CONTAINS]
213898	214463	582	17	566	566	97.7	0.21	97.25	G334DRAFT_scaffold00003.3	HK01R3E01CP8Y6	[CONTAINS]
38192	38754	1	564	563	564	97.7	0.62	99.82	G334DRAFT_scaffold00019.19	HK01R3E01DQAAD	[CONTAINS]
121249	121812	564	1	564	564	97.7	0.36	99.65	G334DRAFT_scaffold00008.8	HK01R3E01DYK6V	[CONTAINS]
44821	45210	391	1	390	391	97.7	0.84	99.74	G334DRAFT_scaffold00028.28	HK01R3E02FERQC	[CONTAINS]
40329	40807	1	478	479	478	97.7	0.53	100	G334DRAFT_scaffold00019.19	HK01R3E02FOE2F	[CONTAINS]
78069	78590	7	528	522	522	97.7	0.48	98.86	G334DRAFT_scaffold00016.16	HK01R3E02GBE0Q	[CONTAINS]
56878	57440	1	562	563	562	97.7	0.52	100	G334DRAFT_scaffold00015.15	HK01R3E02GS8UR	[CONTAINS]
71637	72201	5	568	565	564	97.7	0.65	98.95	G334DRAFT_scaffold00021.21	HK01R3E02H9CRA	[CONTAINS]
348159	348374	217	1	216	217	97.7	0.03	56.07	G334DRAFT_scaffold00001.1	HK01R3E02HVCHR
95392	95955	562	1	564	562	97.7	0.43	100	G334DRAFT_scaffold00011.11	HK01R3E02JSMB5	[CONTAINS]
150608	151169	561	1	562	561	97.69	0.37	100	G334DRAFT_scaffold00010.10	HK01R3E01BEIJL	[CONTAINS]
4897	5373	1	477	477	477	97.69	0.86	100	G334DRAFT_scaffold00027.27	HK01R3E01BXE5F	[CONTAINS]
213531	213875	346	1	345	346	97.69	0.04	100	G334DRAFT_scaffold00001.1	HK01R3E01C0D0U	[CONTAINS]
104933	105062	138	10	130	129	97.69	0.08	93.48	G334DRAFT_scaffold00009.9	HK01R3E01C4Z0C
475	1079	605	1	605	605	97.69	0.39	100	G334DRAFT_scaffold00009.9	HK01R3E01D8ZNE	[CONTAINS]
68390	68909	520	1	520	520	97.69	0.2	100	G334DRAFT_scaffold00004.4	HK01R3E01EQA3O	[CONTAINS]
98720	98849	558	429	130	130	97.69	0.08	23.05	G334DRAFT_scaffold00006.6	HK01R3E02F3W1V
111445	112049	605	1	605	605	97.69	0.47	100	G334DRAFT_scaffold00012.12	HK01R3E02FGJM3	[CONTAINS]
34491	35092	604	1	602	604	97.69	1.3	100	G334DRAFT_scaffold00028.28	HK01R3E02FIA5B	[CONTAINS]
4058	4620	561	1	563	561	97.69	0.91	100	G334DRAFT_scaffold00026.26	HK01R3E02G5EHH	[CONTAINS]
50863	51381	9	527	519	519	97.69	0.17	98.48	G334DRAFT_scaffold00002.2	HK01R3E02G62WI	[CONTAINS]
40708	41227	520	1	520	520	97.69	0.48	100	G334DRAFT_scaffold00016.16	HK01R3E02G7O0U	[CONTAINS]
29002	29564	1	563	563	563	97.69	0.52	100	G334DRAFT_scaffold00016.16	HK01R3E02GDXKQ	[CONTAINS]
19532	20094	563	1	563	563	97.69	1.01	100	G334DRAFT_scaffold00027.27	HK01R3E02GR9EC	[CONTAINS]
9513	10031	519	1	519	519	97.69	0.93	100	G334DRAFT_scaffold00027.27	HK01R3E02HAEVS	[CONTAINS]
38491	38619	403	532	129	130	97.69	0.08	24.34	G334DRAFT_scaffold00008.8	HK01R3E02II0TV
108589	108717	132	3	129	130	97.69	0.08	98.48	G334DRAFT_scaffold00010.10	HK01R3E02JFOQR	[CONTAINS]
181556	182073	518	1	518	518	97.68	0.06	100	G334DRAFT_scaffold00001.1	HK01R3E01BAESN	[CONTAINS]
7653	8169	518	1	517	518	97.68	4.25	100	G334DRAFT_scaffold00039.39	HK01R3E01BP395	[CONTAINS]
121583	122053	1	475	471	475	97.68	0.36	100	G334DRAFT_scaffold00011.11	HK01R3E01CIAAU	[CONTAINS]
63637	64239	602	1	603	602	97.68	0.5	100	G334DRAFT_scaffold00013.13	HK01R3E01DVYHC	[CONTAINS]
88491	89044	560	1	554	560	97.68	0.35	100	G334DRAFT_scaffold00008.8	HK01R3E01EPLCX	[CONTAINS]
27226	27743	1	518	518	518	97.68	1.12	100	G334DRAFT_scaffold00028.28	HK01R3E02GGIZK	[CONTAINS]
60881	61397	1	514	517	514	97.68	0.59	100	G334DRAFT_scaffold00021.21	HK01R3E02H1YHE	[CONTAINS]
128839	129398	1	559	560	559	97.68	0.36	100	G334DRAFT_scaffold00009.9	HK01R3E02HMK56	[CONTAINS]
44888	45360	475	1	473	475	97.68	0.52	100	G334DRAFT_scaffold00019.19	HK01R3E02IELLZ	[CONTAINS]
68932	69534	603	1	603	603	97.68	0.67	100	G334DRAFT_scaffold00020.20	HK01R3E02IMVR5	[CONTAINS]
150094	150651	558	1	558	558	97.67	0.33	100	G334DRAFT_scaffold00006.6	HK01R3E01A4KSN	[CONTAINS]
93238	93622	1	385	385	385	97.67	0.35	100	G334DRAFT_scaffold00015.15	HK01R3E01BZBXS	[CONTAINS]
109085	109256	1	172	172	172	97.67	0.13	100	G334DRAFT_scaffold00012.12	HK01R3E01C2HM5	[CONTAINS]
748115	748284	30	201	170	172	97.67	0.02	85.15	G334DRAFT_scaffold00001.1	HK01R3E01DFG3S
42400	42956	555	1	557	555	97.67	1.2	100	G334DRAFT_scaffold00028.28	HK01R3E01DW2KW	[CONTAINS]
115578	115749	3	171	172	169	97.67	0.11	98.83	G334DRAFT_scaffold00009.9	HK01R3E01ER1L3	[CONTAINS]
134647	135205	559	1	559	559	97.67	0.37	100	G334DRAFT_scaffold00010.10	HK01R3E01ET7VW	[CONTAINS]
44256	44812	556	1	557	556	97.67	1.2	100	G334DRAFT_scaffold00028.28	HK01R3E02G0PJR	[CONTAINS]
4630	5186	1	557	557	557	97.67	4.58	100	G334DRAFT_scaffold00039.39	HK01R3E02G60H1	[CONTAINS]
15624	15795	1	172	172	172	97.67	0.77	100	G334DRAFT_scaffold00034.34	HK01R3E02GZV7I	[CONTAINS]
7737	8123	1	387	387	387	97.67	0.14	100	G334DRAFT_scaffold00003.3	HK01R3E02HXQXQ	[CONTAINS]
42080	42635	1	556	556	556	97.67	1.2	100	G334DRAFT_scaffold00028.28	HK01R3E02ID4TA	[CONTAINS]
41713	42313	602	1	601	602	97.67	1.3	100	G334DRAFT_scaffold00028.28	HK01R3E02JBZGT	[CONTAINS]
212958	213499	555	1	542	555	97.66	0.2	100	G334DRAFT_scaffold00003.3	HK01R3E01A2MF7	[CONTAINS]
39519	40073	556	1	555	556	97.66	1.2	99.46	G334DRAFT_scaffold00028.28	HK01R3E01AGUEI	[CONTAINS]
139179	139643	1	470	465	470	97.66	0.31	100	G334DRAFT_scaffold00010.10	HK01R3E01ALXIO	[CONTAINS]
5152	5407	587	332	256	256	97.66	0.24	43.61	G334DRAFT_scaffold00016.16	HK01R3E01C67C6
143194	143321	1	128	128	128	97.66	0.08	24.15	G334DRAFT_scaffold00008.8	HK01R3E01CMV2I
24060	24439	1	385	380	385	97.66	0.35	100	G334DRAFT_scaffold00015.15	HK01R3E01DWJCB	[CONTAINS]
154712	154839	128	1	128	128	97.66	0.06	100	G334DRAFT_scaffold00005.5	HK01R3E01E3GTB	[CONTAINS]
19646	20071	4	430	426	427	97.66	0.77	99.3	G334DRAFT_scaffold00027.27	HK01R3E01EEIJE	[CONTAINS]
108268	108822	554	2	555	553	97.66	0.36	99.82	G334DRAFT_scaffold00010.10	HK01R3E02GG7WV	[CONTAINS]
405323	405833	512	1	511	512	97.66	0.06	100	G334DRAFT_scaffold00001.1	HK01R3E02GI9D0	[CONTAINS]
91615	92170	556	1	556	556	97.66	0.35	100	G334DRAFT_scaffold00008.8	HK01R3E02J2JF6	[CONTAINS]
43750	44129	8	391	380	384	97.66	0.42	98.21	G334DRAFT_scaffold00019.19	HK01R3E02JISSI	[CONTAINS]
9702	10211	508	1	510	508	97.65	0.83	100	G334DRAFT_scaffold00026.26	HK01R3E01B4YIY	[CONTAINS]
7953	8505	554	1	553	554	97.65	4.55	100	G334DRAFT_scaffold00039.39	HK01R3E01COM02	[CONTAINS]
54128	54553	1	426	426	426	97.65	0.05	100	G334DRAFT_scaffold00001.1	HK01R3E02F1ZGI	[CONTAINS]
410244	410752	511	1	509	511	97.65	0.06	100	G334DRAFT_scaffold00001.1	HK01R3E02G0730	[CONTAINS]
197597	197979	381	1	383	381	97.65	0.05	100	G334DRAFT_scaffold00001.1	HK01R3E02G5Q9Z	[CONTAINS]
8207	8630	425	1	424	425	97.65	2.23	99.77	G334DRAFT_scaffold00035.35	HK01R3E02G6A66	[CONTAINS]
41188	41522	341	1	335	341	97.65	0.43	100	G334DRAFT_scaffold00024.24	HK01R3E02G91ZJ	[CONTAINS]
149464	149846	383	1	383	383	97.65	0.17	100	G334DRAFT_scaffold00005.5	HK01R3E02GRNQI	[CONTAINS]
37347	37935	1	595	589	595	97.65	0.65	100	G334DRAFT_scaffold00019.19	HK01R3E02GX4CT	[CONTAINS]
59767	60228	466	1	462	466	97.65	0.5	100	G334DRAFT_scaffold00018.18	HK01R3E02H5Q15	[CONTAINS]
15277	15701	424	1	425	424	97.65	1.91	74.39	G334DRAFT_scaffold00034.34	HK01R3E02IWHDS
7103	7697	595	1	595	595	97.65	1.07	100	G334DRAFT_scaffold00027.27	HK01R3E02J17TN	[CONTAINS]
88881	89093	1	212	213	212	97.65	0.24	100	G334DRAFT_scaffold00020.20	HK01R3E02JD38L	[CONTAINS]
258166	258757	1	595	592	595	97.65	0.23	100	G334DRAFT_scaffold00004.4	HK01R3E02JEHNT	[CONTAINS]
71877	72255	1	381	379	381	97.64	0.43	100	G334DRAFT_scaffold00021.21	HK01R3E01A5TQT	[CONTAINS]
20134	20472	1	339	339	339	97.64	0.55	100	G334DRAFT_scaffold00026.26	HK01R3E01AC2H1	[CONTAINS]
258725	259274	549	1	550	549	97.64	0.07	100	G334DRAFT_scaffold00001.1	HK01R3E01B9LQO	[CONTAINS]
67720	68269	550	1	550	550	97.64	0.35	100	G334DRAFT_scaffold00009.9	HK01R3E01BGO9F	[CONTAINS]
8506	8757	531	279	252	253	97.64	2.07	47.65	G334DRAFT_scaffold00039.39	HK01R3E01BV5AI
78957	79464	5	512	508	508	97.64	0.16	99.03	G334DRAFT_scaffold00002.2	HK01R3E01C6DJX	[CONTAINS]
185430	185980	1	552	551	552	97.64	0.18	100	G334DRAFT_scaffold00002.2	HK01R3E01D0H1Z	[CONTAINS]
68619	69083	466	1	465	466	97.64	0.18	100	G334DRAFT_scaffold00004.4	HK01R3E01EAHAG	[CONTAINS]
272066	272319	1	253	254	253	97.64	0.03	41.61	G334DRAFT_scaffold00001.1	HK01R3E02FIG1T
51177	51599	1	423	423	423	97.64	0.14	93.79	G334DRAFT_scaffold00002.2	HK01R3E02FJCN8
258376	258922	551	1	547	551	97.64	0.21	100	G334DRAFT_scaffold00004.4	HK01R3E02G259O	[CONTAINS]
26397	26777	1	381	381	381	97.64	0.82	100	G334DRAFT_scaffold00028.28	HK01R3E02GETLU	[CONTAINS]
168890	169143	1	252	254	252	97.64	0.08	41.45	G334DRAFT_scaffold00002.2	HK01R3E02GW58Z
213039	213578	1	551	540	551	97.64	0.2	100	G334DRAFT_scaffold00003.3	HK01R3E02H24HB	[CONTAINS]
198314	198522	458	247	209	212	97.64	0.03	46.29	G334DRAFT_scaffold00001.1	HK01R3E02HJ36D
20015	20566	1	552	552	552	97.64	1.31	100	G334DRAFT_scaffold00030.30	HK01R3E02INDU2	[CONTAINS]
37922	38297	381	1	376	381	97.64	0.35	100	G334DRAFT_scaffold00016.16	HK01R3E02IQT49	[CONTAINS]
112275	112782	1	509	508	509	97.64	0.39	100	G334DRAFT_scaffold00012.12	HK01R3E02IWGHF	[CONTAINS]
40696	41286	1	594	591	594	97.64	0.77	100	G334DRAFT_scaffold00024.24	HK01R3E02JB1O4	[CONTAINS]
185309	185859	551	1	551	551	97.64	0.18	100	G334DRAFT_scaffold00002.2	HK01R3E02JTOA4	[CONTAINS]
4579	4747	23	191	169	169	97.63	0.06	88.48	G334DRAFT_scaffold00004.4	HK01R3E01EIWZF
44839	45091	1	253	253	253	97.63	0.19	50.8	G334DRAFT_scaffold00011.11	HK01R3E02GIX6R
34444	34948	1	506	505	506	97.63	0.82	100	G334DRAFT_scaffold00026.26	HK01R3E02GUS73	[CONTAINS]
5215	5636	1	422	422	422	97.63	3.47	100	G334DRAFT_scaffold00039.39	HK01R3E02H7Y7O	[CONTAINS]
33991	34322	1	338	332	338	97.63	0.72	100	G334DRAFT_scaffold00028.28	HK01R3E02HL74D	[CONTAINS]
14037	14585	3	549	549	547	97.63	0.21	99.64	G334DRAFT_scaffold00004.4	HK01R3E02IQACQ	[CONTAINS]
4579	4747	136	304	169	169	97.63	0.06	55.59	G334DRAFT_scaffold00004.4	HK01R3E02IQS9E
33064	33316	253	1	253	253	97.63	0.32	100	G334DRAFT_scaffold00023.23	HK01R3E02IRBS4	[CONTAINS]
724201	724748	1	548	548	548	97.63	0.07	100	G334DRAFT_scaffold00001.1	HK01R3E02JDEZ4	[CONTAINS]
8001	8378	382	4	378	379	97.63	0.14	99.21	G334DRAFT_scaffold00003.3	HK01R3E02JJUEL	[CONTAINS]
21	315	1	295	295	295	97.63	0.33	50.34	G334DRAFT_scaffold00019.19	HK01R3E02JY0TY
114945	115112	1	168	168	168	97.62	0.11	48.41	G334DRAFT_scaffold00008.8	HK01R3E01BRLHR
13496	13621	126	1	126	126	97.62	0.72	100	G334DRAFT_scaffold00036.36	HK01R3E01CQNOU	[CONTAINS]
495660	496203	1	546	544	546	97.62	0.07	100	G334DRAFT_scaffold00001.1	HK01R3E01DHUUE	[CONTAINS]
246537	246745	1	210	209	210	97.62	0.08	100	G334DRAFT_scaffold00003.3	HK01R3E01DTPTD	[CONTAINS]
136	261	361	486	126	126	97.62	0.3	25.93	G334DRAFT_scaffold00030.30	HK01R3E01DWL4V
150090	150678	1	589	589	589	97.62	0.35	99.49	G334DRAFT_scaffold00006.6	HK01R3E01E2N8L	[CONTAINS]
724068	724654	1	587	587	587	97.62	0.07	100	G334DRAFT_scaffold00001.1	HK01R3E02FXBKS	[CONTAINS]
45180	45642	463	1	463	463	97.62	0.42	99.57	G334DRAFT_scaffold00015.15	HK01R3E02GS5KR	[CONTAINS]
18960	19463	1	504	504	504	97.62	0.46	89.2	G334DRAFT_scaffold00015.15	HK01R3E02HPL5I
66477	66980	4	508	504	505	97.62	0.19	99.02	G334DRAFT_scaffold00004.4	HK01R3E02HWFJ7	[CONTAINS]
41678	42223	546	1	546	546	97.62	1.18	99.45	G334DRAFT_scaffold00028.28	HK01R3E02IPCXM	[CONTAINS]
56575	56949	228	599	375	372	97.61	0.34	62.1	G334DRAFT_scaffold00015.15	HK01R3E01B7DIQ
29147	29649	1	503	503	503	97.61	0.47	100	G334DRAFT_scaffold00016.16	HK01R3E01CXRKS	[CONTAINS]
92601	93142	7	549	542	543	97.61	0.36	98.91	G334DRAFT_scaffold00010.10	HK01R3E01D7SLB	[CONTAINS]
4706	5166	461	1	461	461	97.61	0.42	100	G334DRAFT_scaffold00015.15	HK01R3E01DDOY7	[CONTAINS]
136718	137259	544	1	542	544	97.61	0.34	100	G334DRAFT_scaffold00008.8	HK01R3E01DPC7C	[CONTAINS]
238	488	1	251	251	251	97.61	0.41	47.99	G334DRAFT_scaffold00026.26	HK01R3E01E0L18
5044	5628	4	589	585	586	97.61	0.95	99.32	G334DRAFT_scaffold00026.26	HK01R3E02FKJA6	[CONTAINS]
153613	154157	7	551	545	545	97.61	0.35	98.91	G334DRAFT_scaffold00008.8	HK01R3E02FOL4T	[CONTAINS]
1	293	243	534	293	292	97.61	0.53	54.68	G334DRAFT_scaffold00027.27	HK01R3E02GCAQ7	[BEGIN]
147775	148150	1	376	376	376	97.61	0.23	75.81	G334DRAFT_scaffold00007.7	HK01R3E02GFXUY
178986	179570	1	581	585	581	97.61	0.26	100	G334DRAFT_scaffold00005.5	HK01R3E02GHX1B	[CONTAINS]
111790	112374	1	584	585	584	97.61	0.45	100	G334DRAFT_scaffold00012.12	HK01R3E02GKAQV	[CONTAINS]
76169	76628	1	460	460	460	97.61	0.42	100	G334DRAFT_scaffold00015.15	HK01R3E02GYG6Y	[CONTAINS]
103458	103913	459	1	456	459	97.61	0.29	100	G334DRAFT_scaffold00009.9	HK01R3E02H21RT	[CONTAINS]
1554	1930	524	149	377	376	97.61	0.12	71.76	G334DRAFT_scaffold00002.2	HK01R3E02H70AP
17279	17485	533	325	207	209	97.61	1.18	39.21	G334DRAFT_scaffold00036.36	HK01R3E02I8VGA	[END]
100340	100923	1	586	584	586	97.61	0.45	100	G334DRAFT_scaffold00011.11	HK01R3E02III2J	[CONTAINS]
45315	45900	583	1	586	583	97.61	0.49	100	G334DRAFT_scaffold00014.14	HK01R3E02IPF2M	[CONTAINS]
108	273	31	196	166	166	97.6	0.3	63.36	G334DRAFT_scaffold00027.27	HK01R3E01AL6AX
666	1249	581	1	584	581	97.6	0.63	100	G334DRAFT_scaffold00017.17	HK01R3E01BIKIW	[CONTAINS]
116601	117180	583	1	580	583	97.6	0.37	100	G334DRAFT_scaffold00009.9	HK01R3E01BO579	[CONTAINS]
117447	117986	1	540	540	540	97.6	0.35	100	G334DRAFT_scaffold00010.10	HK01R3E01C712J	[CONTAINS]
34509	34633	78	202	125	125	97.6	0.3	23.06	G334DRAFT_scaffold00030.30	HK01R3E01CAIJC
34509	34633	473	349	125	125	97.6	0.3	23.5	G334DRAFT_scaffold00030.30	HK01R3E01CD7PN
772193	772775	583	1	583	583	97.6	0.07	100	G334DRAFT_scaffold00001.1	HK01R3E01CQJAH	[CONTAINS]
150067	150649	1	582	583	582	97.6	0.35	100	G334DRAFT_scaffold00006.6	HK01R3E01E0FR5	[CONTAINS]
34509	34633	198	322	125	125	97.6	0.3	23.23	G334DRAFT_scaffold00030.30	HK01R3E02FLGKB
34509	34633	261	385	125	125	97.6	0.3	21.44	G334DRAFT_scaffold00030.30	HK01R3E02G0Y74
441612	442195	582	1	584	582	97.6	0.07	100	G334DRAFT_scaffold00001.1	HK01R3E02GV6NS	[CONTAINS]
258654	259193	539	1	540	539	97.6	0.07	100	G334DRAFT_scaffold00001.1	HK01R3E02HK195	[CONTAINS]
20401	20857	458	1	457	458	97.6	0.82	100	G334DRAFT_scaffold00027.27	HK01R3E02I74G5	[CONTAINS]
494186	494727	542	1	542	542	97.6	0.07	100	G334DRAFT_scaffold00001.1	HK01R3E02IF9U9	[CONTAINS]
2051	2175	3	127	125	125	97.6	0.38	21.7	G334DRAFT_scaffold00031.31	HK01R3E02IYUM7
1195	1319	124	1	125	124	97.6	0.12	20.46	G334DRAFT_scaffold00016.16	HK01R3E02JC9OI
[truncated: 29,078 more rows]
