# Supplementary material for: Microbial Life in a Fjord: Metagenomic Analysis of a Microbial Mat in Chilean Patagonia
Source: PLoS One. 2013 Aug 28;8(8):e71952. doi: 10.1371/journal.pone.0071952 (PMC3756073; doi:10.1371/journal.pone.0071952)
Supplement: Table S7 — List of genes in the C . psycherythraea genome that had coverage of the metagenomic reads. (TXT) [file pone.0071952.s014.txt]

Gene_oid	Scaffold	Start	End	Product Name	COG Number	COG Category
637282479	NC_003910	13936	14118	hypothetical protein	None	None
637282495	NC_003910	31497	31592	hypothetical protein	None	None
637282500	NC_003910	34795	34899	hypothetical protein	None	None
637282531	NC_003910	63625	64536	hypothetical protein	COG0510,Predicted choline kinase involved in LPS biosynthesis	[M] Cell wall/membrane/envelope biogenesis
637282543	NC_003910	78921	79259	hypothetical protein	None	None
637282552	NC_003910	88978	89085	hypothetical protein	None	None
637282568	NC_003910	108699	108839	hypothetical protein	None	None
637282569	NC_003910	109052	109183	hypothetical protein	None	None
637282582	NC_003910	122491	122607	hypothetical protein	None	None
637282607	NC_003910	149202	149393	hypothetical protein	None	None
637282613	NC_003910	154101	154949	hypothetical protein	None	None
637282614	NC_003910	155197	157203	hydrolase, alpha/beta fold family	COG3904,Predicted periplasmic protein	[S] Function unknown
637282615	NC_003910	157758	158363	cold-shock DNA-binding domain family protein	COG3326,Predicted membrane protein	[S] Function unknown
637282625	NC_003910	168688	168789	hypothetical protein	None	None
637282633	NC_003910	176237	176728	hypothetical protein	None	None
637282651	NC_003910	194250	195698	site-specific recombinase, phage integrase family	None	None
637282652	NC_003910	195714	199034	putative site-specific recombinase, phage integrase family	None	None
637282653	NC_003910	199027	199722	hypothetical protein	None	None
637282654	NC_003910	199715	200194	hypothetical protein	None	None
637282655	NC_003910	200194	202560	putative helicase	COG0507,ATP-dependent exoDNAse (exonuclease V), alpha subunit - helicase superfamily I member	[L] Replication, recombination and repair
637282656	NC_003910	202649	202888	putative plasmid replication protein RepB	None	None
637282657	NC_003910	203326	204564	hypothetical protein	None	None
637282658	NC_003910	206369	207238	hypothetical protein	None	None
637282659	NC_003910	207292	207462	hypothetical protein	None	None
637282660	NC_003910	207350	207943	hypothetical protein	None	None
637282661	NC_003910	208074	208511	hypothetical protein	None	None
637282662	NC_003910	208990	209109	hypothetical protein	None	None
637282663	NC_003910	209316	209624	hypothetical protein	None	None
637282664	NC_003910	209905	210414	hypothetical protein	None	None
637282665	NC_003910	210462	210881	hypothetical protein	None	None
637282666	NC_003910	211504	213966	TPR domain protein	None	None
637282667	NC_003910	214165	214779	hypothetical protein	None	None
637282668	NC_003910	214798	214926	hypothetical protein	None	None
637282669	NC_003910	214806	215183	hypothetical protein	None	None
637282670	NC_003910	215219	215713	hypothetical protein	None	None
637282671	NC_003910	215846	215965	hypothetical protein	None	None
637282672	NC_003910	216546	216860	hypothetical protein	None	None
637282687	NC_003910	228143	228415	hypothetical protein	None	None
637282690	NC_003910	229199	229372	hypothetical protein	None	None
637282692	NC_003910	230593	230766	hypothetical protein	None	None
637282708	NC_003910	247796	247915	hypothetical protein	None	None
637282712	NC_003910	251317	251415	hypothetical protein	None	None
641221379	NC_003910	253282	253379	RF00059	None	None
637282725	NC_003910	263150	263365	hypothetical protein	None	None
637282728	NC_003910	265937	266257	hypothetical protein	None	None
637282730	NC_003910	267888	268211	hypothetical protein	None	None
637282736	NC_003910	274878	274970	hypothetical protein	None	None
637282741	NC_003910	279110	279331	hypothetical protein	None	None
637282745	NC_003910	283456	284112	hypothetical protein	COG2068,Uncharacterized MobA-related protein	[R] General function prediction only
637282754	NC_003910	299631	300767	efflux transporter, RND family, MFP subunit	COG0845,Membrane-fusion protein	[M] Cell wall/membrane/envelope biogenesis
637282762	NC_003910	307282	307383	hypothetical protein	None	None
637282764	NC_003910	307980	308123	hypothetical protein	None	None
637282768	NC_003910	312328	312462	hypothetical protein	None	None
637282769	NC_003910	312616	313101	hypothetical protein	None	None
637282770	NC_003910	313101	313496	hypothetical protein	None	None
637282771	NC_003910	313457	313705	hypothetical protein	None	None
637282772	NC_003910	313606	313941	hypothetical protein	None	None
637282776	NC_003910	322096	322209	hypothetical protein	None	None
637282777	NC_003910	322364	322906	hypothetical protein	None	None
637282779	NC_003910	323660	323977	hypothetical protein	None	None
637282782	NC_003910	327558	327770	hypothetical protein	COG3313,Predicted Fe-S protein	[R] General function prediction only
637282802	NC_003910	349402	349536	hypothetical protein	None	None
637282816	NC_003910	362434	362535	hypothetical protein	None	None
637282820	NC_003910	365551	365718	hypothetical protein	None	None
637282822	NC_003910	366796	366897	hypothetical protein	None	None
637282823	NC_003910	366836	366943	hypothetical protein	None	None
637282824	NC_003910	367515	367649	hypothetical protein	None	None
637282825	NC_003910	367639	367887	hypothetical protein	None	None
637282826	NC_003910	368165	369532	zona occludens toxin	COG4128,Zonula occludens toxin	[R] General function prediction only
637282827	NC_003910	369622	370026	hypothetical protein	None	None
637282828	NC_003910	370023	371384	hypothetical protein	None	None
637282829	NC_003910	371505	371732	hypothetical protein	None	None
637282830	NC_003910	371748	372002	hypothetical protein	None	None
637282831	NC_003910	372009	372353	hypothetical protein	None	None
637282833	NC_003910	373802	374032	hypothetical protein	None	None
637282834	NC_003910	374008	374265	hypothetical protein	None	None
637282837	NC_003910	375551	376081	hypothetical protein	None	None
637282839	NC_003910	376614	377030	hypothetical protein	None	None
637282841	NC_003910	377583	377960	hypothetical protein	None	None
637282842	NC_003910	378402	379430	ISCps1, transposase	COG3547,Transposase and inactivated derivatives	[L] Replication, recombination and repair
637282843	NC_003910	379891	379992	hypothetical protein	None	None
637282845	NC_003910	381185	381640	acetyltransferase, GNAT family	COG0456,Acetyltransferases	[R] General function prediction only
637282846	NC_003910	381729	382211	hypothetical protein	None	None
637282848	NC_003910	383078	383695	hypothetical protein	None	None
637282850	NC_003910	386355	386543	hypothetical protein	None	None
637282866	NC_003910	408537	408641	hypothetical protein	None	None
637282871	NC_003910	414060	414152	hypothetical protein	None	None
637282891	NC_003910	430616	430714	hypothetical protein	None	None
637282895	NC_003910	432685	432783	hypothetical protein	None	None
637282903	NC_003910	438919	439017	hypothetical protein	None	None
637282906	NC_003910	441595	442386	hypothetical protein	None	None
637282908	NC_003910	443065	443247	hypothetical protein	None	None
637282912	NC_003910	444917	445030	hypothetical protein	None	None
637282918	NC_003910	450857	450961	hypothetical protein	None	None
637282942	NC_003910	479564	479881	hypothetical protein	None	None
637282953	NC_003910	493192	493500	hypothetical protein	None	None
637282955	NC_003910	493953	495998	putative site-specific recombinase	COG1961,Site-specific recombinases, DNA invertase Pin homologs	[L] Replication, recombination and repair
637282956	NC_003910	496127	496261	hypothetical protein	None	None
637282957	NC_003910	496519	497004	hypothetical protein	None	None
637282958	NC_003910	497019	498617	hypothetical protein	COG3950,Predicted ATP-binding protein involved in virulence	[R] General function prediction only
637282959	NC_003910	498614	499357	hypothetical protein	None	None
637282960	NC_003910	500193	500951	hypothetical protein	None	None
637282961	NC_003910	501285	502031	hypothetical protein	None	None
637282962	NC_003910	502031	502576	hypothetical protein	None	None
637282963	NC_003910	502587	502949	hypothetical protein	COG2315,Uncharacterized protein conserved in bacteria	[S] Function unknown
637282964	NC_003910	503008	504321	hypothetical protein	None	None
637282965	NC_003910	504321	504704	hypothetical protein	None	None
637282967	NC_003910	505614	506699	hypothetical protein	COG1357,Uncharacterized low-complexity proteins	[S] Function unknown
637282968	NC_003910	506712	506807	hypothetical protein	None	None
637282969	NC_003910	506802	506903	hypothetical protein	None	None
637282973	NC_003910	510211	511074	HAD-superfamily hydrolase, subfamily IIB	COG3769,Predicted hydrolase (HAD superfamily)	[R] General function prediction only
637282975	NC_003910	512255	512374	hypothetical protein	None	None
637282977	NC_003910	513572	514093	putative lipoprotein	None	None
637282978	NC_003910	514677	515177	hypothetical protein	None	None
637282979	NC_003910	515198	515413	tryptophan-rich conserved hypothetical protein	None	None
637282980	NC_003910	515361	515534	hypothetical protein	None	None
637282983	NC_003910	516631	517089	hypothetical protein	COG1853,Conserved protein/domain typically associated with flavoprotein oxygenases, DIM6/NTAB family	[R] General function prediction only
637282984	NC_003910	517420	517593	hypothetical protein	None	None
637282990	NC_003910	521663	522481	hypothetical protein	COG3916,N-acyl-L-homoserine lactone synthetase	[T] Signal transduction mechanisms
637282991	NC_003910	522537	524189	FAD-binding protein	COG0277,FAD/FMN-containing dehydrogenases	[C] Energy production and conversion
637282992	NC_003910	524311	525111	hypothetical protein	None	None
637282993	NC_003910	525408	528161	TPR domain protein	None	None
637282994	NC_003910	528547	528645	hypothetical protein	None	None
637283004	NC_003910	537998	538192	hypothetical protein	None	None
637283006	NC_003910	539224	541065	GGDEF domain protein	COG2199,FOG: GGDEF domain	[T] Signal transduction mechanisms
637283007	NC_003910	541142	541396	hypothetical protein	None	None
637283009	NC_003910	542440	543045	hypothetical protein	COG1670,Acetyltransferases, including N-acetylases of ribosomal proteins	[J] Translation, ribosomal structure and biogenesis
637283010	NC_003910	543040	543132	hypothetical protein	None	None
637283012	NC_003910	544966	545232	hypothetical protein	None	None
637283013	NC_003910	545636	546196	acetyltransferase, GNAT family	COG1670,Acetyltransferases, including N-acetylases of ribosomal proteins	[J] Translation, ribosomal structure and biogenesis
637283033	NC_003910	566052	566144	hypothetical protein	None	None
637283046	NC_003910	583458	583583	hypothetical protein	None	None
637283047	NC_003910	583573	584793	polysaccharide biosynthesis protein	COG2244,Membrane protein involved in the export of O-antigen and teichoic acid	[R] General function prediction only
637283048	NC_003910	584777	586312	hypothetical protein	COG0367,Asparagine synthase (glutamine-hydrolyzing)	[E] Amino acid transport and metabolism
637283049	NC_003910	586577	586687	hypothetical protein	None	None
637283050	NC_003910	586684	587835	hypothetical protein	None	None
637283051	NC_003910	588046	589188	glycosyl transferase, group 1 family protein	COG0438,Glycosyltransferase	[M] Cell wall/membrane/envelope biogenesis
637283052	NC_003910	589530	590984	hypothetical protein	None	None
637283054	NC_003910	592116	593081	sugar epimerase family protein	COG0451,Nucleoside-diphosphate-sugar epimerases	[G] Carbohydrate transport and metabolism
637283072	NC_003910	613524	613706	hypothetical protein	None	None
641221380	NC_003910	621273	621382	RF00140	None	None
637283111	NC_003910	644004	644111	hypothetical protein	None	None
637283119	NC_003910	652520	653371	putative lipoprotein	None	None
637283137	NC_003910	674232	674330	hypothetical protein	None	None
637283141	NC_003910	679408	679524	hypothetical protein	None	None
637283156	NC_003910	695576	695746	hypothetical protein	None	None
637283161	NC_003910	703397	703516	hypothetical protein	None	None
637283172	NC_003910	711599	711727	hypothetical protein	None	None
637283175	NC_003910	712904	713473	putative lipoprotein	COG3056,Uncharacterized lipoprotein	[M] Cell wall/membrane/envelope biogenesis
637283179	NC_003910	716671	717051	hypothetical protein	None	None
637283180	NC_003910	717135	717227	hypothetical protein	None	None
637283181	NC_003910	717447	718049	hypothetical protein	None	None
637283192	NC_003910	729194	729439	hypothetical protein	None	None
637283199	NC_003910	736051	736758	hypothetical protein	None	None
637283201	NC_003910	737483	737593	hypothetical protein	None	None
637283207	NC_003910	744859	744993	hypothetical protein	None	None
637283224	NC_003910	768667	769020	methylmalonate-semialdehyde dehydrogenase, interruption	COG1012,NAD-dependent aldehyde dehydrogenases	[C] Energy production and conversion
637283237	NC_003910	790503	790679	hypothetical protein	None	None
637283238	NC_003910	790579	791169	hypothetical protein	None	None
637283242	NC_003910	796219	796314	hypothetical protein	None	None
637283247	NC_003910	803022	803150	hypothetical protein	None	None
637283248	NC_003910	803083	803814	hypothetical protein	None	None
637283250	NC_003910	804969	805061	hypothetical protein	None	None
643672812	NC_003910	807375	807459	GEMM_RNA_motif	None	None
637283254	NC_003910	809468	810217	hypothetical protein	None	None
637283255	NC_003910	810810	811370	hypothetical protein	None	None
637283256	NC_003910	811520	811939	hypothetical protein	None	None
637283257	NC_003910	811955	812092	hypothetical protein	None	None
637283258	NC_003910	812178	812282	hypothetical protein	None	None
637283259	NC_003910	812543	813229	RNA polymerase sigma factor, sigma-70 family	COG1595,DNA-directed RNA polymerase specialized sigma subunit, sigma24 homolog	[K] Transcription
637283260	NC_003910	813258	813497	hypothetical protein	None	None
637283261	NC_003910	813576	814130	hypothetical protein	None	None
637283269	NC_003910	820760	821182	transcriptional regulator, MarR family	COG1846,Transcriptional regulators	[K] Transcription
637283270	NC_003910	821312	821962	putative glutathione S-transferase	COG0625,Glutathione S-transferase	[O] Posttranslational modification, protein turnover, chaperones
637283273	NC_003910	826795	827652	hypothetical protein	COG4757,Predicted alpha/beta hydrolase	[R] General function prediction only
637283283	NC_003910	834656	834910	hypothetical protein	None	None
637283287	NC_003910	837863	838009	hypothetical protein	None	None
637283290	NC_003910	839471	839602	hypothetical protein	None	None
637283301	NC_003910	849896	850009	hypothetical protein	None	None
637283307	NC_003910	857865	859814	putative surface protein	None	None
637283308	NC_003910	859906	860085	hypothetical protein	None	None
637283317	NC_003910	868124	868423	hypothetical protein	None	None
637283320	NC_003910	871431	871547	hypothetical protein	None	None
637283325	NC_003910	875726	875887	hypothetical protein	None	None
637283341	NC_003910	887028	887123	hypothetical protein	None	None
637283342	NC_003910	887258	888289	hypothetical protein	None	None
637283343	NC_003910	888744	888950	hypothetical protein	None	None
637283344	NC_003910	889352	889486	hypothetical protein	None	None
637283345	NC_003910	889476	889724	hypothetical protein	None	None
637283346	NC_003910	890002	891369	zona occludens toxin-like protein	COG4128,Zonula occludens toxin	[R] General function prediction only
637283347	NC_003910	891459	891863	hypothetical protein	None	None
637283348	NC_003910	891860	893221	hypothetical protein	None	None
637283349	NC_003910	893342	893569	hypothetical protein	None	None
637283350	NC_003910	893585	893839	hypothetical protein	None	None
637283351	NC_003910	893846	894190	hypothetical protein	None	None
637283352	NC_003910	894216	895649	putative phage replication initiation protein	COG2946,Putative phage replication protein RstA	[L] Replication, recombination and repair
637283353	NC_003910	895639	895842	hypothetical protein	None	None
637283354	NC_003910	895845	896087	putative transcriptional regulator	None	None
637283355	NC_003910	896199	896597	hypothetical protein	None	None
637283356	NC_003910	896560	896721	hypothetical protein	None	None
637283357	NC_003910	896774	897244	hypothetical protein	None	None
637283358	NC_003910	897186	897296	hypothetical protein	None	None
637283361	NC_003910	898731	899123	hypothetical protein	None	None
637283362	NC_003910	899224	899676	hypothetical protein	None	None
637283363	NC_003910	899673	900353	hypothetical protein	None	None
637283364	NC_003910	900319	900525	hypothetical protein	None	None
637283365	NC_003910	901027	902031	site-specific recombinase, phage integrase family	COG4974,Site-specific recombinase XerD	[L] Replication, recombination and repair
637283370	NC_003910	905508	905786	hypothetical protein	None	None
637283377	NC_003910	913485	914195	hypothetical protein	None	None
637283386	NC_003910	926684	926797	hypothetical protein	None	None
637283393	NC_003910	934637	934894	hypothetical protein	None	None
637283397	NC_003910	937757	937855	hypothetical protein	None	None
637283409	NC_003910	953358	953636	hypothetical protein	None	None
637283414	NC_003910	956530	956649	hypothetical protein	None	None
637283424	NC_003910	968039	968185	hypothetical protein	None	None
637283425	NC_003910	968189	968425	hypothetical protein	None	None
637283428	NC_003910	969804	969896	hypothetical protein	None	None
637283429	NC_003910	969868	970422	hypothetical protein	None	None
637283431	NC_003910	972254	972358	hypothetical protein	None	None
637283468	NC_003910	1023908	1024015	hypothetical protein	None	None
637283489	NC_003910	1049205	1049906	hypothetical protein	None	None
637283494	NC_003910	1057183	1057392	hypothetical protein	None	None
637283496	NC_003910	1058039	1058272	heme exporter protein CcmD	COG3114,Heme exporter protein D	[U] Intracellular trafficking, secretion, and vesicular transport
640735024	NC_003910	1068311	1068731	None	None	None
637283515	NC_003910	1077645	1077770	hypothetical protein	None	None
637283518	NC_003910	1079677	1079889	hypothetical protein	None	None
637283527	NC_003910	1087934	1088038	hypothetical protein	None	None
637283534	NC_003910	1092543	1092713	hypothetical protein	None	None
637283555	NC_003910	1110938	1111042	hypothetical protein	None	None
637283560	NC_003910	1115775	1116152	hypothetical protein	None	None
637283561	NC_003910	1116166	1116297	hypothetical protein	None	None
637283566	NC_003910	1123175	1123279	hypothetical protein	None	None
637283576	NC_003910	1137464	1137619	hypothetical protein	None	None
637283579	NC_003910	1138709	1139086	hypothetical protein	None	None
637283581	NC_003910	1139539	1139631	hypothetical protein	None	None
637283588	NC_003910	1147600	1147785	hypothetical protein	None	None
637283591	NC_003910	1150177	1150299	hypothetical protein	None	None
637283603	NC_003910	1162017	1164362	GGDEF/GAF/EAL domain protein	COG5001,Predicted signal transduction protein containing a membrane domain, an EAL and a GGDEF domain	[T] Signal transduction mechanisms
637283604	NC_003910	1164512	1164640	hypothetical protein	None	None
637283605	NC_003910	1164637	1164738	hypothetical protein	None	None
641221381	NC_003910	1167801	1168012	RF00174	None	None
637283609	NC_003910	1167816	1167908	hypothetical protein	None	None
637283613	NC_003910	1171456	1171554	hypothetical protein	None	None
637283622	NC_003910	1180982	1181086	hypothetical protein	None	None
637283624	NC_003910	1181289	1181711	hypothetical protein	None	None
641221382	NC_003910	1189539	1189693	RF00174	None	None
637283652	NC_003910	1215102	1215200	hypothetical protein	None	None
637283654	NC_003910	1216864	1216986	hypothetical protein	None	None
637283671	NC_003910	1240752	1240892	hypothetical protein	None	None
637283676	NC_003910	1245325	1245426	hypothetical protein	None	None
637283679	NC_003910	1247634	1248182	hypothetical protein	None	None
637283681	NC_003910	1251986	1252411	type IV pilus biogenesis protein PilE	COG4968,Tfp pilus assembly protein PilE	[N] Cell motility
637283682	NC_003910	1252414	1252761	hypothetical protein	None	None
637283683	NC_003910	1252900	1253442	putative type IV pilus biogenesis protein	COG4970,Tfp pilus assembly protein FimT	[U] Intracellular trafficking, secretion, and vesicular transport
637283684	NC_003910	1253480	1253593	hypothetical protein	None	None
637283688	NC_003910	1257949	1258068	hypothetical protein	None	None
637283689	NC_003910	1258085	1258516	hypothetical protein	None	None
637283690	NC_003910	1258359	1258553	hypothetical protein	None	None
637283691	NC_003910	1258768	1258896	hypothetical protein	None	None
637283694	NC_003910	1262482	1262862	LrgA family protein	COG1380,Putative effector of murein hydrolase LrgA	[R] General function prediction only
637283705	NC_003910	1274897	1275007	hypothetical protein	None	None
637283706	NC_003910	1274970	1275065	hypothetical protein	None	None
641221383	NC_003910	1302309	1302490	RF00013	None	None
637283733	NC_003910	1303050	1303151	hypothetical protein	None	None
637283742	NC_003910	1314810	1316684	putative lipoprotein	None	None
637283744	NC_003910	1317899	1318162	putative lipoprotein	None	None
637283756	NC_003910	1335032	1335139	hypothetical protein	None	None
637283757	NC_003910	1335464	1335568	hypothetical protein	None	None
637283763	NC_003910	1339837	1339941	hypothetical protein	None	None
637283767	NC_003910	1344169	1344285	hypothetical protein	None	None
637283770	NC_003910	1346332	1346766	hypothetical protein	None	None
637283771	NC_003910	1346776	1347693	hypothetical protein	None	None
637283778	NC_003910	1354369	1354515	hypothetical protein	None	None
637283779	NC_003910	1354685	1355449	hypothetical protein	COG0664,cAMP-binding proteins - catabolite gene activator and regulatory subunit of cAMP-dependent protein kinases	[T] Signal transduction mechanisms
637283784	NC_003910	1359380	1359472	hypothetical protein	None	None
637283791	NC_003910	1365986	1366132	hypothetical protein	None	None
637283792	NC_003910	1366287	1366412	hypothetical protein	None	None
637283795	NC_003910	1367927	1368085	hypothetical protein	None	None
637283815	NC_003910	1390469	1390771	hypothetical protein	None	None
641221384	NC_003910	1401691	1401791	RF00167	None	None
637283826	NC_003910	1405116	1405274	hypothetical protein	None	None
637283828	NC_003910	1406986	1407219	hypothetical protein	None	None
637283831	NC_003910	1410647	1410802	hypothetical protein	None	None
637283833	NC_003910	1411186	1411347	hypothetical protein	None	None
637283834	NC_003910	1411244	1411363	hypothetical protein	None	None
637283854	NC_003910	1431044	1431169	hypothetical protein	None	None
637283858	NC_003910	1435065	1435532	putative leucine-responsive regulatory protein	COG1522,Transcriptional regulators	[K] Transcription
637283863	NC_003910	1439258	1439356	hypothetical protein	None	None
637283871	NC_003910	1446485	1446970	universal stress protein family	COG0589,Universal stress protein UspA and related nucleotide-binding proteins	[T] Signal transduction mechanisms
637283872	NC_003910	1447770	1449935	neutral zinc metallopeptidase, M4 family	COG3227,Zinc metalloprotease (elastase)	[E] Amino acid transport and metabolism
637283876	NC_003910	1453516	1453656	hypothetical protein	None	None
637283881	NC_003910	1457606	1457785	hypothetical protein	None	None
637283885	NC_003910	1460926	1461018	hypothetical protein	None	None
637283889	NC_003910	1463147	1463239	hypothetical protein	None	None
637283892	NC_003910	1465434	1465592	hypothetical protein	None	None
637283893	NC_003910	1466082	1467350	CAIB/BAIF family protein	COG1804,Predicted acyl-CoA transferases/carnitine dehydratase	[C] Energy production and conversion
637283897	NC_003910	1471225	1471992	transcriptional regulator, IclR family	COG1414,Transcriptional regulator	[K] Transcription
637283901	NC_003910	1474672	1474806	hypothetical protein	None	None
637283906	NC_003910	1483115	1483429	hypothetical protein	None	None
637283923	NC_003910	1504137	1504295	hypothetical protein	None	None
637283929	NC_003910	1509176	1509313	hypothetical protein	None	None
637283952	NC_003910	1531755	1532216	hypothetical protein	COG1943,Transposase and inactivated derivatives	[L] Replication, recombination and repair
637283954	NC_003910	1534614	1535021	flagellin FlaG	COG1334,Uncharacterized flagellar protein FlaG	[N] Cell motility
637283956	NC_003910	1536694	1536897	hypothetical protein	None	None
637283957	NC_003910	1536750	1537067	hypothetical protein	None	None
637283958	NC_003910	1537131	1537508	hypothetical protein	None	None
637284001	NC_003910	1581512	1581673	hypothetical protein	None	None
637284002	NC_003910	1581721	1582146	hypothetical protein	None	None
637284010	NC_003910	1590324	1590728	putative lipoprotein	None	None
637284014	NC_003910	1595564	1595665	hypothetical protein	None	None
637284029	NC_003910	1611047	1611184	hypothetical protein	None	None
637284050	NC_003910	1634437	1634529	hypothetical protein	None	None
637284052	NC_003910	1634771	1634887	hypothetical protein	None	None
637284054	NC_003910	1636415	1637122	hypothetical protein	None	None
637284058	NC_003910	1641772	1641864	hypothetical protein	None	None
643672813	NC_003910	1642430	1642525	GEMM_RNA_motif	None	None
637284069	NC_003910	1653466	1653585	hypothetical protein	None	None
637284076	NC_003910	1661899	1661991	hypothetical protein	None	None
637284078	NC_003910	1663434	1663997	hypothetical protein	None	None
637284080	NC_003910	1664999	1665913	transcriptional regulator, araC family	COG4977,Transcriptional regulator containing an amidase domain and an AraC-type DNA-binding HTH domain	[K] Transcription
637284081	NC_003910	1666447	1666701	putative DNA-binding protein	None	None
637284082	NC_003910	1667684	1668241	DNA-binding response regulator	COG3706,Response regulator containing a CheY-like receiver domain and a GGDEF domain	[T] Signal transduction mechanisms
637284083	NC_003910	1668522	1671305	sensory box sensor histidine kinase/response regulator	COG3852,Signal transduction histidine kinase, nitrogen specific	[T] Signal transduction mechanisms
637284086	NC_003910	1676498	1676617	hypothetical protein	None	None
637284087	NC_003910	1676888	1677220	hypothetical protein	None	None
637284088	NC_003910	1677350	1678288	hypothetical protein	None	None
637284091	NC_003910	1679761	1679853	hypothetical protein	None	None
637284092	NC_003910	1679890	1681410	hypothetical protein	None	None
637284093	NC_003910	1681193	1682134	hypothetical protein	None	None
637284094	NC_003910	1682115	1684172	hypothetical protein	None	None
637284095	NC_003910	1684172	1684777	hypothetical protein	None	None
637284096	NC_003910	1685227	1685697	hypothetical protein	None	None
637284097	NC_003910	1685775	1686593	hypothetical protein	None	None
637284100	NC_003910	1688925	1689485	acetyltransferase, GNAT family	COG1670,Acetyltransferases, including N-acetylases of ribosomal proteins	[J] Translation, ribosomal structure and biogenesis
637284101	NC_003910	1689589	1689741	hypothetical protein	None	None
637284104	NC_003910	1691493	1691906	DNA-binding protein	COG1813,Predicted transcription factor, homolog of eukaryotic MBF1	[K] Transcription
637284105	NC_003910	1692046	1692393	hypothetical protein	None	None
637284106	NC_003910	1692462	1692557	hypothetical protein	None	None
637284107	NC_003910	1692523	1692675	hypothetical protein	None	None
637284108	NC_003910	1692844	1694016	hypothetical protein	None	None
637284109	NC_003910	1694282	1694947	hypothetical protein	None	None
637284110	NC_003910	1695343	1695633	hypothetical protein	None	None
637284111	NC_003910	1695744	1696031	hypothetical protein	None	None
637284112	NC_003910	1696158	1696982	hypothetical protein	None	None
637284113	NC_003910	1697188	1698321	hypothetical protein	None	None
637284122	NC_003910	1709514	1709606	hypothetical protein	None	None
637284127	NC_003910	1712868	1712975	hypothetical protein	None	None
637284128	NC_003910	1712998	1713900	hypothetical protein	None	None
637284130	NC_003910	1716600	1717502	metallo-beta-lactamase family protein	COG0491,Zn-dependent hydrolases, including glyoxylases	[R] General function prediction only
637284131	NC_003910	1717534	1718301	glutathione S-transferase family protein	COG0625,Glutathione S-transferase	[O] Posttranslational modification, protein turnover, chaperones
637284132	NC_003910	1718371	1718520	hypothetical protein	None	None
637284134	NC_003910	1719788	1720180	hypothetical protein	None	None
637284138	NC_003910	1722855	1722980	hypothetical protein	None	None
637284139	NC_003910	1722964	1723086	hypothetical protein	None	None
637284140	NC_003910	1723064	1723963	metallo-beta-lactamase family protein	COG0491,Zn-dependent hydrolases, including glyoxylases	[R] General function prediction only
637284141	NC_003910	1724142	1724495	hypothetical protein	COG3805,Aromatic ring-cleaving dioxygenase	[Q] Secondary metabolites biosynthesis, transport and catabolism
637284144	NC_003910	1726132	1726728	transcriptional regulator, TetR family	COG1309,Transcriptional regulator	[K] Transcription
637284145	NC_003910	1727085	1727333	hypothetical protein	None	None
637284146	NC_003910	1727198	1727398	hypothetical protein	None	None
637284150	NC_003910	1729192	1729488	hypothetical protein	None	None
637284152	NC_003910	1730172	1730546	hypothetical protein	None	None
637284153	NC_003910	1730753	1731355	SCP-like extracellular protein	COG2340,Uncharacterized protein with SCP/PR1 domains	[S] Function unknown
637284155	NC_003910	1732988	1733101	hypothetical protein	None	None
637284158	NC_003910	1740768	1740893	hypothetical protein	None	None
637284182	NC_003910	1766540	1766722	hypothetical protein	None	None
637284207	NC_003910	1788244	1789350	metal-binding diguanylate cyclase (GGDEF) domain protein	COG3706,Response regulator containing a CheY-like receiver domain and a GGDEF domain	[T] Signal transduction mechanisms
637284218	NC_003910	1801638	1801739	hypothetical protein	None	None
637284222	NC_003910	1807544	1807681	hypothetical protein	None	None
637284223	NC_003910	1807778	1807900	hypothetical protein	None	None
637284225	NC_003910	1809808	1809951	hypothetical protein	None	None
637284227	NC_003910	1811079	1811396	putative lipoprotein	None	None
637284230	NC_003910	1812587	1812727	hypothetical protein	None	None
637284234	NC_003910	1815538	1816371	pirin family protein	COG1741,Pirin-related protein	[R] General function prediction only
637284235	NC_003910	1816512	1817153	hypothetical protein	None	None
637284236	NC_003910	1817289	1817414	hypothetical protein	None	None
637284239	NC_003910	1819446	1819538	hypothetical protein	None	None
637284242	NC_003910	1822316	1822756	hypothetical protein	None	None
637284245	NC_003910	1825206	1825307	hypothetical protein	None	None
637284252	NC_003910	1832975	1833253	hypothetical protein	None	None
637284253	NC_003910	1833310	1833984	hypothetical protein	None	None
637284254	NC_003910	1834015	1834347	putative lipoprotein	None	None
637284255	NC_003910	1834373	1834744	putative lipoprotein	None	None
637284256	NC_003910	1835219	1835797	hypothetical protein	COG1595,DNA-directed RNA polymerase specialized sigma subunit, sigma24 homolog	[K] Transcription
637284257	NC_003910	1835804	1836487	protein kinase domain protein	COG0515,Serine/threonine protein kinase	[K] Transcription
637284258	NC_003910	1836529	1840434	ATP-dependent peptidase, M41 family	COG0465,ATP-dependent Zn proteases	[O] Posttranslational modification, protein turnover, chaperones
637284259	NC_003910	1840487	1843327	hypothetical protein	None	None
637284260	NC_003910	1843805	1844299	hypothetical protein	COG2862,Predicted membrane protein	[S] Function unknown
637284261	NC_003910	1844352	1848206	ATP-dependent peptidase, M41 family	COG0465,ATP-dependent Zn proteases	[O] Posttranslational modification, protein turnover, chaperones
637284262	NC_003910	1848427	1852152	hypothetical protein	None	None
637284264	NC_003910	1852998	1855178	hypothetical protein	None	None
637284265	NC_003910	1855214	1855504	hypothetical protein	None	None
637284266	NC_003910	1855580	1856341	signal peptidase I	None	None
637284267	NC_003910	1856341	1857054	protein kinase domain protein	COG0515,Serine/threonine protein kinase	[R] General function prediction only
637284268	NC_003910	1857058	1857651	hypothetical protein	None	None
637284269	NC_003910	1857845	1858669	hypothetical protein	None	None
637284270	NC_003910	1858722	1858862	putative lipoprotein	None	None
637284271	NC_003910	1858863	1858973	hypothetical protein	None	None
637284272	NC_003910	1859164	1861134	putative protease	None	None
637284273	NC_003910	1861294	1861413	hypothetical protein	None	None
640735026	NC_003910	1861466	1862559	None	None	None
637284275	NC_003910	1863853	1864548	ABC transporter, ATP-binding protein	COG1136,ABC-type antimicrobial peptide transport system, ATPase component	[V] Defense mechanisms
637284276	NC_003910	1864660	1865229	hypothetical protein	COG3495,Uncharacterized protein conserved in bacteria	[S] Function unknown
637284278	NC_003910	1866965	1867669	hypothetical protein	None	None
637284279	NC_003910	1867697	1868317	hypothetical protein	None	None
637284280	NC_003910	1868370	1868762	hypothetical protein	None	None
637284282	NC_003910	1869866	1870951	sensor histidine kinase	COG3275,Putative regulator of cell autolysis	[T] Signal transduction mechanisms
637284284	NC_003910	1872635	1873354	hypothetical protein	None	None
637284285	NC_003910	1873655	1873759	hypothetical protein	None	None
637284287	NC_003910	1874462	1874563	hypothetical protein	None	None
637284291	NC_003910	1879763	1880524	hypothetical protein	None	None
637284292	NC_003910	1880534	1880638	hypothetical protein	None	None
637284293	NC_003910	1880879	1881052	membrane protein TorE	None	None
637284296	NC_003910	1884796	1885506	chaperone protein TorD	COG3381,Uncharacterized component of anaerobic dehydrogenases	[R] General function prediction only
637284299	NC_003910	1888682	1888783	hypothetical protein	None	None
637284304	NC_003910	1893195	1894382	hypothetical protein	None	None
637284305	NC_003910	1894468	1894560	hypothetical protein	None	None
637284309	NC_003910	1896818	1897366	hypothetical protein	COG3545,Predicted esterase of the alpha/beta hydrolase fold	[R] General function prediction only
637284323	NC_003910	1911877	1912014	hypothetical protein	None	None
637284324	NC_003910	1912092	1912484	hypothetical protein	None	None
637284331	NC_003910	1919967	1921154	isoaspartyl dipeptidase	COG1001,Adenine deaminase	[F] Nucleotide transport and metabolism
637284337	NC_003910	1930718	1932022	sigma-54 dependent transcriptional regulator	COG2204,Response regulator containing CheY-like receiver, AAA-type ATPase, and DNA-binding domains	[T] Signal transduction mechanisms
637284350	NC_003910	1949807	1949986	hypothetical protein	None	None
637284360	NC_003910	1957375	1957518	hypothetical protein	None	None
637284362	NC_003910	1958104	1958385	hypothetical protein	None	None
637284366	NC_003910	1964511	1965413	metallo-beta-lactamase family protein	COG0491,Zn-dependent hydrolases, including glyoxylases	[R] General function prediction only
637284367	NC_003910	1965445	1966212	glutathione S-transferase family protein	COG0625,Glutathione S-transferase	[O] Posttranslational modification, protein turnover, chaperones
637284368	NC_003910	1966265	1966816	cytochrome b561 family protein	COG3038,Cytochrome B561	[C] Energy production and conversion
637284369	NC_003910	1966959	1967432	transcriptional regulator, LysR family	COG0583,Transcriptional regulator	[K] Transcription
637284371	NC_003910	1968680	1969900	major facilitator family transporter	COG2814,Arabinose efflux permease	[G] Carbohydrate transport and metabolism
637284372	NC_003910	1969897	1970502	glutathione S-transferase family protein	COG0625,Glutathione S-transferase	[O] Posttranslational modification, protein turnover, chaperones
637284383	NC_003910	1979519	1979626	hypothetical protein	None	None
637284386	NC_003910	1981689	1981976	hypothetical protein	None	None
637284387	NC_003910	1982064	1982162	hypothetical protein	None	None
637284397	NC_003910	1995440	1995571	hypothetical protein	None	None
637284398	NC_003910	1995665	1995781	hypothetical protein	None	None
637284404	NC_003910	2004716	2005018	hypothetical protein	None	None
637284406	NC_003910	2008086	2009162	hypothetical protein	None	None
637284408	NC_003910	2009976	2010080	hypothetical protein	None	None
637284428	NC_003910	2034624	2034728	hypothetical protein	None	None
637284429	NC_003910	2034878	2034997	hypothetical protein	None	None
637284437	NC_003910	2043644	2043772	hypothetical protein	None	None
637284455	NC_003910	2062948	2063154	cytochrome c oxidase, cbb3-type, CcoQ subunit	None	None
641221385	NC_003910	2074691	2074911	RF00168	None	None
637284473	NC_003910	2082829	2082933	hypothetical protein	None	None
637284477	NC_003910	2088172	2089344	site-specific recombinase, phage integrase family	COG0582,Integrase	[L] Replication, recombination and repair
637284478	NC_003910	2089363	2090169	hypothetical protein	None	None
637284479	NC_003910	2090244	2090504	hypothetical protein	COG3311,Predicted transcriptional regulator	[K] Transcription
637284480	NC_003910	2090942	2091766	hypothetical protein	None	None
637284481	NC_003910	2091812	2092138	hypothetical protein	None	None
637284482	NC_003910	2092195	2092401	hypothetical protein	None	None
637284483	NC_003910	2092280	2092864	hypothetical protein	None	None
640735027	NC_003910	2092920	2093598	None	None	None
637284486	NC_003910	2098991	2099155	hypothetical protein	None	None
637284487	NC_003910	2099122	2099295	hypothetical protein	None	None
637284488	NC_003910	2099453	2100157	hypothetical protein	None	None
637284489	NC_003910	2100262	2101590	amino acid permease family protein	COG1113,Gamma-aminobutyrate permease and related permeases	[E] Amino acid transport and metabolism
637284490	NC_003910	2101604	2102350	hydrolase, carbon-nitrogen family	COG0388,Predicted amidohydrolase	[R] General function prediction only
637284491	NC_003910	2102532	2103728	hypothetical protein	COG0687,Spermidine/putrescine-binding periplasmic protein	[E] Amino acid transport and metabolism
637284492	NC_003910	2103749	2105578	sensor histidine kinase	COG4585,Signal transduction histidine kinase	[T] Signal transduction mechanisms
637284493	NC_003910	2105571	2106197	DNA-binding response regulator, LuxR family	COG2197,Response regulator containing a CheY-like receiver domain and an HTH DNA-binding domain	[K] Transcription
637284494	NC_003910	2106244	2106522	hypothetical protein	COG5361,Uncharacterized conserved protein	[S] Function unknown
637284495	NC_003910	2106780	2108543	oxidoreductase, FAD-binding/iron-sulfur cluster binding protein	COG3217,Uncharacterized Fe-S protein	[C] Energy production and conversion
637284500	NC_003910	2113333	2114772	amino acid permease family protein	COG0833,Amino acid transporters	[E] Amino acid transport and metabolism
637284501	NC_003910	2114931	2115626	hypothetical protein	None	None
637284502	NC_003910	2116267	2116863	acetyltransferase, GNAT family	COG1670,Acetyltransferases, including N-acetylases of ribosomal proteins	[J] Translation, ribosomal structure and biogenesis
637284503	NC_003910	2116969	2118162	major facilitator family transporter	None	None
637284504	NC_003910	2118199	2119377	acetylornithine deacetylase	COG0624,Acetylornithine deacetylase/Succinyl-diaminopimelate desuccinylase and related deacylases	[E] Amino acid transport and metabolism
637284505	NC_003910	2119377	2120057	hypothetical protein	COG3342,Uncharacterized conserved protein	[S] Function unknown
637284506	NC_003910	2120101	2120511	endoribonuclease, L-PSP family	COG0251,Putative translation initiation inhibitor, yjgF family	[J] Translation, ribosomal structure and biogenesis
637284507	NC_003910	2120511	2122040	4-hydroxyphenylacetate-3-hydroxylase family protein	COG2368,Aromatic ring hydroxylase	[Q] Secondary metabolites biosynthesis, transport and catabolism
637284508	NC_003910	2122623	2123882	hypothetical protein	COG2072,Predicted flavoprotein involved in K+ transport	[P] Inorganic ion transport and metabolism
637284510	NC_003910	2125636	2127750	methyl-accepting chemotaxis protein	COG0840,Methyl-accepting chemotaxis protein	[N] Cell motility
637284514	NC_003910	2133123	2134526	hypothetical protein	COG0161,Adenosylmethionine-8-amino-7-oxononanoate aminotransferase	[H] Coenzyme transport and metabolism
637284515	NC_003910	2134757	2135665	transcriptional regulator, LysR family	COG0583,Transcriptional regulator	[K] Transcription
637284516	NC_003910	2135788	2136294	formate dehydrogenase, gamma subunit	COG1905,NADH:ubiquinone oxidoreductase 24 kD subunit	[C] Energy production and conversion
637284519	NC_003910	2140820	2141653	formate dehydrogenase accessory protein FdhD	COG1526,Uncharacterized protein required for formate dehydrogenase activity	[C] Energy production and conversion
637284520	NC_003910	2141687	2141926	hypothetical protein	None	None
637284521	NC_003910	2142087	2143427	histidinol dehydrogenase	COG0141,Histidinol dehydrogenase	[E] Amino acid transport and metabolism
637284524	NC_003910	2144863	2145033	hypothetical protein	None	None
637284525	NC_003910	2145210	2145629	hypothetical protein	None	None
637284526	NC_003910	2145781	2146341	hypothetical protein	None	None
637284527	NC_003910	2146504	2146623	hypothetical protein	None	None
637284528	NC_003910	2146653	2147201	hypothetical protein	None	None
640735029	NC_003910	2147654	2147827	None	None	None
637284529	NC_003910	2147963	2148382	hypothetical protein	None	None
637284530	NC_003910	2148782	2149669	hypothetical protein	None	None
637284531	NC_003910	2149975	2150082	hypothetical protein	None	None
637284532	NC_003910	2150020	2150112	hypothetical protein	None	None
637284534	NC_003910	2151672	2153429	putative lipoprotein	COG1574,Predicted metal-dependent hydrolase with the TIM-barrel fold	[R] General function prediction only
637284535	NC_003910	2153772	2153867	hypothetical protein	None	None
637284536	NC_003910	2154117	2154974	hypothetical protein	None	None
637284537	NC_003910	2155093	2156823	hypothetical protein	COG1574,Predicted metal-dependent hydrolase with the TIM-barrel fold	[R] General function prediction only
637284538	NC_003910	2156986	2160459	pyruvate ferredoxin/flavodoxin oxidoreductase	COG4231,Indolepyruvate ferredoxin oxidoreductase, alpha and beta subunits	[C] Energy production and conversion
637284541	NC_003910	2163899	2164834	putative glyoxylate reductase	COG1052,Lactate dehydrogenase and related dehydrogenases	[C] Energy production and conversion
637284542	NC_003910	2165024	2166169	FMN-dependent dehydrogenase	COG1304,L-lactate dehydrogenase (FMN-dependent) and related alpha-hydroxy acid dehydrogenases	[C] Energy production and conversion
637284543	NC_003910	2166269	2167078	transcriptional regulator, LuxR family	COG2771,DNA-binding HTH domain-containing proteins	[K] Transcription
637284544	NC_003910	2167103	2167819	cyclic nucleotide binding protein	COG0664,cAMP-binding proteins - catabolite gene activator and regulatory subunit of cAMP-dependent protein kinases	[T] Signal transduction mechanisms
637284545	NC_003910	2168016	2169281	putative beta-lactamase	COG1680,Beta-lactamase class C and other penicillin binding proteins	[V] Defense mechanisms
637284546	NC_003910	2169696	2169833	hypothetical protein	None	None
637284547	NC_003910	2169854	2172148	TonB-dependent receptor	COG1629,Outer membrane receptor proteins, mostly Fe transport	[P] Inorganic ion transport and metabolism
637284555	NC_003910	2180556	2181215	hypothetical protein	COG0223,Methionyl-tRNA formyltransferase	[J] Translation, ribosomal structure and biogenesis
637284557	NC_003910	2182328	2182456	hypothetical protein	None	None
637284558	NC_003910	2182654	2184177	hypothetical protein	None	None
637284559	NC_003910	2184201	2185448	putative polysaccharide biosynthesis protein	COG2244,Membrane protein involved in the export of O-antigen and teichoic acid	[R] General function prediction only
637284560	NC_003910	2185438	2186436	hypothetical protein	None	None
637284561	NC_003910	2186497	2187315	glycosyl transferase, group 2 family protein	None	None
637284562	NC_003910	2187299	2188534	hypothetical protein	None	None
637284563	NC_003910	2188531	2189604	glycosyl transferase, group 1 family protein	COG0438,Glycosyltransferase	[M] Cell wall/membrane/envelope biogenesis
637284564	NC_003910	2189645	2190409	glycosyl transferase, group 2 family protein	COG0463,Glycosyltransferases involved in cell wall biogenesis	[M] Cell wall/membrane/envelope biogenesis
640735030	NC_003910	2190464	2191467	None	None	None
637284588	NC_003910	2223314	2223418	hypothetical protein	None	None
637284617	NC_003910	2266515	2266853	hypothetical protein	None	None
637284623	NC_003910	2271105	2271632	hypothetical protein	None	None
637284631	NC_003910	2276596	2276742	hypothetical protein	None	None
637284632	NC_003910	2276997	2277290	hypothetical protein	None	None
637284633	NC_003910	2277336	2277932	hypothetical protein	None	None
637284634	NC_003910	2278136	2278399	hypothetical protein	None	None
637284637	NC_003910	2279528	2279674	hypothetical protein	None	None
637284638	NC_003910	2279742	2280248	acetyltransferase, GNAT family	COG3153,Predicted acetyltransferase	[R] General function prediction only
637284639	NC_003910	2280334	2280438	hypothetical protein	None	None
637284640	NC_003910	2280625	2280987	hypothetical protein	None	None
637284641	NC_003910	2281062	2281334	hypothetical protein	None	None
637284643	NC_003910	2283438	2283608	hypothetical protein	None	None
641221386	NC_003910	2305245	2305354	RF00114	None	None
637284667	NC_003910	2310815	2311189	hypothetical protein	None	None
637284670	NC_003910	2314099	2314218	putative lipoprotein	None	None
637284682	NC_003910	2329281	2329385	hypothetical protein	None	None
637284684	NC_003910	2330390	2330485	hypothetical protein	None	None
637284686	NC_003910	2331250	2331363	hypothetical protein	None	None
637284688	NC_003910	2331855	2332679	hypothetical protein	COG0834,ABC-type amino acid transport/signal transduction systems, periplasmic component/domain	[E] Amino acid transport and metabolism
637284690	NC_003910	2333667	2334167	hypothetical protein	None	None
637284691	NC_003910	2334516	2334665	hypothetical protein	None	None
637284702	NC_003910	2347837	2347968	hypothetical protein	None	None
637284703	NC_003910	2347916	2348089	hypothetical protein	None	None
637284727	NC_003910	2365385	2365744	hypothetical protein	None	None
637284744	NC_003910	2386758	2386856	hypothetical protein	None	None
637284745	NC_003910	2386951	2387145	hypothetical protein	None	None
637284764	NC_003910	2406626	2406757	hypothetical protein	None	None
637284769	NC_003910	2412252	2412395	hypothetical protein	None	None
637284770	NC_003910	2412460	2413812	leucine rich repeat domain protein	None	None
637284771	NC_003910	2414019	2414141	hypothetical protein	None	None
637284775	NC_003910	2415810	2415923	hypothetical protein	None	None
637284779	NC_003910	2417666	2418082	hypothetical protein	None	None
637284780	NC_003910	2418051	2418245	hypothetical protein	None	None
637284786	NC_003910	2425264	2425476	3-demethylubiquinone-9 3-methyltransferase, truncated	None	None
637284794	NC_003910	2435964	2436215	hypothetical protein	None	None
637284811	NC_003910	2448193	2448294	hypothetical protein	None	None
637284812	NC_003910	2448298	2449302	site-specific recombinase, phage integrase family	None	None
637284813	NC_003910	2449494	2449610	hypothetical protein	None	None
637284814	NC_003910	2450080	2450172	hypothetical protein	None	None
637284815	NC_003910	2450536	2452035	sulfatase family protein	COG3119,Arylsulfatase A and related enzymes	[P] Inorganic ion transport and metabolism
637284817	NC_003910	2455403	2455675	EF hand domain protein	None	None
637284818	NC_003910	2456373	2456471	hypothetical protein	None	None
637284819	NC_003910	2456543	2458018	glycosyl hydrolase, family 5	None	None
637284820	NC_003910	2458539	2459405	hypothetical protein	None	None
637284823	NC_003910	2463571	2464701	lipase/acylhydrolase domain protein	None	None
637284827	NC_003910	2471549	2472922	glycosyl hydrolase, family 10	COG3693,Beta-1,4-xylanase	[G] Carbohydrate transport and metabolism
637284829	NC_003910	2474265	2475308	hypothetical protein	COG1082,Sugar phosphate isomerases/epimerases	[G] Carbohydrate transport and metabolism
637284830	NC_003910	2475432	2476064	hypothetical protein	None	None
637284833	NC_003910	2479359	2480378	transcription regulator, LacI family	COG1609,Transcriptional regulators	[K] Transcription
637284837	NC_003910	2486952	2487275	hypothetical protein	None	None
637284842	NC_003910	2498187	2499518	efflux transporter, RND family, MFP subunit subfamily	COG0845,Membrane-fusion protein	[M] Cell wall/membrane/envelope biogenesis
637284843	NC_003910	2499511	2500950	efflux transporter, RND family, outer membrane lipoprotein subunit	COG1538,Outer membrane protein	[M] Cell wall/membrane/envelope biogenesis
637284845	NC_003910	2501867	2503276	sensor histidine kinase	COG0642,Signal transduction histidine kinase	[T] Signal transduction mechanisms
637284847	NC_003910	2504932	2505888	glucokinase	COG0837,Glucokinase	[G] Carbohydrate transport and metabolism
640735031	NC_003910	2508669	2509140	None	None	None
637284851	NC_003910	2511304	2512515	hypothetical protein	None	None
637284852	NC_003910	2512698	2513504	hypothetical protein	None	None
637284853	NC_003910	2513687	2513782	hypothetical protein	None	None
637284854	NC_003910	2514898	2515692	hypothetical protein	None	None
637284855	NC_003910	2515689	2516519	ICE-like protease p20 domain protein	COG4249,Uncharacterized protein containing caspase domain	[R] General function prediction only
637284856	NC_003910	2516575	2517129	hypothetical protein	None	None
637284857	NC_003910	2517113	2517328	hypothetical protein	None	None
637284858	NC_003910	2517783	2517926	hypothetical protein	None	None
637284861	NC_003910	2518707	2519006	hypothetical protein	None	None
637284862	NC_003910	2519030	2519176	hypothetical protein	None	None
637284864	NC_003910	2520332	2520484	hypothetical protein	COG2356,Endonuclease I	[L] Replication, recombination and repair
640735032	NC_003910	2520631	2521448	None	None	None
637284865	NC_003910	2521493	2521789	ISCps2, transposase orfA	None	None
637284866	NC_003910	2523082	2523789	hypothetical protein	COG0790,FOG: TPR repeat, SEL1 subfamily	[R] General function prediction only
637284869	NC_003910	2525634	2525732	hypothetical protein	None	None
637284870	NC_003910	2525851	2525967	hypothetical protein	None	None
637284873	NC_003910	2529059	2530927	putative ATP-dependent DNA helicase	COG0210,Superfamily I DNA and RNA helicases	[L] Replication, recombination and repair
637284875	NC_003910	2532141	2532587	hypothetical protein	COG3011,Uncharacterized protein conserved in bacteria	[S] Function unknown
637284881	NC_003910	2538413	2538643	hypothetical protein	None	None
637284886	NC_003910	2554875	2555432	hypothetical protein	None	None
637284887	NC_003910	2555486	2555932	putative lipoprotein	None	None
637284888	NC_003910	2556309	2558282	putative surface protein	None	None
637284890	NC_003910	2558555	2558830	hypothetical protein	None	None
637284897	NC_003910	2563682	2564173	hypothetical protein	None	None
637284898	NC_003910	2564304	2564618	putative lipoprotein	None	None
637284899	NC_003910	2564742	2565005	hypothetical protein	None	None
637284900	NC_003910	2565211	2566602	hypothetical protein	None	None
637284902	NC_003910	2567583	2567759	hypothetical protein	None	None
637284905	NC_003910	2570589	2570687	hypothetical protein	None	None
637284906	NC_003910	2570703	2570852	hypothetical protein	None	None
637284912	NC_003910	2577192	2577767	hypothetical protein	COG0412,Dienelactone hydrolase and related enzymes	[Q] Secondary metabolites biosynthesis, transport and catabolism
637284918	NC_003910	2581749	2581955	hypothetical protein	None	None
637284921	NC_003910	2583127	2583306	hypothetical protein	None	None
637284922	NC_003910	2583754	2583906	hypothetical protein	None	None
637284940	NC_003910	2604576	2604959	hypothetical protein	None	None
637284943	NC_003910	2606307	2606612	hypothetical protein	None	None
637284946	NC_003910	2607876	2608349	hypothetical protein	None	None
637284947	NC_003910	2608449	2609009	hypothetical protein	COG5661,Predicted secreted Zn-dependent protease	[O] Posttranslational modification, protein turnover, chaperones
637284948	NC_003910	2608992	2609093	hypothetical protein	None	None
637284949	NC_003910	2609134	2609520	hypothetical protein	None	None
637284951	NC_003910	2610373	2610741	hypothetical protein	None	None
637284954	NC_003910	2612051	2612695	DJ-1/PfpI family protein	COG0693,Putative intracellular protease/amidase	[R] General function prediction only
637284956	NC_003910	2613899	2614087	hypothetical protein	None	None
637284957	NC_003910	2614204	2614437	hypothetical protein	None	None
637284961	NC_003910	2616304	2616564	putative lipoprotein	None	None
637284962	NC_003910	2616699	2616935	putative lipoprotein	None	None
637284964	NC_003910	2617774	2618271	putative thiol:disulfide interchange protein	COG0526,Thiol-disulfide isomerase and thioredoxins	[C] Energy production and conversion
637284965	NC_003910	2618366	2618911	transcriptional regulator, TetR family	COG1309,Transcriptional regulator	[K] Transcription
637284970	NC_003910	2621747	2621839	hypothetical protein	None	None
637284973	NC_003910	2622668	2623006	hypothetical protein	None	None
637284974	NC_003910	2623480	2623764	putative outer membrane lipoprotein	None	None
637284980	NC_003910	2629445	2629801	hypothetical protein	None	None
637284983	NC_003910	2633468	2634313	enoyl-CoA hydratase/isomerase family protein	COG1024,Enoyl-CoA hydratase/carnithine racemase	[I] Lipid transport and metabolism
637284984	NC_003910	2634310	2634714	hypothetical protein	COG3631,Ketosteroid isomerase-related protein	[R] General function prediction only
640735033	NC_003910	2634744	2635533	None	None	None
637284985	NC_003910	2635616	2636521	transcriptional regulator, LysR family	COG0583,Transcriptional regulator	[K] Transcription
637284988	NC_003910	2643065	2643208	hypothetical protein	None	None
637284995	NC_003910	2647880	2648185	hypothetical protein	None	None
637284996	NC_003910	2648619	2648936	putative lipoprotein	None	None
637284997	NC_003910	2648982	2649203	putative lipoprotein	None	None
637284998	NC_003910	2649327	2649839	putative cytochrome p460	None	None
637284999	NC_003910	2650358	2650483	hypothetical protein	None	None
637285005	NC_003910	2654828	2654965	hypothetical protein	None	None
637285021	NC_003910	2673269	2673655	hypothetical protein	None	None
637285023	NC_003910	2674402	2674521	hypothetical protein	None	None
637285024	NC_003910	2674759	2674944	putative lipoprotein	None	None
637285026	NC_003910	2675451	2675549	hypothetical protein	None	None
637285042	NC_003910	2692423	2692515	hypothetical protein	None	None
637285043	NC_003910	2692628	2692774	hypothetical protein	None	None
637285058	NC_003910	2706052	2706147	hypothetical protein	None	None
637285062	NC_003910	2711366	2711566	hypothetical protein	None	None
637285078	NC_003910	2728260	2728364	hypothetical protein	None	None
637285081	NC_003910	2731157	2731294	hypothetical protein	None	None
637285084	NC_003910	2733957	2734073	hypothetical protein	None	None
637285085	NC_003910	2734060	2734164	hypothetical protein	None	None
637285086	NC_003910	2734192	2734314	hypothetical protein	None	None
637285093	NC_003910	2743053	2743190	hypothetical protein	None	None
637285097	NC_003910	2747547	2747954	acetyltransferase, GNAT family	None	None
637285098	NC_003910	2748161	2748280	hypothetical protein	None	None
637285099	NC_003910	2748482	2748955	TonB domain protein	COG0810,Periplasmic protein TonB, links inner and outer membranes	[M] Cell wall/membrane/envelope biogenesis
637285102	NC_003910	2752177	2753187	carbohydrate kinase, PfkB family	COG0524,Sugar kinases, ribokinase family	[G] Carbohydrate transport and metabolism
637285103	NC_003910	2753184	2754470	glucose/galactose transporter family protein	COG0738,Fucose permease	[G] Carbohydrate transport and metabolism
637285109	NC_003910	2766394	2767296	hypothetical protein	None	None
637285111	NC_003910	2768643	2768780	hypothetical protein	None	None
637285113	NC_003910	2771287	2771406	hypothetical protein	None	None
637285114	NC_003910	2771957	2773087	methyl-accepting chemotaxis protein	COG0840,Methyl-accepting chemotaxis protein	[N] Cell motility
637285115	NC_003910	2773129	2773977	hypothetical protein	None	None
637285116	NC_003910	2774064	2775350	EAL domain protein	COG2200,FOG: EAL domain	[T] Signal transduction mechanisms
637285119	NC_003910	2777508	2777870	DNA-binding protein	None	None
637285134	NC_003910	2789717	2789923	hypothetical protein	None	None
637285135	NC_003910	2790001	2790396	hypothetical protein	None	None
637285143	NC_003910	2798713	2798805	hypothetical protein	None	None
637285149	NC_003910	2810640	2810888	hypothetical protein	None	None
637285163	NC_003910	2828719	2828838	hypothetical protein	None	None
637285164	NC_003910	2828854	2829288	hypothetical protein	None	None
637285165	NC_003910	2829513	2829719	hypothetical protein	None	None
637285174	NC_003910	2839492	2839593	hypothetical protein	None	None
637285176	NC_003910	2841066	2842184	putative iron-regulated membrane protein	COG3182,Uncharacterized iron-regulated membrane protein	[S] Function unknown
637285178	NC_003910	2844541	2845710	hypothetical protein	None	None
637285179	NC_003910	2845703	2846728	hypothetical protein	None	None
637285180	NC_003910	2845752	2845916	hypothetical protein	None	None
637285187	NC_003910	2852398	2852505	hypothetical protein	None	None
637285191	NC_003910	2854172	2854702	hypothetical protein	COG2320,Uncharacterized conserved protein	[S] Function unknown
637285192	NC_003910	2854807	2855409	putative outer membrane protein	None	None
637285193	NC_003910	2855552	2856895	hypothetical protein	COG0793,Periplasmic protease	[M] Cell wall/membrane/envelope biogenesis
637285194	NC_003910	2857055	2857450	hypothetical protein	None	None
637285196	NC_003910	2858798	2859445	hypothetical protein	None	None
637285197	NC_003910	2859525	2859635	hypothetical protein	None	None
637285198	NC_003910	2860006	2860128	hypothetical protein	None	None
637285199	NC_003910	2860131	2861381	oxidoreductase, FAD-dependent	COG0665,Glycine/D-amino acid oxidases (deaminating)	[E] Amino acid transport and metabolism
637285200	NC_003910	2861497	2862456	ornithine cyclodeaminase	COG2423,Predicted ornithine cyclodeaminase, mu-crystallin homolog	[E] Amino acid transport and metabolism
637285201	NC_003910	2862824	2863651	transcriptional regulator, araC family	COG2207,AraC-type DNA-binding domain-containing proteins	[K] Transcription
637285203	NC_003910	2864825	2865265	hypothetical protein	None	None
637285204	NC_003910	2865373	2866095	hypothetical protein	COG3000,Sterol desaturase	[I] Lipid transport and metabolism
637285205	NC_003910	2866203	2866730	acetyltransferase, GNAT family	COG1670,Acetyltransferases, including N-acetylases of ribosomal proteins	[J] Translation, ribosomal structure and biogenesis
637285236	NC_003910	2904972	2905889	hypothetical protein	None	None
637285237	NC_003910	2905879	2906280	hypothetical protein	None	None
637285244	NC_003910	2912065	2912376	hypothetical protein	None	None
637285254	NC_003910	2924327	2924446	hypothetical protein	None	None
637285288	NC_003910	2964796	2964891	hypothetical protein	None	None
637285297	NC_003910	2972609	2972785	hypothetical protein	None	None
637285310	NC_003910	2986149	2987036	ISCps9, transposase orfB	COG2801,Transposase and inactivated derivatives	[L] Replication, recombination and repair
637285311	NC_003910	2986967	2987341	ISCps9, transposase orfA	None	None
637285315	NC_003910	2989903	2990088	hypothetical protein	None	None
637285316	NC_003910	2990878	2991546	putative lignin beta-etherase	COG0625,Glutathione S-transferase	[O] Posttranslational modification, protein turnover, chaperones
637285317	NC_003910	2991787	2992074	hypothetical protein	None	None
637285322	NC_003910	3000862	3002100	putative lipoprotein	COG1538,Outer membrane protein	[M] Cell wall/membrane/envelope biogenesis
637285331	NC_003910	3013403	3013498	hypothetical protein	None	None
637285337	NC_003910	3019355	3019495	hypothetical protein	None	None
643672814	NC_003910	3041402	3041736	LR-PK1	None	None
637285372	NC_003910	3054316	3055563	hypothetical protein	None	None
637285373	NC_003910	3055538	3056341	putative peptidase, M20/M25/M40 family	COG0624,Acetylornithine deacetylase/Succinyl-diaminopimelate desuccinylase and related deacylases	[E] Amino acid transport and metabolism
637285374	NC_003910	3056459	3057958	asparagine synthase family protein	COG0367,Asparagine synthase (glutamine-hydrolyzing)	[E] Amino acid transport and metabolism
637285375	NC_003910	3057958	3058638	hypothetical protein	COG2162,Arylamine N-acetyltransferase	[Q] Secondary metabolites biosynthesis, transport and catabolism
637285376	NC_003910	3058631	3059431	polysaccharide deacetylase family protein	None	None
637285377	NC_003910	3059412	3060389	hypothetical protein	None	None
637285378	NC_003910	3060386	3060934	hypothetical protein	COG1611,Predicted Rossmann fold nucleotide-binding protein	[R] General function prediction only
637285379	NC_003910	3061081	3061803	putative cobalamin biosynthesis protein	COG2875,Precorrin-4 methylase	[H] Coenzyme transport and metabolism
637285380	NC_003910	3061807	3062553	hypothetical protein	COG1262,Uncharacterized conserved protein	[S] Function unknown
637285381	NC_003910	3062718	3063392	hypothetical protein	None	None
637285383	NC_003910	3064197	3064745	GTP cyclohydrolase I	COG0302,GTP cyclohydrolase I	[H] Coenzyme transport and metabolism
637285384	NC_003910	3064766	3065740	hypothetical protein	None	None
637285385	NC_003910	3065755	3065946	hypothetical protein	None	None
637285386	NC_003910	3066090	3066452	putative 6-pyruvoyl tetrahydropterin synthase	COG0720,6-pyruvoyl-tetrahydropterin synthase	[H] Coenzyme transport and metabolism
637285387	NC_003910	3066455	3067375	hypothetical protein	None	None
637285388	NC_003910	3067410	3068822	hypothetical protein	None	None
637285389	NC_003910	3068822	3070021	hypothetical protein	None	None
637285390	NC_003910	3070042	3070701	exsB protein	COG0603,Predicted PP-loop superfamily ATPase	[R] General function prediction only
637285391	NC_003910	3070811	3071848	hypothetical protein	None	None
637285394	NC_003910	3074661	3079088	putative DEAD/DEAH box helicase	COG1205,Distinct helicase family with a unique C-terminal domain including a metal-binding cysteine cluster	[R] General function prediction only
637285395	NC_003910	3079115	3079909	hypothetical protein	None	None
637285396	NC_003910	3079906	3082977	hypothetical protein	None	None
637285397	NC_003910	3082977	3083927	hypothetical protein	None	None
637285398	NC_003910	3083918	3086449	putative DEAD/DEAH box helicase	COG0514,Superfamily II DNA helicase	[L] Replication, recombination and repair
637285399	NC_003910	3086449	3089523	SNF2 family protein	COG0553,Superfamily II DNA/RNA helicases, SNF2 family	[L] Replication, recombination and repair
637285401	NC_003910	3090702	3090887	hypothetical protein	None	None
637285402	NC_003910	3091114	3091563	hypothetical protein	None	None
637285404	NC_003910	3092249	3092725	DNA repair protein, RadC family protein	COG2003,DNA repair proteins	[L] Replication, recombination and repair
637285405	NC_003910	3092908	3093342	hypothetical protein	None	None
637285406	NC_003910	3093393	3093953	site-specific recombinase, phage integrase family	COG4974,Site-specific recombinase XerD	[L] Replication, recombination and repair
637285407	NC_003910	3095172	3095849	hypothetical protein	None	None
637285409	NC_003910	3097654	3098844	hypothetical protein	None	None
637285410	NC_003910	3099091	3099762	hypothetical protein	None	None
637285412	NC_003910	3101283	3101645	ISCps3, transposase orfA	COG2963,Transposase and inactivated derivatives	[L] Replication, recombination and repair
637285414	NC_003910	3102269	3102547	putative lipoprotein	None	None
637285415	NC_003910	3102665	3103552	ISCps9, transposase orfB	COG2801,Transposase and inactivated derivatives	[L] Replication, recombination and repair
637285416	NC_003910	3103483	3103857	ISCps9, transposase orfA	None	None
637285418	NC_003910	3104834	3104953	hypothetical protein	None	None
637285419	NC_003910	3105135	3105656	hypothetical protein	None	None
637285420	NC_003910	3105888	3105992	hypothetical protein	None	None
637285424	NC_003910	3109417	3110301	substrate-binding transcriptional regulator, LysR family	COG0583,Transcriptional regulator	[K] Transcription
637285425	NC_003910	3110416	3111075	FMN-dependent NADH-azoreductase	COG1182,Acyl carrier protein phosphodiesterase	[I] Lipid transport and metabolism
637285431	NC_003910	3116077	3116193	hypothetical protein	None	None
637285443	NC_003910	3133120	3133806	hypothetical protein	None	None
637285445	NC_003910	3136649	3138046	hypothetical protein	None	None
637285451	NC_003910	3145893	3146042	hypothetical protein	None	None
637285452	NC_003910	3146076	3146171	hypothetical protein	None	None
637285453	NC_003910	3146180	3146305	hypothetical protein	None	None
637285454	NC_003910	3146383	3146478	hypothetical protein	None	None
637285455	NC_003910	3146513	3146608	hypothetical protein	None	None
637285464	NC_003910	3154547	3154705	hypothetical protein	None	None
637285468	NC_003910	3158150	3158515	hypothetical protein	COG0235,Ribulose-5-phosphate 4-epimerase and related epimerases and aldolases	[G] Carbohydrate transport and metabolism
637285470	NC_003910	3159152	3159673	hypothetical protein	None	None
637285471	NC_003910	3159799	3160374	hypothetical protein	None	None
637285472	NC_003910	3160468	3161118	hypothetical protein	COG0706,Preprotein translocase subunit YidC	[U] Intracellular trafficking, secretion, and vesicular transport
637285475	NC_003910	3162556	3163236	hypothetical protein	None	None
637285476	NC_003910	3163411	3163773	oxidoreductase, short-chain dehydrogenase/reductase family, truncated	COG1028,Dehydrogenases with different specificities (related to short-chain alcohol dehydrogenases)	[Q] Secondary metabolites biosynthesis, transport and catabolism
637285477	NC_003910	3163804	3163953	hypothetical protein	None	None
637285479	NC_003910	3166430	3166657	hypothetical protein	None	None
637285486	NC_003910	3173414	3173551	hypothetical protein	None	None
637285487	NC_003910	3173520	3173687	hypothetical protein	None	None
637285489	NC_003910	3174659	3174757	hypothetical protein	None	None
637285492	NC_003910	3177780	3177914	hypothetical protein	None	None
637285496	NC_003910	3180469	3180777	Sec-independent protein translocase protein TatB	COG1826,Sec-independent protein secretion pathway components	[U] Intracellular trafficking, secretion, and vesicular transport
637285497	NC_003910	3180781	3181020	Sec-independent protein translocase protein TatA	COG1826,Sec-independent protein secretion pathway components	[U] Intracellular trafficking, secretion, and vesicular transport
637285498	NC_003910	3181764	3182963	hypothetical protein	None	None
637285500	NC_003910	3183913	3185889	acetoin catabolism regulatory protein	COG3284,Transcriptional activator of acetoin/glycerol metabolism	[K] Transcription
637285501	NC_003910	3185962	3186666	hypothetical protein	COG0095,Lipoate-protein ligase A	[H] Coenzyme transport and metabolism
640735036	NC_003910	3186680	3187609	None	None	None
637285502	NC_003910	3187610	3188626	TPP-dependent acetoin dehydrogenase complex, E1 component, beta subunit	COG0022,Pyruvate/2-oxoglutarate dehydrogenase complex, dehydrogenase (E1) component, eukaryotic type, beta subunit	[C] Energy production and conversion
637285503	NC_003910	3188653	3189639	TPP-dependent acetoin dehydrogenase complex, E1 component, alpha subunit	COG1071,Pyruvate/2-oxoglutarate dehydrogenase complex, dehydrogenase (E1) component, eukaryotic type, alpha subunit	[C] Energy production and conversion
637285504	NC_003910	3189741	3191327	putative oxidoreductase	COG2303,Choline dehydrogenase and related flavoproteins	[E] Amino acid transport and metabolism
637285505	NC_003910	3191384	3191914	tat (twin-arginine translocation) pathway signal sequence domain protein	None	None
637285506	NC_003910	3191914	3192099	hypothetical protein	None	None
637285507	NC_003910	3192528	3193751	hypothetical protein	None	None
637285508	NC_003910	3193864	3194379	glyoxalase family protein	None	None
637285509	NC_003910	3194958	3195131	hypothetical protein	None	None
637285510	NC_003910	3195809	3197053	ISCps4, transposase	None	None
637285511	NC_003910	3197290	3197385	hypothetical protein	None	None
637285512	NC_003910	3197513	3197608	hypothetical protein	None	None
637285513	NC_003910	3197663	3197836	hypothetical protein	None	None
637285514	NC_003910	3197911	3198027	hypothetical protein	None	None
637285516	NC_003910	3199505	3200218	DNA-binding response regulator	COG0745,Response regulators consisting of a CheY-like receiver domain and a winged-helix DNA-binding domain	[K] Transcription
637285517	NC_003910	3200211	3201596	sensor histidine kinase	COG0642,Signal transduction histidine kinase	[T] Signal transduction mechanisms
637285518	NC_003910	3201589	3201681	hypothetical protein	None	None
637285522	NC_003910	3203599	3204117	hypothetical protein	COG3038,Cytochrome B561	[C] Energy production and conversion
637285523	NC_003910	3204179	3204736	hypothetical protein	None	None
637285524	NC_003910	3204684	3204821	hypothetical protein	None	None
637285527	NC_003910	3206814	3208031	integral membrane protein, PqiA family	COG2995,Uncharacterized paraquat-inducible protein A	[S] Function unknown
637285529	NC_003910	3209826	3210386	putative lipoprotein	COG3009,Uncharacterized protein conserved in bacteria	[S] Function unknown
637285530	NC_003910	3210566	3210658	hypothetical protein	None	None
637285532	NC_003910	3212057	3212752	hypothetical protein	None	None
637285533	NC_003910	3212973	3213122	hypothetical protein	None	None
637285536	NC_003910	3215291	3217375	amidohydrolase family protein	COG1228,Imidazolonepropionase and related amidohydrolases	[Q] Secondary metabolites biosynthesis, transport and catabolism
637285539	NC_003910	3219724	3219906	hypothetical protein	None	None
637285546	NC_003910	3226832	3227308	hypothetical protein	None	None
637285551	NC_003910	3231247	3231345	hypothetical protein	None	None
637285559	NC_003910	3252615	3253448	hypothetical protein	None	None
637285560	NC_003910	3253480	3253599	hypothetical protein	None	None
640735037	NC_003910	3256160	3256485	None	None	None
637285564	NC_003910	3257254	3257760	acetyltransferase, GNAT family	COG1670,Acetyltransferases, including N-acetylases of ribosomal proteins	[J] Translation, ribosomal structure and biogenesis
637285565	NC_003910	3257884	3258627	Ser/Thr protein phosphatase family protein	COG0622,Predicted phosphoesterase	[R] General function prediction only
637285567	NC_003910	3259737	3260219	hypothetical protein	None	None
637285568	NC_003910	3260302	3260580	putative lipoprotein	None	None
637285570	NC_003910	3261008	3261412	hypothetical protein	None	None
637285571	NC_003910	3261491	3261865	ISCps9, transposase orfA	None	None
637285572	NC_003910	3261796	3262683	ISCps9, transposase orfB	COG2801,Transposase and inactivated derivatives	[L] Replication, recombination and repair
637285573	NC_003910	3262907	3263023	hypothetical protein	None	None
637285574	NC_003910	3263403	3263627	hypothetical protein	None	None
637285575	NC_003910	3263758	3264129	putative lipoprotein	None	None
637285576	NC_003910	3264241	3264540	hypothetical protein	None	None
637285578	NC_003910	3264991	3265326	hypothetical protein	None	None
637285579	NC_003910	3265400	3265822	acetyltransferase, GNAT family	COG0456,Acetyltransferases	[R] General function prediction only
637285586	NC_003910	3270569	3270679	hypothetical protein	None	None
637285588	NC_003910	3271169	3271522	transcriptional regulator, MerR family	COG0789,Predicted transcriptional regulators	[K] Transcription
637285589	NC_003910	3271607	3272005	putative 4-carboxymuconolactone decarboxylase	COG0599,Uncharacterized homolog of gamma-carboxymuconolactone decarboxylase subunit	[S] Function unknown
637285591	NC_003910	3273014	3273130	hypothetical protein	None	None
637285602	NC_003910	3280939	3281031	hypothetical protein	None	None
637285620	NC_003910	3304400	3304588	hypothetical protein	None	None
637285632	NC_003910	3316082	3316174	hypothetical protein	None	None
637285633	NC_003910	3316111	3316245	hypothetical protein	None	None
637285648	NC_003910	3330375	3330494	hypothetical protein	None	None
637285649	NC_003910	3330484	3330606	hypothetical protein	None	None
637285657	NC_003910	3342659	3342757	hypothetical protein	None	None
637285658	NC_003910	3342747	3343238	hypothetical protein	None	None
637285661	NC_003910	3344407	3344511	hypothetical protein	None	None
637285666	NC_003910	3350608	3350715	hypothetical protein	None	None
637285680	NC_003910	3360539	3360631	hypothetical protein	None	None
637285684	NC_003910	3363778	3363861	ilvIH operon leader peptide	None	None
637285700	NC_003910	3383691	3383828	hypothetical protein	None	None
637285704	NC_003910	3387307	3388401	acyltransferase family protein	COG1835,Predicted acyltransferases	[I] Lipid transport and metabolism
637285705	NC_003910	3388485	3388613	hypothetical protein	None	None
637285741	NC_003910	3417018	3417215	hypothetical protein	None	None
637285748	NC_003910	3422414	3422665	hypothetical protein	None	None
637285752	NC_003910	3426314	3426469	hypothetical protein	None	None
637285757	NC_003910	3431046	3431264	hypothetical protein	None	None
637285759	NC_003910	3432261	3432971	putative phosphonate ABC transporter, ATP-binding protein	COG3638,ABC-type phosphate/phosphonate transport system, ATPase component	[P] Inorganic ion transport and metabolism
637285760	NC_003910	3432980	3434491	putative phosphonate ABC transporter, permease protein	COG3639,ABC-type phosphate/phosphonate transport system, permease component	[P] Inorganic ion transport and metabolism
637285767	NC_003910	3441933	3442091	hypothetical protein	None	None
637285770	NC_003910	3444695	3445939	ISCps4, transposase	None	None
637285772	NC_003910	3446697	3446876	hypothetical protein	None	None
637285773	NC_003910	3446725	3446961	hypothetical protein	None	None
637285774	NC_003910	3447565	3447657	hypothetical protein	None	None
637285776	NC_003910	3448983	3449117	hypothetical protein	None	None
637285781	NC_003910	3452397	3455768	hypothetical protein	None	None
637285782	NC_003910	3455784	3456800	hypothetical protein	None	None
637285784	NC_003910	3458551	3458778	hypothetical protein	None	None
637285786	NC_003910	3461246	3463306	putative adenylate cyclase	COG5616,Predicted integral membrane protein	[S] Function unknown
637285787	NC_003910	3463418	3463516	hypothetical protein	None	None
637285790	NC_003910	3466354	3466986	transcriptional regulator, TetR family	COG1309,Transcriptional regulator	[K] Transcription
637285793	NC_003910	3469862	3472237	TonB-dependent receptor	COG1629,Outer membrane receptor proteins, mostly Fe transport	[P] Inorganic ion transport and metabolism
637285797	NC_003910	3476878	3477024	hypothetical protein	None	None
637285798	NC_003910	3476966	3477100	hypothetical protein	None	None
637285800	NC_003910	3478254	3478379	hypothetical protein	None	None
637285810	NC_003910	3489282	3489380	hypothetical protein	None	None
637285811	NC_003910	3489536	3490054	putative lipoprotein	None	None
637285814	NC_003910	3493261	3493383	hypothetical protein	None	None
637285815	NC_003910	3493444	3493863	hypothetical protein	None	None
637285817	NC_003910	3495557	3495667	hypothetical protein	None	None
637285825	NC_003910	3509023	3510243	putative lipoprotein	COG5361,Uncharacterized conserved protein	[S] Function unknown
637285827	NC_003910	3512399	3512518	hypothetical protein	None	None
637285831	NC_003910	3516274	3516468	hypothetical protein	None	None
637285832	NC_003910	3516437	3517030	transcriptional regulator, TetR family	COG1309,Transcriptional regulator	[K] Transcription
637285833	NC_003910	3517251	3517667	hypothetical protein	None	None
637285834	NC_003910	3517586	3517714	hypothetical protein	None	None
637285835	NC_003910	3517830	3518291	hypothetical protein	None	None
640735039	NC_003910	3518381	3519026	None	None	None
637285836	NC_003910	3519136	3519543	hypothetical protein	COG3791,Uncharacterized conserved protein	[S] Function unknown
637285837	NC_003910	3519544	3519651	hypothetical protein	None	None
637285840	NC_003910	3521933	3522049	hypothetical protein	None	None
637285851	NC_003910	3530723	3530860	hypothetical protein	None	None
637285870	NC_003910	3556049	3556144	hypothetical protein	None	None
637285873	NC_003910	3559298	3561466	tonB-dependent siderophore receptor	COG4773,Outer membrane receptor for ferric coprogen and ferric-rhodotorulic acid	[P] Inorganic ion transport and metabolism
637285874	NC_003910	3561591	3562262	putative hydroxylase	COG3128,Uncharacterized iron-regulated protein	[S] Function unknown
637285883	NC_003910	3575633	3575908	hypothetical protein	None	None
637285892	NC_003910	3581624	3582181	cytochrome b561 family protein	None	None
637285893	NC_003910	3582217	3582339	hypothetical protein	None	None
637285898	NC_003910	3585320	3585421	hypothetical protein	None	None
637285920	NC_003910	3611660	3611764	hypothetical protein	None	None
637285929	NC_003910	3619494	3619661	hypothetical protein	None	None
637285937	NC_003910	3628721	3629278	hypothetical protein	None	None
637285938	NC_003910	3629859	3630242	hypothetical protein	None	None
637285939	NC_003910	3630506	3630655	hypothetical protein	None	None
637285941	NC_003910	3631274	3631462	hypothetical protein	None	None
637285942	NC_003910	3631432	3631524	hypothetical protein	None	None
637285943	NC_003910	3631684	3632523	hypothetical protein	COG0435,Predicted glutathione S-transferase	[O] Posttranslational modification, protein turnover, chaperones
637285944	NC_003910	3632564	3633472	membrane protein	None	None
637285945	NC_003910	3633571	3634500	transcriptional regulator, LysR family	COG0583,Transcriptional regulator	[K] Transcription
637285947	NC_003910	3635215	3635577	hypothetical protein	COG3631,Ketosteroid isomerase-related protein	[R] General function prediction only
637285948	NC_003910	3635528	3635641	hypothetical protein	None	None
637285950	NC_003910	3636774	3637055	putative lipoprotein	None	None
637285951	NC_003910	3637103	3637975	hypothetical protein	None	None
637285952	NC_003910	3638514	3639731	putative esterase	COG2819,Predicted hydrolase of the alpha/beta superfamily	[R] General function prediction only
637285958	NC_003910	3647895	3648056	hypothetical protein	None	None
637285976	NC_003910	3668209	3668592	hypothetical protein	None	None
637285983	NC_003910	3675687	3675794	hypothetical protein	None	None
637285994	NC_003910	3685569	3685667	hypothetical protein	None	None
637286001	NC_003910	3692001	3692117	hypothetical protein	None	None
637286003	NC_003910	3693642	3694289	putative outer membrane lipoprotein LolB	COG3017,Outer membrane lipoprotein involved in outer membrane biogenesis	[M] Cell wall/membrane/envelope biogenesis
637286009	NC_003910	3699067	3699186	hypothetical protein	None	None
637286029	NC_003910	3718681	3718806	hypothetical protein	None	None
637286045	NC_003910	3734226	3735080	response regulator	COG4753,Response regulator containing CheY-like receiver domain and AraC-type DNA-binding domain	[T] Signal transduction mechanisms
637286053	NC_003910	3743600	3743971	hypothetical protein	None	None
637286060	NC_003910	3748519	3748758	hypothetical protein	None	None
637286064	NC_003910	3753018	3753116	hypothetical protein	None	None
637286094	NC_003910	3791656	3791826	hypothetical protein	None	None
637286120	NC_003910	3816143	3816238	hypothetical protein	None	None
637286121	NC_003910	3816306	3816461	hypothetical protein	None	None
637286141	NC_003910	3839522	3839635	hypothetical protein	None	None
637286143	NC_003910	3840457	3840972	carbohydrate kinase, thermoresistant glucokinase family	COG3265,Gluconate kinase	[G] Carbohydrate transport and metabolism
637286150	NC_003910	3853127	3853285	hypothetical protein	None	None
637286151	NC_003910	3853216	3853419	hypothetical protein	None	None
637286159	NC_003910	3863370	3864734	MATE efflux family protein	COG0534,Na+-driven multidrug efflux pump	[V] Defense mechanisms
637286162	NC_003910	3867132	3867911	hypothetical protein	None	None
637286164	NC_003910	3873921	3874022	hypothetical protein	None	None
637286170	NC_003910	3882213	3883205	beta-glucanase	COG2273,Beta-glucanase/Beta-glucan synthetase	[G] Carbohydrate transport and metabolism
637286171	NC_003910	3883656	3883751	hypothetical protein	None	None
637286174	NC_003910	3887551	3888390	oxidoreductase, short chain dehydrogenase/reductase family	COG1028,Dehydrogenases with different specificities (related to short-chain alcohol dehydrogenases)	[Q] Secondary metabolites biosynthesis, transport and catabolism
637286175	NC_003910	3888505	3888933	glyoxalase family protein	COG3607,Predicted lactoylglutathione lyase	[R] General function prediction only
637286176	NC_003910	3889051	3889830	polysaccharide deacetylase family protein	COG0726,Predicted xylanase/chitin deacetylase	[G] Carbohydrate transport and metabolism
637286177	NC_003910	3890067	3890204	hypothetical protein	None	None
637286178	NC_003910	3890220	3890327	hypothetical protein	None	None
637286180	NC_003910	3891889	3892044	hypothetical protein	None	None
637286186	NC_003910	3901095	3903317	periplasmic beta-glucosidase	COG1472,Beta-glucosidase-related glycosidases	[G] Carbohydrate transport and metabolism
637286188	NC_003910	3905308	3905595	hypothetical protein	None	None
637286189	NC_003910	3905626	3905736	hypothetical protein	None	None
637286192	NC_003910	3908554	3909099	adenine phosphoribosyltransferase	COG0503,Adenine/guanine phosphoribosyltransferases and related PRPP-binding proteins	[F] Nucleotide transport and metabolism
637286193	NC_003910	3909079	3909252	hypothetical protein	None	None
637286195	NC_003910	3909747	3909857	hypothetical protein	None	None
637286196	NC_003910	3909766	3910449	hypothetical protein	COG4807,Uncharacterized protein conserved in bacteria	[S] Function unknown
641221387	NC_003910	3925676	3925773	RF00169	None	None
637286214	NC_003910	3932260	3932376	hypothetical protein	None	None
637286220	NC_003910	3936959	3937150	hypothetical protein	None	None
637286229	NC_003910	3946559	3946720	hypothetical protein	None	None
637286273	NC_003910	3994220	3994654	SmpA/OmlA family protein	COG2913,Small protein A (tmRNA-binding)	[J] Translation, ribosomal structure and biogenesis
640698489	NC_003910	3996724	3997073	sRNA	None	None
637286281	NC_003910	4000890	4000988	hypothetical protein	None	None
637286301	NC_003910	4024284	4024382	hypothetical protein	None	None
637286303	NC_003910	4025839	4025961	hypothetical protein	None	None
637286305	NC_003910	4026607	4026708	hypothetical protein	None	None
637286311	NC_003910	4034003	4034104	hypothetical protein	None	None
637286321	NC_003910	4048204	4048314	hypothetical protein	None	None
637286324	NC_003910	4050719	4051297	hypothetical protein	None	None
637286326	NC_003910	4052208	4052303	hypothetical protein	None	None
637286327	NC_003910	4052480	4052596	hypothetical protein	None	None
637286328	NC_003910	4052726	4055176	leucine rich repeat protein	None	None
637286334	NC_003910	4061049	4061096	His operon leader peptide	None	None
637286354	NC_003910	4080941	4081045	hypothetical protein	None	None
637286356	NC_003910	4084900	4085418	hypothetical protein	None	None
637286357	NC_003910	4085427	4085546	hypothetical protein	None	None
637286388	NC_003910	4127371	4127535	hypothetical protein	None	None
637286389	NC_003910	4128332	4128538	hypothetical protein	None	None
637286390	NC_003910	4128798	4129142	hypothetical protein	None	None
637286392	NC_003910	4130412	4130786	hypothetical protein	None	None
637286395	NC_003910	4132087	4132227	hypothetical protein	None	None
637286396	NC_003910	4132461	4134161	response regulator/GGDEF domain protein	COG5001,Predicted signal transduction protein containing a membrane domain, an EAL and a GGDEF domain	[T] Signal transduction mechanisms
637286397	NC_003910	4134238	4134660	response regulator	COG0784,FOG: CheY-like receiver	[T] Signal transduction mechanisms
637286402	NC_003910	4142080	4142214	hypothetical protein	None	None
637286403	NC_003910	4142226	4144838	TonB-dependent receptor	COG1629,Outer membrane receptor proteins, mostly Fe transport	[P] Inorganic ion transport and metabolism
637286404	NC_003910	4145052	4146242	putative regulatory protein	COG3712,Fe2+-dicitrate sensor, membrane component	[T] Signal transduction mechanisms
637286405	NC_003910	4146285	4146842	RNA polymerase sigma factor, sigma-70 family	COG1595,DNA-directed RNA polymerase specialized sigma subunit, sigma24 homolog	[K] Transcription
637286408	NC_003910	4152356	4152475	hypothetical protein	None	None
637286416	NC_003910	4165038	4165262	hypothetical protein	None	None
637286423	NC_003910	4171460	4172431	transcriptional regulator, LysR family	COG0583,Transcriptional regulator	[K] Transcription
637286424	NC_003910	4172477	4173676	oxidoreductase, FAD/FMN-binding	COG1902,NADH:flavin oxidoreductases, Old Yellow Enzyme family	[C] Energy production and conversion
637286429	NC_003910	4178875	4178973	hypothetical protein	None	None
637286435	NC_003910	4185624	4185728	hypothetical protein	None	None
637286436	NC_003910	4185982	4186917	putative GGDEF domain protein	COG2199,FOG: GGDEF domain	[T] Signal transduction mechanisms
637286445	NC_003910	4198174	4198281	hypothetical protein	None	None
637286449	NC_003910	4201041	4201964	membrane protein	None	None
637286474	NC_003910	4234540	4234635	hypothetical protein	None	None
637286478	NC_003910	4238988	4240238	sarcosine oxidase, beta subunit	COG0665,Glycine/D-amino acid oxidases (deaminating)	[E] Amino acid transport and metabolism
637286479	NC_003910	4240251	4240550	sarcosine oxidase, delta subunit	COG4311,Sarcosine oxidase delta subunit	[E] Amino acid transport and metabolism
637286480	NC_003910	4240547	4243570	sarcosine oxidase, alpha subunit	COG0404,Glycine cleavage system T protein (aminomethyltransferase)	[E] Amino acid transport and metabolism
637286481	NC_003910	4243563	4244159	sarcosine oxidase, gamma subunit	COG4583,Sarcosine oxidase gamma subunit	[E] Amino acid transport and metabolism
637286482	NC_003910	4244332	4245210	formyltetrahydrofolate deformylase	COG0788,Formyltetrahydrofolate hydrolase	[F] Nucleotide transport and metabolism
637286484	NC_003910	4246178	4246303	hypothetical protein	None	None
637286486	NC_003910	4248468	4249874	NAD(P) transhydrogenase, beta subunit	COG1282,NAD/NADP transhydrogenase beta subunit	[C] Energy production and conversion
637286489	NC_003910	4254110	4254787	NADPH-dependent F420 reductase	COG2085,Predicted dinucleotide-binding enzymes	[R] General function prediction only
637286490	NC_003910	4254784	4255557	putative F420-dependent oxidoreductase	COG1478,Uncharacterized conserved protein	[S] Function unknown
637286491	NC_003910	4255542	4256174	hypothetical protein	COG1920,Uncharacterized conserved protein	[S] Function unknown
637286494	NC_003910	4258459	4259637	radical SAM domain protein	COG1060,Thiamine biosynthesis enzyme ThiH and related uncharacterized enzymes	[R] General function prediction only
637286495	NC_003910	4260173	4261126	membrane protein	COG5006,Predicted permease, DMT superfamily	[R] General function prediction only
640735042	NC_003910	4261615	4262449	None	None	None
637286496	NC_003910	4262560	4263453	membrane protein	None	None
637286497	NC_003910	4263652	4264587	substrate binding transcriptional regulator, LysR family	COG0583,Transcriptional regulator	[K] Transcription
637286498	NC_003910	4264798	4265526	hypothetical protein	COG3248,Nucleoside-binding outer membrane protein	[M] Cell wall/membrane/envelope biogenesis
637286501	NC_003910	4270111	4270221	hypothetical protein	None	None
637286506	NC_003910	4275324	4275521	endoribonuclease, L-PSP family, truncated	COG0251,Putative translation initiation inhibitor, yjgF family	[J] Translation, ribosomal structure and biogenesis
637286507	NC_003910	4275671	4275937	hypothetical protein	None	None
637286508	NC_003910	4276009	4276134	hypothetical protein	None	None
637286513	NC_003910	4278231	4278395	hypothetical protein	None	None
637286515	NC_003910	4280096	4280188	hypothetical protein	None	None
637286532	NC_003910	4303737	4303847	hypothetical protein	None	None
637286546	NC_003910	4318908	4319096	hypothetical protein	None	None
637286550	NC_003910	4322842	4322946	hypothetical protein	None	None
637286552	NC_003910	4324802	4324969	hypothetical protein	None	None
637286555	NC_003910	4326629	4326736	hypothetical protein	None	None
637286568	NC_003910	4341578	4341778	hypothetical protein	None	None
637286602	NC_003910	4369682	4369777	hypothetical protein	None	None
637286604	NC_003910	4371165	4371677	hypothetical protein	None	None
637286617	NC_003910	4395213	4395590	hypothetical protein	None	None
637286630	NC_003910	4410069	4410356	hypothetical protein	None	None
640735045	NC_003910	4424593	4424762	None	None	None
637286648	NC_003910	4428233	4428304	putative Leu operon leader peptide	None	None
637286655	NC_003910	4437389	4437520	hypothetical protein	None	None
637286684	NC_003910	4471504	4471638	hypothetical protein	None	None
637286689	NC_003910	4477079	4477216	hypothetical protein	None	None
637286698	NC_003910	4486493	4486714	hypothetical protein	None	None
637286706	NC_003910	4496677	4497597	hypothetical protein	None	None
637286710	NC_003910	4501508	4501627	hypothetical protein	None	None
637286714	NC_003910	4505300	4505437	hypothetical protein	None	None
637286715	NC_003910	4505475	4505618	hypothetical protein	None	None
637286721	NC_003910	4513284	4513391	hypothetical protein	None	None
637286723	NC_003910	4513864	4513953	hypothetical protein	None	None
637286728	NC_003910	4517431	4517541	hypothetical protein	None	None
637286733	NC_003910	4523379	4523453	Thr operon leader peptide	None	None
637286737	NC_003910	4525929	4526024	putative lipoprotein	None	None
637286741	NC_003910	4528100	4528225	hypothetical protein	None	None
637286744	NC_003910	4533306	4533404	hypothetical protein	None	None
637286750	NC_003910	4537451	4537672	hypothetical protein	None	None
637286755	NC_003910	4541746	4542258	acetyltransferase, GNAT family	None	None
637286756	NC_003910	4542320	4543192	putative urea transporter	COG4413,Urea transporter	[E] Amino acid transport and metabolism
637286758	NC_003910	4544101	4544262	hypothetical protein	None	None
637286765	NC_003910	4549785	4550996	type I secretion membrane fusion protein, HlyD family	COG1566,Multidrug resistance efflux pump	[V] Defense mechanisms
637286766	NC_003910	4550986	4553289	ABC transporter, ATP-binding/permease protein	COG2274,ABC-type bacteriocin/lantibiotic exporters, contain an N-terminal double-glycine peptidase domain	[V] Defense mechanisms
637286767	NC_003910	4553279	4554682	outer membrane efflux protein	COG1538,Outer membrane protein	[U] Intracellular trafficking, secretion, and vesicular transport
637286768	NC_003910	4554765	4557464	TPR domain protein	None	None
637286769	NC_003910	4557775	4564356	cadherin domain protein	None	None
637286770	NC_003910	4564356	4565069	hypothetical protein	None	None
637286771	NC_003910	4564634	4564843	hypothetical protein	None	None
637286772	NC_003910	4565452	4565562	hypothetical protein	None	None
640698497	NC_003910	4565728	4565804	tRNA-Met-CAT	None	None
637286795	NC_003910	4587778	4587879	hypothetical protein	None	None
637286809	NC_003910	4600496	4600609	hypothetical protein	None	None
637286817	NC_003910	4610016	4610552	hypothetical protein	None	None
643672815	NC_003910	4612611	4612693	GEMM_RNA_motif	None	None
637286850	NC_003910	4643079	4643228	hypothetical protein	None	None
641221388	NC_003910	4670016	4670364	RF00010	None	None
637286885	NC_003910	4681920	4682684	hypothetical protein	None	None
637286898	NC_003910	4696016	4696150	hypothetical protein	None	None
637286900	NC_003910	4697062	4697490	hypothetical protein	None	None
637286915	NC_003910	4714210	4714320	hypothetical protein	None	None
637286917	NC_003910	4716246	4716362	hypothetical protein	None	None
637286925	NC_003910	4728521	4728631	hypothetical protein	None	None
637286926	NC_003910	4728799	4728945	hypothetical protein	None	None
637286939	NC_003910	4744126	4744251	hypothetical protein	None	None
637286943	NC_003910	4750354	4750449	hypothetical protein	None	None
637286947	NC_003910	4755789	4755929	hypothetical protein	None	None
637286948	NC_003910	4756267	4756461	hypothetical protein	None	None
637286990	NC_003910	4800172	4800264	hypothetical protein	None	None
637287000	NC_003910	4812699	4812794	hypothetical protein	None	None
637287002	NC_003910	4814259	4818989	hypothetical protein	None	None
637287004	NC_003910	4819683	4819886	hypothetical protein	None	None
637287005	NC_003910	4819793	4820365	hypothetical protein	None	None
637287006	NC_003910	4820508	4821386	putative MSHA biogenesis protein MshO	COG2165,Type II secretory pathway, pseudopilin PulG	[U] Intracellular trafficking, secretion, and vesicular transport
637287007	NC_003910	4821386	4821973	MSHA pilin protein MshD	None	None
637287069	NC_003910	4892942	4893052	hypothetical protein	None	None
640698498	NC_003910	4912381	4912456	tRNA-His-GTG	None	None
640698499	NC_003910	4912504	4912580	tRNA-Pro-TGG	None	None
640698500	NC_003910	4913971	4914047	tRNA-Pro-TGG	None	None
637287092	NC_003910	4914299	4914778	YbaK/prolyl-tRNA synthetase domain protein	COG2606,Uncharacterized conserved protein	[S] Function unknown
637287121	NC_003910	4952324	4952419	hypothetical protein	None	None
637287122	NC_003910	4952537	4952644	hypothetical protein	None	None
637287133	NC_003910	4965819	4966637	transcriptional regulator, AraC family	COG4977,Transcriptional regulator containing an amidase domain and an AraC-type DNA-binding HTH domain	[K] Transcription
637287146	NC_003910	4982936	4983082	hypothetical protein	None	None
637287159	NC_003910	4996358	4996456	hypothetical protein	None	None
637287201	NC_003910	5039598	5040701	TonB domain protein	COG0810,Periplasmic protein TonB, links inner and outer membranes	[M] Cell wall/membrane/envelope biogenesis
637287219	NC_003910	5064626	5065810	translation elongation factor Tu	COG0050,GTPases - translation elongation factors	[J] Translation, ribosomal structure and biogenesis
637287238	NC_003910	5086541	5086642	hypothetical protein	None	None
637287240	NC_003910	5089450	5089623	hypothetical protein	None	None
637287246	NC_003910	5098304	5098441	hypothetical protein	None	None
637287265	NC_003910	5118158	5118415	hypothetical protein	None	None
637287270	NC_003910	5122469	5122672	hypothetical protein	None	None
637287281	NC_003910	5134188	5134262	ilvGMEDA operon leader peptide	None	None
637287288	NC_003910	5141750	5141854	hypothetical protein	None	None
637287292	NC_003910	5145998	5146744	hypothetical protein	None	None
637287293	NC_003910	5146942	5147046	hypothetical protein	None	None
637287302	NC_003910	5157254	5157370	hypothetical protein	None	None
637287314	NC_003910	5171823	5171915	hypothetical protein	None	None
637287319	NC_003910	5175813	5175989	hypothetical protein	None	None
637287321	NC_003910	5178070	5178507	hypothetical protein	COG1917,Uncharacterized conserved protein, contains double-stranded beta-helix domain	[S] Function unknown
637287328	NC_003910	5184801	5184896	hypothetical protein	None	None
637287329	NC_003910	5185199	5185345	hypothetical protein	None	None
637287331	NC_003910	5186530	5186661	hypothetical protein	None	None
637287336	NC_003910	5190674	5191141	putative lipoprotein	None	None
637287338	NC_003910	5192229	5192354	hypothetical protein	None	None
637287339	NC_003910	5192385	5192504	hypothetical protein	None	None
637287341	NC_003910	5193456	5193710	hypothetical protein	COG4568,Transcriptional antiterminator	[K] Transcription
637287349	NC_003910	5199007	5200218	hypothetical protein	None	None
637287351	NC_003910	5202010	5202906	membrane protein	None	None
637287357	NC_003910	5208561	5209367	Asp/Glu/hydantoin racemase	COG3473,Maleate cis-trans isomerase	[Q] Secondary metabolites biosynthesis, transport and catabolism
637287358	NC_003910	5209974	5210471	transcriptional regulator, AsnC family	COG1522,Transcriptional regulators	[K] Transcription
637287367	NC_003910	5219038	5221644	sensory box/GGDEF/EAL domain protein	COG3829,Transcriptional regulator containing PAS, AAA-type ATPase, and DNA-binding domains	[T] Signal transduction mechanisms
637287368	NC_003910	5221722	5222966	oxidoreductase, molybdopterin-binding	COG2041,Sulfite oxidase and related enzymes	[R] General function prediction only
637287369	NC_003910	5222977	5223666	cytochrome c family protein	COG4654,Cytochrome c551/c552	[C] Energy production and conversion
637287373	NC_003910	5228145	5229185	amino acid ABC transporter, permease protein	COG4176,ABC-type proline/glycine betaine transport system, permease component	[E] Amino acid transport and metabolism
637287374	NC_003910	5229197	5230252	amino acid ABC transporter, ATP-binding protein	COG4175,ABC-type proline/glycine betaine transport system, ATPase component	[E] Amino acid transport and metabolism
637287378	NC_003910	5233739	5233843	hypothetical protein	None	None
637287379	NC_003910	5233916	5234023	hypothetical protein	None	None
637287397	NC_003910	5263808	5263948	hypothetical protein	None	None
637287402	NC_003910	5270993	5271088	hypothetical protein	None	None
637287416	NC_003910	5288575	5288691	hypothetical protein	None	None
637287418	NC_003910	5292350	5292559	hypothetical protein	None	None
637287420	NC_003910	5293445	5293621	hypothetical protein	None	None
637287421	NC_003910	5293551	5293658	hypothetical protein	None	None
637287428	NC_003910	5305959	5306291	hypothetical protein	None	None
637287431	NC_003910	5309190	5309306	hypothetical protein	None	None
637287433	NC_003910	5309771	5310118	hypothetical protein	None	None
637287434	NC_003910	5310230	5310505	hypothetical protein	None	None
637287435	NC_003910	5310600	5311604	endonuclease/exonuclease/phosphatase family family	COG3021,Uncharacterized protein conserved in bacteria	[S] Function unknown
637287436	NC_003910	5312015	5313013	endonuclease/exonuclease/phosphatase family protein	None	None
637287437	NC_003910	5313203	5313415	hypothetical protein	None	None
637287446	NC_003910	5323563	5324225	hypothetical protein	None	None
637287447	NC_003910	5324271	5324378	hypothetical protein	None	None
637287450	NC_003910	5327421	5328611	hypothetical protein	None	None
637287451	NC_003910	5328604	5330103	putative polysaccharide biosynthesis protein	COG2244,Membrane protein involved in the export of O-antigen and teichoic acid	[R] General function prediction only
637287452	NC_003910	5330103	5330195	hypothetical protein	None	None
637287453	NC_003910	5330233	5330364	hypothetical protein	None	None
637287463	NC_003910	5340298	5340411	hypothetical protein	None	None
637287493	NC_003910	5372955	5373071	hypothetical protein	None	None
