# Supplementary material for: Microbial Life in a Fjord: Metagenomic Analysis of a Microbial Mat in Chilean Patagonia
Source: PLoS One. 2013 Aug 28;8(8):e71952. doi: 10.1371/journal.pone.0071952 (PMC3756073; doi:10.1371/journal.pone.0071952)
Supplement: Table S8 — List of genes in the M. marina genome that had coverage of the metagenomic reads. (TXT) [file pone.0071952.s015.txt]

Gene_oid	Scafffold	Start	End	Product	COG Number	COG Category
2520643476	G334DRAFT_scaffold00001.1	2591	3061	Acetyltransferase (GNAT) family	None	None
2520643485	G334DRAFT_scaffold00001.1	12155	12733	Acetyltransferases, including N-acetylases of ribosomal proteins	COG1670,Acetyltransferases, including N-acetylases of ribosomal proteins	[J] Translation, ribosomal structure and biogenesis
2520643498	G334DRAFT_scaffold00001.1	22765	23151	hypothetical protein	None	None
2520643612	G334DRAFT_scaffold00001.1	171031	171894	Beta-lactamase class A	COG2367,Beta-lactamase class A	[V] Defense mechanisms
2520643615	G334DRAFT_scaffold00001.1	173263	173931	hypothetical protein	None	None
2520643616	G334DRAFT_scaffold00001.1	174085	174411	Uncharacterized protein conserved in bacteria	COG3097,Uncharacterized protein conserved in bacteria	[S] Function unknown
2520643618	G334DRAFT_scaffold00001.1	175310	175486	hypothetical protein	None	None
2520643627	G334DRAFT_scaffold00001.1	185035	185142	hypothetical protein	None	None
2520643630	G334DRAFT_scaffold00001.1	186448	187038	hypothetical protein	None	None
2520643631	G334DRAFT_scaffold00001.1	187025	189433	hypothetical protein	None	None
2520643643	G334DRAFT_scaffold00001.1	201489	201704	tryptophan-rich conserved hypothetical protein	None	None
2520643680	G334DRAFT_scaffold00001.1	235046	235783	hypothetical protein	None	None
2520643700	G334DRAFT_scaffold00001.1	252401	253093	hypothetical protein	None	None
2520643702	G334DRAFT_scaffold00001.1	253833	255863	hypothetical protein	None	None
2520643712	G334DRAFT_scaffold00001.1	260861	261613	hypothetical protein	None	None
2520643713	G334DRAFT_scaffold00001.1	261603	262751	hypothetical protein	None	None
2520643714	G334DRAFT_scaffold00001.1	262741	265083	Signal transduction histidine kinase	COG0642,Signal transduction histidine kinase	[T] Signal transduction mechanisms
2520643715	G334DRAFT_scaffold00001.1	265076	266758	Type I restriction-modification system methyltransferase subunit	COG0286,Type I restriction-modification system methyltransferase subunit	[V] Defense mechanisms
2520643751	G334DRAFT_scaffold00001.1	318674	318871	cytochrome oxidase maturation protein, cbb3-type	COG3197,Uncharacterized protein, possibly involved in nitrogen fixation	[P] Inorganic ion transport and metabolism
2520643781	G334DRAFT_scaffold00001.1	347566	347739	hypothetical protein	None	None
2520643783	G334DRAFT_scaffold00001.1	348277	348396	Histidine operon leader	None	None
2520643795	G334DRAFT_scaffold00001.1	359342	359476	cyd operon protein YbgT	COG4890,Predicted outer membrane lipoprotein	[S] Function unknown
2520643804	G334DRAFT_scaffold00001.1	371190	372449	Lipid A core - O-antigen ligase and related enzymes	COG3307,Lipid A core - O-antigen ligase and related enzymes	[M] Cell wall/membrane/envelope biogenesis
2520643841	G334DRAFT_scaffold00001.1	410008	410332	Long range pseudoknot	None	None
2520643847	G334DRAFT_scaffold00001.1	415911	416468	hypothetical protein	None	None
2520643870	G334DRAFT_scaffold00001.1	444462	444644	hypothetical protein	None	None
2520643899	G334DRAFT_scaffold00001.1	475423	475926	Bacterial inner membrane protein	None	None
2520643914	G334DRAFT_scaffold00001.1	488341	488865	Acetyltransferases, including N-acetylases of ribosomal proteins	COG1670,Acetyltransferases, including N-acetylases of ribosomal proteins	[J] Translation, ribosomal structure and biogenesis
2520643947	G334DRAFT_scaffold00001.1	535358	536083	GMP synthase - Glutamine amidotransferase domain	COG0518,GMP synthase - Glutamine amidotransferase domain	[F] Nucleotide transport and metabolism
2520643948	G334DRAFT_scaffold00001.1	536349	536972	transcriptional regulator, AraC family	COG2207,AraC-type DNA-binding domain-containing proteins	[K] Transcription
2520643951	G334DRAFT_scaffold00001.1	539897	540379	prepilin-type N-terminal cleavage/methylation domain	COG2165,Type II secretory pathway, pseudopilin PulG	[N] Cell motility
2520643988	G334DRAFT_scaffold00001.1	586575	587429	DNA-binding winged-HTH domains	COG3710,DNA-binding winged-HTH domains	[K] Transcription
2520643989	G334DRAFT_scaffold00001.1	587461	587898	hypothetical protein	None	None
2520643990	G334DRAFT_scaffold00001.1	588100	589575	sphingomyelin phosphodiesterase	COG3568,Metal-dependent hydrolase	[R] General function prediction only
2520643992	G334DRAFT_scaffold00001.1	590289	592247	hypothetical protein	None	None
2520643993	G334DRAFT_scaffold00001.1	592335	592793	hypothetical protein	None	None
2520643994	G334DRAFT_scaffold00001.1	592807	594129	hypothetical protein	None	None
2520644017	G334DRAFT_scaffold00001.1	621050	621916	Nitrate and nitrite sensing	None	None
2520644018	G334DRAFT_scaffold00001.1	621930	623057	Methyl-accepting chemotaxis protein	COG0840,Methyl-accepting chemotaxis protein	[N] Cell motility
2520644037	G334DRAFT_scaffold00001.1	646633	647142	Sortase and related acyltransferases	COG1247,Sortase and related acyltransferases	[M] Cell wall/membrane/envelope biogenesis
2520644038	G334DRAFT_scaffold00001.1	647292	647921	Phospholipid methyltransferase	COG2020,Putative protein-S-isoprenylcysteine methyltransferase	[O] Posttranslational modification, protein turnover, chaperones
2520644039	G334DRAFT_scaffold00001.1	648467	649063	hypothetical protein	None	None
2520644040	G334DRAFT_scaffold00001.1	649180	649761	hypothetical protein	None	None
2520644041	G334DRAFT_scaffold00001.1	650479	650802	hypothetical protein	None	None
2520644042	G334DRAFT_scaffold00001.1	650918	651472	Acetyltransferases, including N-acetylases of ribosomal proteins	COG1670,Acetyltransferases, including N-acetylases of ribosomal proteins	[J] Translation, ribosomal structure and biogenesis
2520644043	G334DRAFT_scaffold00001.1	651552	652073	Acetyltransferases, including N-acetylases of ribosomal proteins	COG1670,Acetyltransferases, including N-acetylases of ribosomal proteins	[J] Translation, ribosomal structure and biogenesis
2520644113	G334DRAFT_scaffold00001.1	731696	732031	hypothetical protein	None	None
2520644118	G334DRAFT_scaffold00001.1	734476	734850	ChrR Cupin-like domain	None	None
2520644123	G334DRAFT_scaffold00001.1	738046	738657	Putative threonine efflux protein	COG1280,Putative threonine efflux protein	[E] Amino acid transport and metabolism
2520644125	G334DRAFT_scaffold00001.1	739180	739548	hypothetical protein	None	None
2520644126	G334DRAFT_scaffold00001.1	739732	740265	Predicted membrane protein	COG2862,Predicted membrane protein	[S] Function unknown
2520644146	G334DRAFT_scaffold00001.1	764482	765327	hypothetical protein	None	None
2520644147	G334DRAFT_scaffold00001.1	766049	767509	hypothetical protein	None	None
2520644148	G334DRAFT_scaffold00001.1	767558	768703	hypothetical protein	None	None
2520644149	G334DRAFT_scaffold00001.1	769049	770275	hypothetical protein	None	None
2520644150	G334DRAFT_scaffold00001.1	770362	770772	hypothetical protein	None	None
2520644156	G334DRAFT_scaffold00001.1	777782	779041	hypothetical protein	None	None
2520644174	G334DRAFT_scaffold00002.2	2	94	hypothetical protein	None	None
2520644186	G334DRAFT_scaffold00002.2	10144	10392	hypothetical protein	None	None
2520644187	G334DRAFT_scaffold00002.2	10761	12068	hypothetical protein	None	None
2520644191	G334DRAFT_scaffold00002.2	17984	20617	Cytochrome c peroxidase	COG1858,Cytochrome c peroxidase	[P] Inorganic ion transport and metabolism
2520644215	G334DRAFT_scaffold00002.2	43703	45838	diguanylate cyclase (GGDEF) domain	COG2199,FOG: GGDEF domain	[T] Signal transduction mechanisms
2520644218	G334DRAFT_scaffold00002.2	47123	47701	hypothetical protein	COG4564,Signal transduction histidine kinase	[T] Signal transduction mechanisms
2520644243	G334DRAFT_scaffold00002.2	81110	81811	Allophanate hydrolase subunit 1	COG2049,Allophanate hydrolase subunit 1	[E] Amino acid transport and metabolism
2520644250	G334DRAFT_scaffold00002.2	89988	90233	Protein of unknown function (DUF2986)	None	None
2520644261	G334DRAFT_scaffold00002.2	101656	101742	hypothetical protein	None	None
2520644307	G334DRAFT_scaffold00002.2	148929	148995	crcB RNA	None	None
2520644361	G334DRAFT_scaffold00002.2	215563	215691	hypothetical protein	None	None
2520644369	G334DRAFT_scaffold00002.2	224028	224558	chorismate mutase, putative	COG1605,Chorismate mutase	[E] Amino acid transport and metabolism
2520644377	G334DRAFT_scaffold00002.2	231070	231594	prepilin-type N-terminal cleavage/methylation domain	COG2165,Type II secretory pathway, pseudopilin PulG	[N] Cell motility
2520644378	G334DRAFT_scaffold00002.2	231951	232235	hypothetical protein	None	None
2520644382	G334DRAFT_scaffold00002.2	235005	235526	hypothetical protein	None	None
2520644384	G334DRAFT_scaffold00002.2	236475	236630	hypothetical protein	None	None
2520644385	G334DRAFT_scaffold00002.2	236640	237188	Disulfide bond formation protein DsbB	COG1495,Disulfide bond formation protein DsbB	[O] Posttranslational modification, protein turnover, chaperones
2520644399	G334DRAFT_scaffold00002.2	257886	258101	Predicted transcriptional regulator	COG3655,Predicted transcriptional regulator	[K] Transcription
2520644424	G334DRAFT_scaffold00002.2	283785	284303	Domain of unknown function (DUF4154)	None	None
2520644435	G334DRAFT_scaffold00002.2	298260	298436	hypothetical protein	None	None
2520644436	G334DRAFT_scaffold00002.2	298645	299382	hypothetical protein	None	None
2520644437	G334DRAFT_scaffold00002.2	299384	299947	Winged helix-turn helix	None	None
2520644439	G334DRAFT_scaffold00002.2	300633	300899	Uncharacterized protein conserved in bacteria	COG2929,Uncharacterized protein conserved in bacteria	[S] Function unknown
2520644440	G334DRAFT_scaffold00002.2	301015	302259	RHS repeat-associated core domain	None	None
2520644441	G334DRAFT_scaffold00002.2	302265	306047	Rhs family protein	COG3209,Rhs family protein	[M] Cell wall/membrane/envelope biogenesis
2520644442	G334DRAFT_scaffold00002.2	306259	307314	hypothetical protein	None	None
2520644444	G334DRAFT_scaffold00002.2	308701	308985	Transposase and inactivated derivatives	COG2801,Transposase and inactivated derivatives	[L] Replication, recombination and repair
2520644445	G334DRAFT_scaffold00003.3	2	307	Transposase and inactivated derivatives	COG2963,Transposase and inactivated derivatives	[L] Replication, recombination and repair
2520644454	G334DRAFT_scaffold00003.3	11203	11715	hypothetical protein	None	None
2520644455	G334DRAFT_scaffold00003.3	11951	12121	hypothetical protein	None	None
2520644456	G334DRAFT_scaffold00003.3	12188	12451	hypothetical protein	None	None
2520644458	G334DRAFT_scaffold00003.3	14297	14392	hypothetical protein	None	None
2520644475	G334DRAFT_scaffold00003.3	32798	33082	hypothetical protein	None	None
2520644482	G334DRAFT_scaffold00003.3	42509	43117	Uncharacterized proteins involved in stress response, homologs of TerZ and putative cAMP-binding protein CABP1	COG2310,Uncharacterized proteins involved in stress response, homologs of TerZ and putative cAMP-binding protein CABP1	[T] Signal transduction mechanisms
2520644483	G334DRAFT_scaffold00003.3	43157	43609	Tellurite resistance protein	COG3793,Tellurite resistance protein	[P] Inorganic ion transport and metabolism
2520644484	G334DRAFT_scaffold00003.3	43705	44283	Uncharacterized proteins involved in stress response, homologs of TerZ and putative cAMP-binding protein CABP1	COG2310,Uncharacterized proteins involved in stress response, homologs of TerZ and putative cAMP-binding protein CABP1	[T] Signal transduction mechanisms
2520644485	G334DRAFT_scaffold00003.3	44417	45175	Predicted hydrolases of the HAD superfamily	COG0561,Predicted hydrolases of the HAD superfamily	[R] General function prediction only
2520644486	G334DRAFT_scaffold00003.3	45179	46261	Adenine/guanine phosphoribosyltransferases and related PRPP-binding proteins	COG0503,Adenine/guanine phosphoribosyltransferases and related PRPP-binding proteins	[F] Nucleotide transport and metabolism
2520644488	G334DRAFT_scaffold00003.3	47464	48075	HAD-superfamily subfamily IB hydrolase, TIGR01490	COG0560,Phosphoserine phosphatase	[E] Amino acid transport and metabolism
2520644509	G334DRAFT_scaffold00003.3	74246	75535	Metal-dependent hydrolase	COG3568,Metal-dependent hydrolase	[R] General function prediction only
2520644524	G334DRAFT_scaffold00003.3	96060	96326	hypothetical protein	None	None
2520644525	G334DRAFT_scaffold00003.3	96323	96442	hypothetical protein	None	None
2520644535	G334DRAFT_scaffold00003.3	107240	107551	hypothetical protein	None	None
2520644536	G334DRAFT_scaffold00003.3	107645	107866	hypothetical protein	None	None
2520644537	G334DRAFT_scaffold00003.3	108091	108351	hypothetical protein	None	None
2520644538	G334DRAFT_scaffold00003.3	108348	109457	Trypsin	None	None
2520644541	G334DRAFT_scaffold00003.3	111816	112877	hypothetical protein	None	None
2520644542	G334DRAFT_scaffold00003.3	112870	113412	hypothetical protein	None	None
2520644543	G334DRAFT_scaffold00003.3	113856	116750	diguanylate cyclase (GGDEF) domain	COG5001,Predicted signal transduction protein containing a membrane domain, an EAL and a GGDEF domain	[T] Signal transduction mechanisms
2520644546	G334DRAFT_scaffold00003.3	119335	120360	FOG: GGDEF domain	COG2199,FOG: GGDEF domain	[T] Signal transduction mechanisms
2520644610	G334DRAFT_scaffold00003.3	183373	184290	Transcriptional regulator	COG0583,Transcriptional regulator	[K] Transcription
2520644611	G334DRAFT_scaffold00003.3	184435	185529	hypothetical protein	None	None
2520644612	G334DRAFT_scaffold00003.3	185465	185593	hypothetical protein	None	None
2520644613	G334DRAFT_scaffold00003.3	185625	186323	hypothetical protein	None	None
2520644615	G334DRAFT_scaffold00003.3	188244	188552	hypothetical protein	None	None
2520644621	G334DRAFT_scaffold00003.3	193679	194650	Uncharacterized protein conserved in bacteria	COG2990,Uncharacterized protein conserved in bacteria	[S] Function unknown
2520644641	G334DRAFT_scaffold00003.3	210212	210532	Predicted membrane protein	COG4392,Predicted membrane protein	[S] Function unknown
2520644642	G334DRAFT_scaffold00003.3	210525	211253	Predicted branched-chain amino acid permease (azaleucine resistance)	COG1296,Predicted branched-chain amino acid permease (azaleucine resistance)	[E] Amino acid transport and metabolism
2520644654	G334DRAFT_scaffold00003.3	222052	224001	diguanylate cyclase (GGDEF) domain	COG2199,FOG: GGDEF domain	[T] Signal transduction mechanisms
2520644655	G334DRAFT_scaffold00003.3	224015	226057	FOG: EAL domain	COG2200,FOG: EAL domain	[T] Signal transduction mechanisms
2520644656	G334DRAFT_scaffold00003.3	226134	228830	FOG: EAL domain	COG2200,FOG: EAL domain	[T] Signal transduction mechanisms
2520644657	G334DRAFT_scaffold00003.3	228951	229586	Outer membrane protein and related peptidoglycan-associated (lipo)proteins	COG2885,Outer membrane protein and related peptidoglycan-associated (lipo)proteins	[M] Cell wall/membrane/envelope biogenesis
2520644658	G334DRAFT_scaffold00003.3	229602	230813	Mg-chelatase subunit ChlD	COG1240,Mg-chelatase subunit ChlD	[H] Coenzyme transport and metabolism
2520644659	G334DRAFT_scaffold00003.3	230815	231351	hypothetical protein	None	None
2520644660	G334DRAFT_scaffold00003.3	231335	231826	TadE-like protein	COG4961,Flp pilus assembly protein TadG	[U] Intracellular trafficking, secretion, and vesicular transport
2520644661	G334DRAFT_scaffold00003.3	231842	232546	Flp pilus assembly protein TadD, contains TPR repeats	COG5010,Flp pilus assembly protein TadD, contains TPR repeats	[U] Intracellular trafficking, secretion, and vesicular transport
2520644662	G334DRAFT_scaffold00003.3	232539	233420	Flp pilus assembly protein TadC	COG2064,Flp pilus assembly protein TadC	[U] Intracellular trafficking, secretion, and vesicular transport
2520644663	G334DRAFT_scaffold00003.3	233420	234340	Flp pilus assembly protein TadB	COG4965,Flp pilus assembly protein TadB	[U] Intracellular trafficking, secretion, and vesicular transport
2520644665	G334DRAFT_scaffold00003.3	235635	236870	ATPases involved in chromosome partitioning	COG0455,ATPases involved in chromosome partitioning	[D] Cell cycle control, cell division, chromosome partitioning
2520644666	G334DRAFT_scaffold00003.3	236870	237388	hypothetical protein	None	None
2520644667	G334DRAFT_scaffold00003.3	237385	238701	Flp pilus assembly protein, secretin CpaC	COG4964,Flp pilus assembly protein, secretin CpaC	[U] Intracellular trafficking, secretion, and vesicular transport
2520644668	G334DRAFT_scaffold00003.3	238702	239520	Flp pilus assembly protein CpaB	COG3745,Flp pilus assembly protein CpaB	[U] Intracellular trafficking, secretion, and vesicular transport
2520644669	G334DRAFT_scaffold00003.3	239530	239766	hypothetical protein	None	None
2520644670	G334DRAFT_scaffold00003.3	240004	240216	Flp/Fap pilin component	None	None
2520644671	G334DRAFT_scaffold00003.3	240451	241083	hypothetical protein	None	None
2520644672	G334DRAFT_scaffold00003.3	241197	242423	Signal transduction histidine kinase	COG0642,Signal transduction histidine kinase	[T] Signal transduction mechanisms
2520644673	G334DRAFT_scaffold00003.3	242420	243115	Response regulators consisting of a CheY-like receiver domain and a winged-helix DNA-binding domain	COG0745,Response regulators consisting of a CheY-like receiver domain and a winged-helix DNA-binding domain	[K] Transcription
2520644693	G334DRAFT_scaffold00003.3	266658	267866	Protein of unknown function (DUF3103)	None	None
2520644694	G334DRAFT_scaffold00003.3	268033	268956	transcriptional regulator, AraC family with amidase-like domain	COG4977,Transcriptional regulator containing an amidase domain and an AraC-type DNA-binding HTH domain	[K] Transcription
2520644695	G334DRAFT_scaffold00003.3	269056	269619	Amidases related to nicotinamidase	COG1335,Amidases related to nicotinamidase	[Q] Secondary metabolites biosynthesis, transport and catabolism
2520644829	G334DRAFT_scaffold00004.4	144377	144736	DNA-binding winged-HTH domains	COG3710,DNA-binding winged-HTH domains	[K] Transcription
2520644830	G334DRAFT_scaffold00004.4	145353	145565	hypothetical protein	None	None
2520644831	G334DRAFT_scaffold00004.4	145513	146406	diguanylate cyclase (GGDEF) domain	COG3706,Response regulator containing a CheY-like receiver domain and a GGDEF domain	[T] Signal transduction mechanisms
2520644832	G334DRAFT_scaffold00004.4	146408	147178	FOG: EAL domain	COG2200,FOG: EAL domain	[T] Signal transduction mechanisms
2520644833	G334DRAFT_scaffold00004.4	147808	148542	FOG: EAL domain	COG2200,FOG: EAL domain	[T] Signal transduction mechanisms
2520644834	G334DRAFT_scaffold00004.4	148598	148945	DNA-binding winged-HTH domains	COG3710,DNA-binding winged-HTH domains	[K] Transcription
2520644835	G334DRAFT_scaffold00004.4	149123	149923	hypothetical protein	COG2944,Predicted transcriptional regulator	[K] Transcription
2520644879	G334DRAFT_scaffold00004.4	203389	205974	Collagenase/Peptidase family M9 N-terminal	None	None
2520644880	G334DRAFT_scaffold00004.4	206476	207042	hypothetical protein	COG3182,Uncharacterized iron-regulated membrane protein	[S] Function unknown
2520644883	G334DRAFT_scaffold00004.4	209000	209554	prepilin-type N-terminal cleavage/methylation domain	COG2165,Type II secretory pathway, pseudopilin PulG	[U] Intracellular trafficking, secretion, and vesicular transport
2520644939	G334DRAFT_scaffold00005.5	5787	6008	hypothetical protein	None	None
2520644944	G334DRAFT_scaffold00005.5	9343	10566	Site-specific recombinase XerD	COG4974,Site-specific recombinase XerD	[L] Replication, recombination and repair
2520644945	G334DRAFT_scaffold00005.5	10559	12202	hypothetical protein	None	None
2520644946	G334DRAFT_scaffold00005.5	12202	14523	hypothetical protein	COG4688,Uncharacterized protein conserved in bacteria	[S] Function unknown
2520644947	G334DRAFT_scaffold00005.5	14536	14961	hypothetical protein	None	None
2520644948	G334DRAFT_scaffold00005.5	15147	16337	hypothetical protein	None	None
2520644949	G334DRAFT_scaffold00005.5	16463	17647	hypothetical protein	None	None
2520644950	G334DRAFT_scaffold00005.5	18183	18674	hypothetical protein	None	None
2520644951	G334DRAFT_scaffold00005.5	19432	20511	hypothetical protein	None	None
2520644952	G334DRAFT_scaffold00005.5	21204	22058	hypothetical protein	None	None
2520644953	G334DRAFT_scaffold00005.5	22191	22823	hypothetical protein	None	None
2520644956	G334DRAFT_scaffold00005.5	25080	25967	Bacteriophage abortive infection AbiH	None	None
2520644957	G334DRAFT_scaffold00005.5	26275	26847	Protein of unknown function (DUF4231)	None	None
2520644958	G334DRAFT_scaffold00005.5	26837	28567	Predicted ATPase	COG0433,Predicted ATPase	[R] General function prediction only
2520644959	G334DRAFT_scaffold00005.5	28557	29891	SIR2-like domain	None	None
2520644960	G334DRAFT_scaffold00005.5	30507	30863	hypothetical protein	None	None
2520644961	G334DRAFT_scaffold00005.5	31043	31453	hypothetical protein	COG1871,Chemotaxis protein; stimulates methylation of MCP proteins	[T] Signal transduction mechanisms
2520644962	G334DRAFT_scaffold00005.5	31491	32465	hypothetical protein	None	None
2520644963	G334DRAFT_scaffold00005.5	32838	33758	Bacteriophage abortive infection AbiH	None	None
2520644964	G334DRAFT_scaffold00005.5	34325	35104	Bacteriophage abortive infection AbiH	None	None
2520644965	G334DRAFT_scaffold00005.5	35171	35824	hypothetical protein	None	None
2520644966	G334DRAFT_scaffold00005.5	35993	36691	hypothetical protein	None	None
2520644967	G334DRAFT_scaffold00005.5	36824	37321	hypothetical protein	None	None
2520644968	G334DRAFT_scaffold00005.5	37404	38024	Protein of unknown function (DUF2971)	None	None
2520644969	G334DRAFT_scaffold00005.5	38185	38400	hypothetical protein	None	None
2520645001	G334DRAFT_scaffold00005.5	72343	73542	Curlin associated repeat	None	None
2520645061	G334DRAFT_scaffold00005.5	136019	137431	hypothetical protein	None	None
2520645081	G334DRAFT_scaffold00005.5	160441	160548	hypothetical protein	None	None
2520645089	G334DRAFT_scaffold00005.5	167904	168755	ABC-type Mn/Zn transport systems, ATPase component	COG1121,ABC-type Mn/Zn transport systems, ATPase component	[P] Inorganic ion transport and metabolism
2520645090	G334DRAFT_scaffold00005.5	168752	169684	ABC-type metal ion transport system, periplasmic component/surface adhesin	COG0803,ABC-type metal ion transport system, periplasmic component/surface adhesin	[P] Inorganic ion transport and metabolism
2520645100	G334DRAFT_scaffold00005.5	177905	178000	hypothetical protein	None	None
2520645106	G334DRAFT_scaffold00005.5	183909	184073	Protein of unknown function (DUF2496)	None	None
2520645127	G334DRAFT_scaffold00005.5	210641	211126	Domain of unknown function (DUF4381)	None	None
2520645140	G334DRAFT_scaffold00005.5	223592	224044	hypothetical protein	None	None
2520645141	G334DRAFT_scaffold00005.5	224216	224407	hypothetical protein	None	None
2520645156	G334DRAFT_scaffold00006.6	13528	13812	hypothetical protein	None	None
2520645244	G334DRAFT_scaffold00006.6	112522	112659	hypothetical protein	None	None
2520645245	G334DRAFT_scaffold00006.6	112929	113447	hypothetical protein	None	None
2520645266	G334DRAFT_scaffold00006.6	138630	139595	Predicted hydrolase (metallo-beta-lactamase superfamily)	COG2333,Predicted hydrolase (metallo-beta-lactamase superfamily)	[R] General function prediction only
2520645267	G334DRAFT_scaffold00006.6	139592	140716	hypothetical protein	None	None
2520645268	G334DRAFT_scaffold00006.6	140713	141153	hypothetical protein	None	None
2520645269	G334DRAFT_scaffold00006.6	141153	143201	hypothetical protein	COG1196,Chromosome segregation ATPases	[D] Cell cycle control, cell division, chromosome partitioning
2520645271	G334DRAFT_scaffold00006.6	144556	146307	hypothetical protein	None	None
2520645273	G334DRAFT_scaffold00006.6	147796	148332	hypothetical protein	None	None
2520645274	G334DRAFT_scaffold00006.6	148440	148646	Predicted transcriptional regulator with C-terminal CBS domains	COG3620,Predicted transcriptional regulator with C-terminal CBS domains	[K] Transcription
2520645275	G334DRAFT_scaffold00006.6	148804	148956	hypothetical protein	None	None
2520645276	G334DRAFT_scaffold00006.6	149125	149220	hypothetical protein	None	None
2520645277	G334DRAFT_scaffold00006.6	149210	149404	hypothetical protein	None	None
2520645280	G334DRAFT_scaffold00006.6	151079	152083	erythrose 4-phosphate dehydrogenase (EC 1.2.1.72)	COG0057,Glyceraldehyde-3-phosphate dehydrogenase/erythrose-4-phosphate dehydrogenase	[G] Carbohydrate transport and metabolism
2520645281	G334DRAFT_scaffold00006.6	152953	153207	4Fe-4S binding domain	COG1142,Fe-S-cluster-containing hydrogenase components 2	[C] Energy production and conversion
2520645282	G334DRAFT_scaffold00006.6	153493	154530	hypothetical protein	None	None
2520645283	G334DRAFT_scaffold00006.6	154553	155236	Uncharacterized protein conserved in bacteria	COG4340,Uncharacterized protein conserved in bacteria	[S] Function unknown
2520645284	G334DRAFT_scaffold00006.6	155236	156030	Dinucleotide-utilizing enzymes involved in molybdopterin and thiamine biosynthesis family 1	COG1179,Dinucleotide-utilizing enzymes involved in molybdopterin and thiamine biosynthesis family 1	[H] Coenzyme transport and metabolism
2520645285	G334DRAFT_scaffold00006.6	156145	157188	Aspartate/tyrosine/aromatic aminotransferase	COG0436,Aspartate/tyrosine/aromatic aminotransferase	[E] Amino acid transport and metabolism
2520645286	G334DRAFT_scaffold00006.6	157300	158235	N-acetyl-gamma-glutamyl-phosphate reductase (EC 1.2.1.38)	COG0002,Acetylglutamate semialdehyde dehydrogenase	[E] Amino acid transport and metabolism
2520645287	G334DRAFT_scaffold00006.6	158232	159080	diaminopimelate epimerase	COG0253,Diaminopimelate epimerase	[E] Amino acid transport and metabolism
2520645288	G334DRAFT_scaffold00006.6	159098	159610	Sortase and related acyltransferases	COG1247,Sortase and related acyltransferases	[M] Cell wall/membrane/envelope biogenesis
2520645289	G334DRAFT_scaffold00006.6	159774	160277	hypothetical protein	None	None
2520645292	G334DRAFT_scaffold00006.6	162698	163018	hypothetical protein	None	None
2520645293	G334DRAFT_scaffold00006.6	163306	163695	hypothetical protein	None	None
2520645295	G334DRAFT_scaffold00006.6	165698	166240	hypothetical protein	None	None
2520645296	G334DRAFT_scaffold00006.6	166431	166673	Transposase and inactivated derivatives	COG2963,Transposase and inactivated derivatives	[L] Replication, recombination and repair
2520645297	G334DRAFT_scaffold00007.7	1	228	Transposase and inactivated derivatives	COG2963,Transposase and inactivated derivatives	[L] Replication, recombination and repair
2520645319	G334DRAFT_scaffold00007.7	21582	21707	hypothetical protein	None	None
2520645346	G334DRAFT_scaffold00007.7	50838	51371	prepilin-type N-terminal cleavage/methylation domain	COG2165,Type II secretory pathway, pseudopilin PulG	[U] Intracellular trafficking, secretion, and vesicular transport
2520645368	G334DRAFT_scaffold00007.7	78188	79105	Predicted Na+-dependent transporter	COG0385,Predicted Na+-dependent transporter	[R] General function prediction only
2520645393	G334DRAFT_scaffold00007.7	105870	106385	transcriptional regulator, MerR family	COG0789,Predicted transcriptional regulators	[K] Transcription
2520645394	G334DRAFT_scaffold00007.7	106379	107278	Permeases of the drug/metabolite transporter (DMT) superfamily	COG0697,Permeases of the drug/metabolite transporter (DMT) superfamily	[E] Amino acid transport and metabolism
2520645415	G334DRAFT_scaffold00007.7	135254	135640	hypothetical protein	None	None
2520645425	G334DRAFT_scaffold00007.7	146358	146480	hypothetical protein	None	None
2520645430	G334DRAFT_scaffold00007.7	148812	149186	Uncharacterized conserved protein	COG3791,Uncharacterized conserved protein	[S] Function unknown
2520645432	G334DRAFT_scaffold00007.7	150091	150885	Nucleotidyltransferase domain	None	None
2520645433	G334DRAFT_scaffold00007.7	150950	151105	hypothetical protein	COG2944,Predicted transcriptional regulator	[K] Transcription
2520645436	G334DRAFT_scaffold00007.7	152387	152836	hypothetical protein	None	None
2520645437	G334DRAFT_scaffold00007.7	152981	153187	hypothetical protein	None	None
2520645438	G334DRAFT_scaffold00007.7	153248	153484	hypothetical protein	None	None
2520645441	G334DRAFT_scaffold00007.7	155472	155720	Uncharacterized protein conserved in bacteria	COG3813,Uncharacterized protein conserved in bacteria	[S] Function unknown
2520645446	G334DRAFT_scaffold00007.7	158324	158608	Uncharacterized conserved protein	COG1359,Uncharacterized conserved protein	[S] Function unknown
2520645447	G334DRAFT_scaffold00007.7	158618	159004	hypothetical protein	None	None
2520645449	G334DRAFT_scaffold00007.7	159604	159900	hypothetical protein	None	None
2520645492	G334DRAFT_scaffold00008.8	40577	40684	hypothetical protein	None	None
2520645526	G334DRAFT_scaffold00008.8	78360	78476	hypothetical protein	None	None
2520645554	G334DRAFT_scaffold00008.8	107264	107590	Uncharacterized protein conserved in bacteria (DUF2219)	COG3528,Uncharacterized protein conserved in bacteria	[S] Function unknown
2520645555	G334DRAFT_scaffold00008.8	107553	108257	Uncharacterized protein conserved in bacteria (DUF2219)	COG3528,Uncharacterized protein conserved in bacteria	[S] Function unknown
2520645558	G334DRAFT_scaffold00008.8	110932	112077	drug resistance transporter, Bcr/CflA subfamily	COG2814,Arabinose efflux permease	[G] Carbohydrate transport and metabolism
2520645570	G334DRAFT_scaffold00008.8	124828	125679	pseudouridine synthase, RluA family	COG0564,Pseudouridylate synthases, 23S RNA-specific	[J] Translation, ribosomal structure and biogenesis
2520645589	G334DRAFT_scaffold00008.8	146823	147416	Tfp pilus assembly protein FimT	COG4970,Tfp pilus assembly protein FimT	[N] Cell motility
2520645591	G334DRAFT_scaffold00008.8	148032	148502	hypothetical protein	None	None
2520645592	G334DRAFT_scaffold00008.8	148503	148952	hypothetical protein	None	None
2520645600	G334DRAFT_scaffold00009.9	3	245	Transposase and inactivated derivatives	COG2963,Transposase and inactivated derivatives	[L] Replication, recombination and repair
2520645608	G334DRAFT_scaffold00009.9	9230	10537	Uncharacterized conserved protein	COG2327,Uncharacterized conserved protein	[S] Function unknown
2520645609	G334DRAFT_scaffold00009.9	10530	11699	Glycosyltransferase	COG0438,Glycosyltransferase	[M] Cell wall/membrane/envelope biogenesis
2520645610	G334DRAFT_scaffold00009.9	11689	12807	Glycosyltransferase	COG0438,Glycosyltransferase	[M] Cell wall/membrane/envelope biogenesis
2520645611	G334DRAFT_scaffold00009.9	12797	13978	Polysaccharide biosynthesis protein	None	None
2520645612	G334DRAFT_scaffold00009.9	13962	15068	O-antigen ligase like membrane protein	None	None
2520645616	G334DRAFT_scaffold00009.9	19301	20200	exopolysaccharide biosynthesis polyprenyl glycosylphosphotransferase	COG2148,Sugar transferases involved in lipopolysaccharide synthesis	[M] Cell wall/membrane/envelope biogenesis
2520645622	G334DRAFT_scaffold00009.9	26394	27383	Uncharacterized protein involved in methicillin resistance	COG2348,Uncharacterized protein involved in methicillin resistance	[V] Defense mechanisms
2520645624	G334DRAFT_scaffold00009.9	28481	29644	UDP-N-acetyl-D-glucosamine 2-epimerase, UDP-hydrolysing	COG0381,UDP-N-acetylglucosamine 2-epimerase	[M] Cell wall/membrane/envelope biogenesis
2520645625	G334DRAFT_scaffold00009.9	29646	30608	hypothetical protein	None	None
2520645627	G334DRAFT_scaffold00009.9	31712	32407	CMP-N-acetylneuraminic acid synthetase	COG1083,CMP-N-acetylneuraminic acid synthetase	[M] Cell wall/membrane/envelope biogenesis
2520645628	G334DRAFT_scaffold00009.9	32491	33639	Biotin carboxylase	COG0439,Biotin carboxylase	[I] Lipid transport and metabolism
2520645629	G334DRAFT_scaffold00009.9	33667	34728	Glycosyltransferase family 52	None	None
2520645630	G334DRAFT_scaffold00009.9	34996	36156	Lipid A core - O-antigen ligase and related enzymes	COG3307,Lipid A core - O-antigen ligase and related enzymes	[M] Cell wall/membrane/envelope biogenesis
2520645632	G334DRAFT_scaffold00009.9	36919	37698	Glycosyltransferases involved in cell wall biogenesis	COG0463,Glycosyltransferases involved in cell wall biogenesis	[M] Cell wall/membrane/envelope biogenesis
2520645674	G334DRAFT_scaffold00009.9	86832	86948	hypothetical protein	None	None
2520645683	G334DRAFT_scaffold00009.9	96188	96307	hypothetical protein	None	None
2520645691	G334DRAFT_scaffold00009.9	102686	103044	transfer-messenger RNA	None	None
2520645712	G334DRAFT_scaffold00009.9	122232	122327	Enterobacteria rnk leader	None	None
2520645718	G334DRAFT_scaffold00009.9	128660	128774	Ribosomal S15 leader	None	None
2520645744	G334DRAFT_scaffold00010.10	927	1460	hypothetical protein	None	None
2520645761	G334DRAFT_scaffold00010.10	25268	25807	Uncharacterized protein conserved in bacteria	COG3034,Uncharacterized protein conserved in bacteria	[S] Function unknown
2520645766	G334DRAFT_scaffold00010.10	30810	32120	Outer membrane protein/protective antigen OMA87	COG4775,Outer membrane protein/protective antigen OMA87	[M] Cell wall/membrane/envelope biogenesis
2520645805	G334DRAFT_scaffold00010.10	70226	72703	FtsX-like permease family	None	None
2520645816	G334DRAFT_scaffold00010.10	84076	84687	hypothetical protein	COG4961,Flp pilus assembly protein TadG	[U] Intracellular trafficking, secretion, and vesicular transport
2520645834	G334DRAFT_scaffold00010.10	102351	102611	hypothetical protein	None	None
2520645849	G334DRAFT_scaffold00010.10	120155	121606	KAP family P-loop domain	COG4928,Predicted P-loop ATPase	[R] General function prediction only
2520645850	G334DRAFT_scaffold00010.10	121975	122244	Uncharacterized protein conserved in bacteria	COG4453,Uncharacterized protein conserved in bacteria	[S] Function unknown
2520645879	G334DRAFT_scaffold00011.11	3430	3747	CsrB/RsmB RNA family	None	None
2520645881	G334DRAFT_scaffold00011.11	5007	5321	CsrB/RsmB RNA family	None	None
2520645883	G334DRAFT_scaffold00011.11	5835	6038	Prokaryotic lipoprotein-attachment site	None	None
2520645898	G334DRAFT_scaffold00011.11	20988	21509	prepilin-type N-terminal cleavage/methylation domain	COG2165,Type II secretory pathway, pseudopilin PulG	[U] Intracellular trafficking, secretion, and vesicular transport
2520645899	G334DRAFT_scaffold00011.11	21626	21844	hypothetical protein	None	None
2520645900	G334DRAFT_scaffold00011.11	22402	22773	hypothetical protein	None	None
2520645904	G334DRAFT_scaffold00011.11	29065	29171	Spot 42 RNA	None	None
2520645915	G334DRAFT_scaffold00011.11	38838	39974	hypothetical protein	None	None
2520645916	G334DRAFT_scaffold00011.11	40059	40235	hypothetical protein	COG0745,Response regulators consisting of a CheY-like receiver domain and a winged-helix DNA-binding domain	[T] Signal transduction mechanisms
2520645933	G334DRAFT_scaffold00011.11	59600	60055	hypothetical protein	None	None
2520645934	G334DRAFT_scaffold00011.11	60116	60790	hypothetical protein	None	None
2520645940	G334DRAFT_scaffold00011.11	65705	66193	hypothetical protein	None	None
2520645963	G334DRAFT_scaffold00011.11	87585	87881	hypothetical protein	None	None
2520645973	G334DRAFT_scaffold00011.11	96064	96219	LSU ribosomal protein L33P	COG0267,Ribosomal protein L33	[J] Translation, ribosomal structure and biogenesis
2520646011	G334DRAFT_scaffold00012.12	11	321	CsrB/RsmB RNA family	None	None
2520646041	G334DRAFT_scaffold00012.12	30688	30945	hypothetical protein	None	None
2520646051	G334DRAFT_scaffold00012.12	38030	38806	hypothetical protein	None	None
2520646113	G334DRAFT_scaffold00012.12	101297	101644	VanZ like family	None	None
2520646143	G334DRAFT_scaffold00013.13	315	1586	hypothetical protein	None	None
2520646166	G334DRAFT_scaffold00013.13	22172	24796	Phosphodiesterase/alkaline phosphatase D	COG3540,Phosphodiesterase/alkaline phosphatase D	[P] Inorganic ion transport and metabolism
2520646187	G334DRAFT_scaffold00013.13	52590	52715	hypothetical protein	None	None
2520646201	G334DRAFT_scaffold00013.13	67479	68069	Uncharacterized protein conserved in bacteria	COG4815,Uncharacterized protein conserved in bacteria	[S] Function unknown
2520646203	G334DRAFT_scaffold00013.13	69732	70223	Cell division GTPase	COG0206,Cell division GTPase	[D] Cell cycle control, cell division, chromosome partitioning
2520646241	G334DRAFT_scaffold00013.13	103578	104099	hypothetical protein	None	None
2520646256	G334DRAFT_scaffold00013.13	115095	115475	prepilin-type N-terminal cleavage/methylation domain	COG4968,Tfp pilus assembly protein PilE	[U] Intracellular trafficking, secretion, and vesicular transport
2520646313	G334DRAFT_scaffold00014.14	49622	49995	cspA thermoregulator	None	None
2520646316	G334DRAFT_scaffold00014.14	51556	51675	hypothetical protein	None	None
2520646322	G334DRAFT_scaffold00014.14	58313	58621	hypothetical protein	None	None
2520646381	G334DRAFT_scaffold00015.15	10614	10706	hypothetical protein	None	None
2520646395	G334DRAFT_scaffold00015.15	25890	26903	Predicted endonuclease distantly related to archaeal Holliday junction resolvase and Mrr-like restriction enzymes	COG1787,Predicted endonuclease distantly related to archaeal Holliday junction resolvase and Mrr-like restriction enzymes	[V] Defense mechanisms
2520646396	G334DRAFT_scaffold00015.15	27017	28846	AAA domain	COG3593,Predicted ATP-dependent endonuclease of the OLD family	[L] Replication, recombination and repair
2520646398	G334DRAFT_scaffold00015.15	29425	29988	hypothetical protein	None	None
2520646400	G334DRAFT_scaffold00015.15	31632	32762	hypothetical protein	None	None
2520646402	G334DRAFT_scaffold00015.15	34247	35320	Patatin	COG3621,Patatin	[R] General function prediction only
2520646403	G334DRAFT_scaffold00015.15	35339	36634	hypothetical protein	None	None
2520646404	G334DRAFT_scaffold00015.15	36637	38400	Dinucleotide-utilizing enzymes involved in molybdopterin and thiamine biosynthesis family 2	COG0476,Dinucleotide-utilizing enzymes involved in molybdopterin and thiamine biosynthesis family 2	[H] Coenzyme transport and metabolism
2520646405	G334DRAFT_scaffold00015.15	38393	38857	integrative and conjugative element protein, VC0181 family	None	None
2520646406	G334DRAFT_scaffold00015.15	38888	39295	hypothetical protein	None	None
2520646408	G334DRAFT_scaffold00015.15	40123	44319	Putative phage integrase/Phage integrase family	None	None
2520646427	G334DRAFT_scaffold00015.15	63979	64104	hypothetical protein	None	None
2520646496	G334DRAFT_scaffold00016.16	26384	26983	Uncharacterized protein conserved in bacteria	COG2258,Uncharacterized protein conserved in bacteria	[S] Function unknown
2520646497	G334DRAFT_scaffold00016.16	27082	27738	Predicted hydrolases of HD superfamily	COG1896,Predicted hydrolases of HD superfamily	[R] General function prediction only
2520646570	G334DRAFT_scaffold00017.17	2	244	Transposase and inactivated derivatives	COG2963,Transposase and inactivated derivatives	[L] Replication, recombination and repair
2520646577	G334DRAFT_scaffold00017.17	9436	9945	hypothetical protein	None	None
2520646580	G334DRAFT_scaffold00017.17	11279	11875	Methyltransferase domain	None	None
2520646582	G334DRAFT_scaffold00017.17	13186	15510	Signal transduction histidine kinase	COG0642,Signal transduction histidine kinase	[T] Signal transduction mechanisms
2520646585	G334DRAFT_scaffold00017.17	18958	19071	hypothetical protein	None	None
2520646592	G334DRAFT_scaffold00017.17	30145	31812	FOG: CheY-like receiver	COG0784,FOG: CheY-like receiver	[T] Signal transduction mechanisms
2520646603	G334DRAFT_scaffold00017.17	43099	43494	hypothetical protein	None	None
2520646606	G334DRAFT_scaffold00017.17	47125	48564	hypothetical protein	None	None
2520646607	G334DRAFT_scaffold00017.17	48561	49586	Endoglucanase Y	COG3405,Endoglucanase Y	[G] Carbohydrate transport and metabolism
2520646608	G334DRAFT_scaffold00017.17	49583	51676	Bacterial cellulose synthase subunit	None	None
2520646609	G334DRAFT_scaffold00017.17	51673	53904	cellulose synthase catalytic subunit (UDP-forming)	COG1215,Glycosyltransferases, probably involved in cell wall biogenesis	[M] Cell wall/membrane/envelope biogenesis
2520646610	G334DRAFT_scaffold00017.17	53905	54357	hypothetical protein	None	None
2520646611	G334DRAFT_scaffold00017.17	54910	55116	Predicted transcriptional regulator with C-terminal CBS domains	COG3620,Predicted transcriptional regulator with C-terminal CBS domains	[K] Transcription
2520646612	G334DRAFT_scaffold00017.17	55230	55748	hypothetical protein	None	None
2520646616	G334DRAFT_scaffold00017.17	66149	67318	Restriction endonuclease S subunits	COG0732,Restriction endonuclease S subunits	[V] Defense mechanisms
2520646618	G334DRAFT_scaffold00017.17	69367	70974	hypothetical protein	None	None
2520646619	G334DRAFT_scaffold00017.17	70971	72509	TniQ	None	None
2520646620	G334DRAFT_scaffold00017.17	72512	74173	Tn7 transposition regulator TnsC/AAA domain	None	None
2520646621	G334DRAFT_scaffold00017.17	74176	76254	Integrase core domain	None	None
2520646622	G334DRAFT_scaffold00017.17	76233	77099	TnsA endonuclease C terminal/TnsA endonuclease N terminal	None	None
2520646634	G334DRAFT_scaffold00017.17	91065	91157	hypothetical protein	None	None
2520646648	G334DRAFT_scaffold00018.18	11085	12155	Alanine dehydrogenase	COG0686,Alanine dehydrogenase	[E] Amino acid transport and metabolism
2520646649	G334DRAFT_scaffold00018.18	12136	13683	Na+/H+ antiporter	COG1757,Na+/H+ antiporter	[C] Energy production and conversion
2520646660	G334DRAFT_scaffold00018.18	26372	28429	PAS domain S-box/diguanylate cyclase (GGDEF) domain	COG2199,FOG: GGDEF domain	[T] Signal transduction mechanisms
2520646673	G334DRAFT_scaffold00018.18	44204	44713	Outer membrane protein beta-barrel domain	None	None
2520646674	G334DRAFT_scaffold00018.18	44827	45723	Transcriptional regulator	COG0583,Transcriptional regulator	[K] Transcription
2520646675	G334DRAFT_scaffold00018.18	45812	46810	Penicillin V acylase and related amidases	COG3049,Penicillin V acylase and related amidases	[M] Cell wall/membrane/envelope biogenesis
2520646676	G334DRAFT_scaffold00018.18	47095	47505	hypothetical protein	COG0226,ABC-type phosphate transport system, periplasmic component	[P] Inorganic ion transport and metabolism
2520646677	G334DRAFT_scaffold00018.18	47516	48703	hypothetical protein	None	None
2520646678	G334DRAFT_scaffold00018.18	48760	50370	Methyl-accepting chemotaxis protein	COG0840,Methyl-accepting chemotaxis protein	[T] Signal transduction mechanisms
2520646738	G334DRAFT_scaffold00019.19	26689	27399	Outer membrane protein beta-barrel domain	None	None
2520646771	G334DRAFT_scaffold00019.19	64256	64429	Periplasmic nitrate reductase system, NapE component	COG4459,Periplasmic nitrate reductase system, NapE component	[C] Energy production and conversion
2520646791	G334DRAFT_scaffold00020.20	2	133	hypothetical protein	None	None
2520646837	G334DRAFT_scaffold00020.20	57209	57787	Protein of unknown function (DUF1566)	None	None
2520646838	G334DRAFT_scaffold00020.20	57802	59295	hypothetical protein	None	None
2520646884	G334DRAFT_scaffold00021.21	21631	22341	Protein of unknown function (DUF1826)	None	None
2520646942	G334DRAFT_scaffold00022.22	1	174	Integrase core domain	None	None
2520646980	G334DRAFT_scaffold00022.22	39752	40075	hypothetical protein	None	None
2520646981	G334DRAFT_scaffold00022.22	40124	40609	hypothetical protein	None	None
2520646982	G334DRAFT_scaffold00022.22	40718	41884	hypothetical protein	None	None
2520646983	G334DRAFT_scaffold00022.22	42064	42210	hypothetical protein	None	None
2520646984	G334DRAFT_scaffold00022.22	42743	44608	RNA-directed DNA polymerase (EC 2.7.7.49)	COG3344,Retron-type reverse transcriptase	[L] Replication, recombination and repair
2520646985	G334DRAFT_scaffold00022.22	44635	45096	hypothetical protein	None	None
2520646988	G334DRAFT_scaffold00022.22	49428	50711	Restriction endonuclease S subunits	COG0732,Restriction endonuclease S subunits	[V] Defense mechanisms
2520646991	G334DRAFT_scaffold00022.22	53264	53671	hypothetical protein	None	None
2520646992	G334DRAFT_scaffold00022.22	53671	55983	hypothetical protein	COG4688,Uncharacterized protein conserved in bacteria	[S] Function unknown
2520646993	G334DRAFT_scaffold00022.22	55976	57523	Phage integrase family	None	None
2520646994	G334DRAFT_scaffold00022.22	57541	58917	Site-specific recombinase XerD	COG4974,Site-specific recombinase XerD	[L] Replication, recombination and repair
2520647019	G334DRAFT_scaffold00023.23	929	1504	hypothetical protein	None	None
2520647020	G334DRAFT_scaffold00023.23	1546	1893	hypothetical protein	None	None
2520647136	G334DRAFT_scaffold00024.24	47017	47187	hypothetical protein	None	None
2520647169	G334DRAFT_scaffold00025.25	1	108	hypothetical protein	COG1063,Threonine dehydrogenase and related Zn-dependent dehydrogenases	[E] Amino acid transport and metabolism
2520647208	G334DRAFT_scaffold00025.25	53837	54670	TnsA endonuclease C terminal/TnsA endonuclease N terminal	None	None
2520647209	G334DRAFT_scaffold00025.25	54663	56900	Integrase core domain	None	None
2520647210	G334DRAFT_scaffold00025.25	56900	58300	AAA domain	None	None
2520647211	G334DRAFT_scaffold00025.25	58297	59190	hypothetical protein	None	None
2520647212	G334DRAFT_scaffold00025.25	59205	60641	TniQ	None	None
2520647213	G334DRAFT_scaffold00025.25	60729	60959	hypothetical protein	None	None
2520647214	G334DRAFT_scaffold00025.25	61417	63948	Superfamily II helicase	COG1204,Superfamily II helicase	[R] General function prediction only
2520647215	G334DRAFT_scaffold00025.25	64231	65466	hypothetical protein	None	None
2520647216	G334DRAFT_scaffold00025.25	65864	66328	hypothetical protein	None	None
2520647217	G334DRAFT_scaffold00025.25	67082	67318	hypothetical protein	None	None
2520647218	G334DRAFT_scaffold00025.25	67822	68241	hypothetical protein	None	None
2520647219	G334DRAFT_scaffold00025.25	68282	69211	hypothetical protein	None	None
2520647220	G334DRAFT_scaffold00025.25	69537	70883	Winged helix-turn helix/Integrase core domain	None	None
2520647221	G334DRAFT_scaffold00025.25	71260	72366	Predicted signal transduction protein containing EAL and modified HD-GYP domains	COG3434,Predicted signal transduction protein containing EAL and modified HD-GYP domains	[T] Signal transduction mechanisms
2520647222	G334DRAFT_scaffold00025.25	72511	72753	Transposase and inactivated derivatives	COG2963,Transposase and inactivated derivatives	[L] Replication, recombination and repair
2520647376	G334DRAFT_scaffold00028.28	40579	40758	LSU ribosomal protein L30P	COG1841,Ribosomal protein L30/L7E	[J] Translation, ribosomal structure and biogenesis
2520647380	G334DRAFT_scaffold00028.28	42730	42846	Alpha operon ribosome binding site	None	None
2520647403	G334DRAFT_scaffold00029.29	18170	18826	Acetyltransferase (GNAT) domain/Protein of unknown function (DUF1778)	COG4453,Uncharacterized protein conserved in bacteria	[S] Function unknown
2520647404	G334DRAFT_scaffold00029.29	19305	20318	Lipase (class 3)	None	None
2520647405	G334DRAFT_scaffold00029.29	20397	23075	hypothetical protein	None	None
2520647411	G334DRAFT_scaffold00029.29	31004	32005	Exopolyphosphatase-related proteins	COG0618,Exopolyphosphatase-related proteins	[R] General function prediction only
2520647412	G334DRAFT_scaffold00029.29	32035	32133	hypothetical protein	None	None
2520647418	G334DRAFT_scaffold00029.29	36065	37069	Spermidine/putrescine-binding periplasmic protein	COG0687,Spermidine/putrescine-binding periplasmic protein	[E] Amino acid transport and metabolism
2520647419	G334DRAFT_scaffold00029.29	37124	39502	diguanylate cyclase (GGDEF) domain	COG5001,Predicted signal transduction protein containing a membrane domain, an EAL and a GGDEF domain	[T] Signal transduction mechanisms
2520647451	G334DRAFT_scaffold00030.30	38387	38725	Uncharacterized protein conserved in bacteria (DUF2136)	COG4680,Uncharacterized protein conserved in bacteria	[S] Function unknown
2520647452	G334DRAFT_scaffold00030.30	38731	39180	Predicted transcription regulator containing HTH domain	COG5499,Predicted transcription regulator containing HTH domain	[K] Transcription
2520647456	G334DRAFT_scaffold00031.31	3	266	Transposase and inactivated derivatives	COG2963,Transposase and inactivated derivatives	[L] Replication, recombination and repair
2520647464	G334DRAFT_scaffold00031.31	7001	7192	Bacterial large signal recognition particle RNA	None	None
2520647534	G334DRAFT_scaffold00034.34	3	98	hypothetical protein	None	None
2520647540	G334DRAFT_scaffold00034.34	6193	6568	Bacterial RNase P class A	None	None
2520647557	G334DRAFT_scaffold00034.34	22017	22253	hypothetical protein	COG2963,Transposase and inactivated derivatives	[L] Replication, recombination and repair
2520647604	G334DRAFT_scaffold00037.37	5915	6271	hypothetical protein	None	None
2520647605	G334DRAFT_scaffold00037.37	6506	6784	hypothetical protein	None	None
2520647606	G334DRAFT_scaffold00037.37	7487	8095	hypothetical protein	None	None
2520647609	G334DRAFT_scaffold00037.37	9383	9763	hypothetical protein	None	None
2520647610	G334DRAFT_scaffold00037.37	9768	11216	hypothetical protein	None	None
2520647612	G334DRAFT_scaffold00037.37	13229	14428	hypothetical protein	None	None
2520647613	G334DRAFT_scaffold00037.37	14433	14603	hypothetical protein	None	None
2520647638	G334DRAFT_scaffold00039.39	11904	12161	Transposase and inactivated derivatives	COG2963,Transposase and inactivated derivatives	[L] Replication, recombination and repair
2520647639	G334DRAFT_scaffold00040.40	1	258	Transposase and inactivated derivatives	COG2963,Transposase and inactivated derivatives	[L] Replication, recombination and repair
2520647667	G334DRAFT_scaffold00043.43	601	1842	hypothetical protein	None	None
2520647668	G334DRAFT_scaffold00043.43	1951	2370	hypothetical protein	None	None
2520647669	G334DRAFT_scaffold00043.43	2488	2853	Glyoxalase-like domain	None	None
2520647670	G334DRAFT_scaffold00043.43	2982	3353	SMI1 / KNR4 family (SUKH-1)	None	None
2520647671	G334DRAFT_scaffold00043.43	3565	4032	Uncharacterized phage-associated protein	COG3600,Uncharacterized phage-associated protein	[S] Function unknown
2520647672	G334DRAFT_scaffold00043.43	4025	4531	hypothetical protein	None	None
2520647674	G334DRAFT_scaffold00043.43	5449	6429	hypothetical protein	None	None
2520647675	G334DRAFT_scaffold00043.43	6610	7590	hypothetical protein	None	None
2520647676	G334DRAFT_scaffold00043.43	7748	8479	hypothetical protein	None	None
2520647684	G334DRAFT_scaffold00045.45	217	672	hypothetical protein	None	None
2520647686	G334DRAFT_scaffold00045.45	1490	2506	Predicted dienelactone hydrolase	COG4188,Predicted dienelactone hydrolase	[R] General function prediction only
2520647687	G334DRAFT_scaffold00045.45	2578	3633	transcriptional regulator, AraC family	COG2207,AraC-type DNA-binding domain-containing proteins	[K] Transcription
2520647688	G334DRAFT_scaffold00046.46	1	141	hypothetical protein	None	None
2520647689	G334DRAFT_scaffold00046.46	196	1179	Integrase/Phage integrase, N-terminal SAM-like domain	None	None
2520647690	G334DRAFT_scaffold00046.46	1184	1561	hypothetical protein	None	None
2520647691	G334DRAFT_scaffold00046.46	2689	2772	hypothetical protein	None	None
2520647692	G334DRAFT_scaffold00047.47	2	1096	hypothetical protein	None	None
2520647695	G334DRAFT_scaffold00048.48	965	1465	thiol peroxidase (atypical 2-Cys peroxiredoxin) (EC 1.11.1.5)	COG2077,Peroxiredoxin	[O] Posttranslational modification, protein turnover, chaperones
2520647696	G334DRAFT_scaffold00048.48	1467	2072	thiol peroxidase (atypical 2-Cys peroxiredoxin) (EC 1.11.1.5)	COG2077,Peroxiredoxin	[O] Posttranslational modification, protein turnover, chaperones
2520647697	G334DRAFT_scaffold00048.48	2210	2302	hypothetical protein	None	None
2520647699	G334DRAFT_scaffold00049.49	844	1065	hypothetical protein	None	None
2520647700	G334DRAFT_scaffold00049.49	1706	1888	hypothetical protein	None	None
2520647701	G334DRAFT_scaffold00050.50	419	589	hypothetical protein	None	None
2520647702	G334DRAFT_scaffold00050.50	637	972	hypothetical protein	None	None
2520647703	G334DRAFT_scaffold00051.51	369	518	hypothetical protein	None	None
2520647705	G334DRAFT_scaffold00052.52	274	1845	Uncharacterized conserved protein	COG1479,Uncharacterized conserved protein	[S] Function unknown
2520647706	G334DRAFT_scaffold00053.53	60	1046	hypothetical protein	None	None
2520647707	G334DRAFT_scaffold00053.53	1112	1189	hypothetical protein	None	None
2520647709	G334DRAFT_scaffold00055.55	131	523	hypothetical protein	None	None
2520647710	G334DRAFT_scaffold00055.55	592	882	hypothetical protein	None	None
2520647711	G334DRAFT_scaffold00055.55	959	1069	hypothetical protein	None	None
2520647712	G334DRAFT_scaffold00056.56	77	520	Transcriptional regulators	COG1846,Transcriptional regulators	[K] Transcription
2520647713	G334DRAFT_scaffold00056.56	524	934	Polyketide cyclase / dehydrase and lipid transport	None	None
2520647716	G334DRAFT_scaffold00058.58	151	723	hypothetical protein	None	None
2520647717	G334DRAFT_scaffold00058.58	938	1048	hypothetical protein	None	None
