# Supplementary material for: Microbial Life in a Fjord: Metagenomic Analysis of a Microbial Mat in Chilean Patagonia
Source: PLoS One. 2013 Aug 28;8(8):e71952. doi: 10.1371/journal.pone.0071952 (PMC3756073; doi:10.1371/journal.pone.0071952)
Supplement: Table S9 — Assembled and unassembled proteins that had hits against the Phantome viral database [44]. (TXT) [file pone.0071952.s016.txt]

Contig_ID	IMG_Locus_Taf	Phantome_Product	Phantome_Org_Hit	Identity
HuiMet_100001	HuiMet_1000011	peptidase S49	Rhodobacter phage RcapNL	38.01
HuiMet_100001	HuiMet_10000110	Phage secretion activator protein # ACLAME 244	Vibrio harveyi bacteriophage VHML	30.05
HuiMet_100001	HuiMet_10000112	Phage protein	Pectobacterium phage ZF40	43.82
HuiMet_100001	HuiMet_10000116	putative integrase of prophage	Salmonella phage vB_SosS_Oslo	19.92
HuiMet_100001	HuiMet_10000118	Phage protein # ACLAME 792	Bacteriophage phBC6A51	43.75
HuiMet_100001	HuiMet_10000119	Phage protein	Staphylococcus phage vB_SepiS-phiIPLA5	70.69
HuiMet_100001	HuiMet_1000012	Phage portal protein	Vibrio phage VP58.5	29.21
HuiMet_100001	HuiMet_10000126	Phage repressor	Bacteriophage D3112	26.11
HuiMet_100001	HuiMet_10000129	Phage protein	Vibrio phage VP58.5	49.33
HuiMet_100001	HuiMet_10000132	Partition protein, phage-associated	Myoviridae Halomonas phage phiHAP-1	27.57
HuiMet_100001	HuiMet_10000136	Phage protein	Vibrio phage VP58.5	52.53
HuiMet_100001	HuiMet_1000014	Phage terminase, large subunit (lambda-like 5'-extended COS ends)	Viruses Phage Gifsy-2 Viruses.	48.23
HuiMet_100001	HuiMet_10000144	Type II, N-methyl DNA methyltransferase (group alpha)	Pseudomonas phage F116	41.86
HuiMet_100001	HuiMet_10000149	Phage protein	Vibrio phage VP58.5	35.96
HuiMet_100001	HuiMet_1000015	Phage terminase, large subunit	unclassified Lambda-like viruses Enterobacteria phage cdtI	49.07
HuiMet_100001	HuiMet_10000150	Phage tail # P2-like GpX	Enterobacteria phage 186	53.62
HuiMet_100001	HuiMet_10000151	putative phage tail protein U	Escherichia phage vB_EcoM_ECO1230-10	30.66
HuiMet_100001	HuiMet_10000152	Phage tail tape measure	K139-like phages Vibrio phage K139	34.81
HuiMet_100001	HuiMet_10000154	Phage tail #GpE	P2-like viruses Ralstonia phage phiRSA1	37.35
HuiMet_100001	HuiMet_10000155	Phage major tail tube protein	Vibrio phage VP58.5	34.55
HuiMet_100001	HuiMet_10000156	Phage tail sheath monomer	Vibrio phage VP58.5	42.56
HuiMet_100001	HuiMet_10000157	Phage protein	Cyanophage NATL2A-133	41.18
HuiMet_100001	HuiMet_10000158	Phage protein # ACLAME 1358	Vibrio phage VP58.5	59.57
HuiMet_100001	HuiMet_10000159	Phage tail fiber protein	Vibrio phage VP58.5	35.47
HuiMet_100001	HuiMet_1000016	Phage terminase, small subunit	unclassified Lambda-like viruses Enterobacteria phage cdtI	40.91
HuiMet_100001	HuiMet_10000160	Phage tail fibers	Vibrio phage VP58.5	43.68
HuiMet_100001	HuiMet_10000161	Baseplate assembly protein J	Burkholderia phage KL3	35.47
HuiMet_100001	HuiMet_10000162	Phage protein	Vibrio phage VP58.5	37.5
HuiMet_100001	HuiMet_10000163	Phage protein	Vibrio phage VP58.5	52.31
HuiMet_100001	HuiMet_10000164	Phage baseplate assembly protein	Myoviridae Vibrio phage VP882	39.78
HuiMet_100001	HuiMet_10000165	Phage protein	Escherichia phage vB_EcoM_ECO1230-10	35.91
HuiMet_100001	HuiMet_10000166	prophage LambdaW5, minor tail protein Z, putative	Vibrio phage VP58.5	32.2
HuiMet_100001	HuiMet_10000168	elements of external origin; phage-related functions and prophages	Vibrio phage VP58.5	37.93
HuiMet_100001	HuiMet_10000169	elements of external origin; phage-related functions and prophages	Vibrio phage VP58.5	33.14
HuiMet_100001	HuiMet_1000019	Putative haemagglutinin associated protein	Halogeometricum pleomorphic virus 1	26.48
HuiMet_100002	HuiMet_1000021	Chromosome (plasmid) partitioning protein ParA # ACLAME 585	Bacteriophage PY54	44.78
HuiMet_100002	HuiMet_10000211	Phage protein	Myoviridae Halomonas phage phiHAP-1	28.93
HuiMet_100002	HuiMet_10000212	Phage tail tube	Myoviridae Vibrio phage VP882	31.18
HuiMet_100002	HuiMet_10000213	Phage tail sheath	Myoviridae Vibrio phage VP882	42.42
HuiMet_100002	HuiMet_10000216	Phage tail fiber	Bacteriophage HK97	50.32
HuiMet_100002	HuiMet_10000217	Phage tail protein I # ACLAME 64	Myoviridae Vibrio phage VP882	32.19
HuiMet_100002	HuiMet_10000218	Phage baseplate #J Family	Myoviridae Vibrio phage VP882	38.58
HuiMet_100002	HuiMet_10000219	Phage baseplate assembly protein #gpW gp25 family	Myoviridae Vibrio phage VP882	37.96
HuiMet_100002	HuiMet_1000022	Chromosome (plasmid) partitioning protein ParB	Bacteriophage PY54	39.41
HuiMet_100002	HuiMet_10000221	Phage baseplate assembly protein	Myoviridae Vibrio phage VP882	40.19
HuiMet_100002	HuiMet_10000222	Phage protein # ACLAME 489	Myoviridae Vibrio phage VP882	32.48
HuiMet_100002	HuiMet_10000223	Phage protein # ACLAME 490	Myoviridae Vibrio phage VP882	31.03
HuiMet_100002	HuiMet_10000225	elements of external origin; phage-related functions and prophages	Vibrio phage VP58.5	25.79
HuiMet_100002	HuiMet_10000227	Phage protein	Vibrio phage VP58.5	33.03
HuiMet_100002	HuiMet_10000228	Phage portal protein	Vibrio phage VP58.5	30.84
HuiMet_100002	HuiMet_10000230	Phage terminase, large subunit	Vibrio harveyi bacteriophage VHML	35.04
HuiMet_100002	HuiMet_10000234	Phage lysin (EC 3.2.1.17) # Phage lysozyme or muramidase (EC 3.2.1.17)	K139-like phages Vibrio phage K139	45.91
HuiMet_100002	HuiMet_1000024	Transcriptional regulator	Vibrio harveyi bacteriophage VHML	45.9
HuiMet_100002	HuiMet_1000026	Phage late control gene D #ACLAME 41	Myoviridae Vibrio phage VP882	45.51
HuiMet_100002	HuiMet_1000028	Phage tail # P2-like GpU	Myoviridae Vibrio phage VP882	34.96
HuiMet_100002	HuiMet_1000029	Putative tail protein # ACLAME 1	Myoviridae Vibrio phage VP882	29.38
HuiMet_100003	HuiMet_10000310	Phage protein	Rhodobacter phage RcapMu	25
HuiMet_100003	HuiMet_10000311	Phage protein	Synechococcus phage S-CBS1	38.03
HuiMet_100003	HuiMet_10000314	G protein	Planktothrix phage PaV-LD	26.62
HuiMet_100003	HuiMet_10000315	Phage protein # ACLAME 156	Enterobacteria phage Mu	28.21
HuiMet_100003	HuiMet_10000317	Phage protein # ACLAME 413	Bacteriophage B3	44.3
HuiMet_100003	HuiMet_10000319	Phage protein # ACLAME 408	Myoviridae Burkholderia phage phiE255	39.94
HuiMet_100003	HuiMet_10000323	Phage protein	Podoviridae Thalassomonas phage BA3	38.89
HuiMet_100003	HuiMet_10000326	Phage protein	Siphoviridae Mycobacterium phage BPs	34.29
HuiMet_100003	HuiMet_1000033	Phage tail fiber	Bacteriophage KVP40	57.85
HuiMet_100003	HuiMet_1000035	Phage tail	Siphoviridae Enterobacteria phage EPS7	22.18
HuiMet_100003	HuiMet_1000038	Phage tail tape measure	Pseudomonas phage D3	28.23
HuiMet_100004	HuiMet_10000411	Phage tail fiber	Siphoviridae Cyanophage PSS2	51.69
HuiMet_100004	HuiMet_10000412	Phage tail fibers	Vibriophage phi-pp2	61.4
HuiMet_100004	HuiMet_10000413	Phage protein	Campylobacter phage CP220	41.48
HuiMet_100004	HuiMet_10000414	Phage protein	Campylobacter phage CP220	40.91
HuiMet_100004	HuiMet_10000415	Phage protein	Campylobacter phage CPt10	30.95
HuiMet_100004	HuiMet_10000418	baseplate wedge subunit gp6	Campylobacter phage CPt10	38.23
HuiMet_100004	HuiMet_10000419	Phage protein	Campylobacter phage CP220	40.18
HuiMet_100004	HuiMet_10000420	Phage protein	Campylobacter phage vB_CcoM-IBB_35 clone Contig1	46.12
HuiMet_100004	HuiMet_10000421	Phage protein	Campylobacter phage CP220	33.14
HuiMet_100004	HuiMet_10000422	Phage protein	Campylobacter phage CPt10	59.64
HuiMet_100004	HuiMet_10000424	Phage protein	Campylobacter phage CPt10	40.43
HuiMet_100004	HuiMet_1000045	Phage protein	Campylobacter phage CPt10	34.19
HuiMet_100004	HuiMet_1000046	Transcriptional regulatory protein	Campylobacter phage CPt10	30.4
HuiMet_100004	HuiMet_1000048	Transcriptional regulatory protein	Campylobacter phage CPt10	27.8
HuiMet_100004	HuiMet_1000049	Transcriptional regulatory protein	Campylobacter phage CPt10	28.69
HuiMet_100005	HuiMet_10000511	Phage protein	streptococcus suis P1/7	36.28
HuiMet_100005	HuiMet_10000515	Phage protein	streptococcus suis P1/7	41.73
HuiMet_100005	HuiMet_10000516	Phage protein	streptococcus suis P1/7	32
HuiMet_100005	HuiMet_1000058	Transcriptional regulatory protein	Campylobacter phage CPt10	24.09
HuiMet_100006	HuiMet_10000610	bifunctional gluaredoxin/ribonucleoside-diphosphate reductase subunit beta	Deftia phage phiW-14	37.11
HuiMet_100006	HuiMet_10000613	Phage protein	Brucella phage Tb	32.2
HuiMet_100006	HuiMet_1000062	Phage protein	Salmonella phage 7-11	30.57
HuiMet_100006	HuiMet_1000063	Phage protein	Myoviridae Enterobacteria phage phiEcoM-GJ1	38.46
HuiMet_100006	HuiMet_1000064	Phage DNA binding protein	Salinivibrio phage CW02	58.24
HuiMet_100006	HuiMet_1000065	Phage protein # ACLAME 61	Viruses Pseudomonas phage PA11 Viruses.	45.07
HuiMet_100006	HuiMet_1000067	Ribonucleotide reductase of class Ia (aerobic), alpha subunit (EC 1.17.4.1)	Pseudomonas phage KPP10	42.48
HuiMet_100007	HuiMet_1000072	Phage protein	Bacillus phage G	32.56
HuiMet_100007	HuiMet_1000075	Phage protein	streptococcus suis P1/7	33.33
HuiMet_100007	HuiMet_1000076	Phage protein	streptococcus suis P1/7	33.17
HuiMet_100007	HuiMet_1000078	Phage protein	Halocynthia phage JM-2012	34.19
HuiMet_100008	HuiMet_1000081	Phage protein	streptococcus suis P1/7	27.8
HuiMet_100008	HuiMet_10000811	Phage protein	streptococcus suis P1/7	25.69
HuiMet_100008	HuiMet_10000813	Phage eae protein	P1-like viruses Enterobacteria phage P7	27.14
HuiMet_100008	HuiMet_1000082	Phage protein	streptococcus suis P1/7	35.77
HuiMet_100008	HuiMet_1000083	Phage protein	streptococcus suis P1/7	36.89
HuiMet_100009	HuiMet_10000912	Phage protein	streptococcus suis P1/7	34.96
HuiMet_100009	HuiMet_1000097	Phage protein	streptococcus suis P1/7	20.77
HuiMet_100009	HuiMet_1000099	Phage protein	streptococcus suis P1/7	25.66
HuiMet_100010	HuiMet_10001014	Phage protein	Saccharomonospora phage PIS 136	32.49
HuiMet_100010	HuiMet_10001016	Phage repressor	Caudovirales Geobacillus phage GBSV1	39.13
HuiMet_100010	HuiMet_1000104	Phage protein	streptococcus suis P1/7	28.63
HuiMet_100011	HuiMet_1000111	Phage protein	streptococcus suis P1/7	29.58
HuiMet_100011	HuiMet_1000112	Phage protein	streptococcus suis P1/7	25.95
HuiMet_100011	HuiMet_1000116	Phage protein	streptococcus suis P1/7	45.27
HuiMet_100012	HuiMet_1000121	Phage protein	Campylobacter phage vB_CcoM-IBB_35 clone Contig1	46.15
HuiMet_100012	HuiMet_10001212	Phage protein	Campylobacter phage CP220	36.73
HuiMet_100012	HuiMet_10001214	Phage protein	Campylobacter phage CP220	45.83
HuiMet_100012	HuiMet_10001215	Phage protein	Campylobacter phage CP220	36.36
HuiMet_100012	HuiMet_10001216	Phage protein	Campylobacter phage CP220	31.54
HuiMet_100012	HuiMet_10001217	Phage protein	Campylobacter phage CP220	36.05
HuiMet_100012	HuiMet_1000124	tail sheath protein	Campylobacter phage CPt10	26.16
HuiMet_100012	HuiMet_1000125	Phage protein	Campylobacter phage CP220	27.76
HuiMet_100012	HuiMet_1000126	Phage protein	Campylobacter phage CP220	41.94
HuiMet_100012	HuiMet_1000129	UDP-glucose 4-epimerase (EC 5.1.3.2)	Campylobacter phage CP220	30.6
HuiMet_100013	HuiMet_10001313	Phage protein	streptococcus suis P1/7	36.63
HuiMet_100013	HuiMet_1000135	Phage protein	streptococcus suis P1/7	36.84
HuiMet_100014	HuiMet_10001412	Phage protein # ACLAME 313	Pseudomonas phage vB_Pae-Kakheti25	37.86
HuiMet_100014	HuiMet_1000143	Adenine-specific methyltransferase (EC 2.1.1.72)	Planktothrix phage PaV-LD	35.06
HuiMet_100014	HuiMet_1000144	Phage protein	Bdellovibrio phage phi1402	28.71
HuiMet_100014	HuiMet_1000145	Putative phage terminase	Salmonella phage SS3e	66.9
HuiMet_100014	HuiMet_1000146	62kDa structural protein	Salmonella phage SE2	40.13
HuiMet_100014	HuiMet_1000147	Phage protein	Escherichia phage K1ind2	28.09
HuiMet_100014	HuiMet_1000148	Phage protein # ACLAME 257	Burkholderia phage KL1	30
HuiMet_100014	HuiMet_1000149	Phage protein	Siphoviridae Pseudomonas phage 73	39.75
HuiMet_100015	HuiMet_10001511	Phage protein	Campylobacter phage CPt10	36.81
HuiMet_100015	HuiMet_10001512	Phage protein	Aeromonas phage phiAS7	29.93
HuiMet_100015	HuiMet_10001513	Phage ribonuclease H (EC 3.1.26.4) #T4-like phage Rnh #T4 GC0870	Campylobacter phage CP220	40.3
HuiMet_100015	HuiMet_10001514	Single stranded DNA-binding protein, phage-associated #T4-like phage gp32 #T4 GC0005	Campylobacter phage CPt10	50.21
HuiMet_100015	HuiMet_10001515	Phage protein	Campylobacter phage CP220	33.33
HuiMet_100015	HuiMet_1000152	Phage protein	Campylobacter phage CPt10	30.16
HuiMet_100015	HuiMet_1000155	Phage protein	Campylobacter phage CPt10	32.23
HuiMet_100015	HuiMet_1000156	RecB family exonuclease	Campylobacter phage CPt10	34.62
HuiMet_100015	HuiMet_1000157	Phage-associated homing endonuclease	Aeromonas phage 25	30.52
HuiMet_100015	HuiMet_1000158	RecB family exonuclease	Campylobacter phage CP220	40
HuiMet_100016	HuiMet_1000161	RTX toxin RtxA	Vibrio phage CTX chromosome I	53.97
HuiMet_100017	HuiMet_10001710	Phage protein	streptococcus suis P1/7	23.88
HuiMet_100017	HuiMet_10001711	Phage protein	streptococcus suis P1/7	33.99
HuiMet_100017	HuiMet_10001712	Phage protein	streptococcus suis P1/7	39.32
HuiMet_100017	HuiMet_1000172	dTDP-glucose 4,6-dehydratase (EC 4.2.1.46)	Enterobacteria phage phi92	51.73
HuiMet_100017	HuiMet_1000173	Phage protein	streptococcus suis P1/7	65.16
HuiMet_100017	HuiMet_1000174	dTDP-4-dehydrorhamnose 3,5-epimerase (EC 5.1.3.13)	Enterobacteria phage phi92	56.59
HuiMet_100017	HuiMet_1000175	dTDP-4-dehydrorhamnose reductase (EC 1.1.1.133)	Enterobacteria phage phi92	39.53
HuiMet_100017	HuiMet_1000178	Phage protein	Bacillus phage G	31.03
HuiMet_100018	HuiMet_1000186	Phage protein	Bacillus phage G	41.73
HuiMet_100018	HuiMet_1000187	Phage protein	streptococcus suis P1/7	36.67
HuiMet_100019	HuiMet_1000191	Phage protein	streptococcus suis P1/7	40.15
HuiMet_100019	HuiMet_1000195	Phage protein	Myoviridae Clostridium phage c-st	30.41
HuiMet_100019	HuiMet_1000198	Phage protein	streptococcus suis P1/7	24.24
HuiMet_100020	HuiMet_10002010	Phage protein	Campylobacter phage CP220	29.63
HuiMet_100020	HuiMet_10002011	Phage protein	Campylobacter phage CPt10	44.44
HuiMet_100020	HuiMet_1000202	tail sheath protein	Campylobacter phage NCTC12673	42.79
HuiMet_100020	HuiMet_1000204	Phage baseplate hub subunit / Phage tail lysozyme	Bacteriophage KVP40	32.25
HuiMet_100020	HuiMet_1000205	Phage protein	Campylobacter phage CPt10	25.83
HuiMet_100020	HuiMet_1000206	Phage protein	Campylobacter phage CPt10	28.89
HuiMet_100020	HuiMet_1000207	Phage protein	Campylobacter phage CPt10	30.18
HuiMet_100021	HuiMet_1000217	Phage protein	streptococcus suis P1/7	29.15
HuiMet_100022	HuiMet_1000221	Phage protein	streptococcus suis P1/7	48.41
HuiMet_100022	HuiMet_1000227	Phage protein	streptococcus suis P1/7	26.44
HuiMet_100023	HuiMet_1000231	Ribonucleotide reductase of class Ia (aerobic), alpha subunit (EC 1.17.4.1)	Synechococcus phage S-SSM7	42.69
HuiMet_100023	HuiMet_10002311	putative ABC transporter	Persicivirga phage P12024S	33.91
HuiMet_100023	HuiMet_10002315	Phage protein	Cyanophage S-TIM5	41.94
HuiMet_100023	HuiMet_10002316	Phage protein	Campylobacter phage CP220	37.04
HuiMet_100023	HuiMet_1000238	DNA helicase, phage-associated	Aeromonas phage CC2	26.84
HuiMet_100023	HuiMet_1000239	putative ABC transporter	Aeromonas phage PX29	49.04
HuiMet_100024	HuiMet_1000243	Phage capsid and scaffold	Alteromonas phage PM2	23.53
HuiMet_100025	HuiMet_1000255	Single stranded DNA-binding protein, phage-associated	Siphoviridae Bacteroides phage B40-8	30.48
HuiMet_100025	HuiMet_1000256	Single-stranded DNA-binding protein	Xanthomonas phage vB_XveM_DIBBI	34.34
HuiMet_100025	HuiMet_1000257	Single stranded DNA-binding protein, phage-associated	Podoviridae Burkholderia phage BcepIL02	44.44
HuiMet_100026	HuiMet_10002612	Phage protein	streptococcus suis P1/7	43.32
HuiMet_100026	HuiMet_1000265	Phage protein	streptococcus suis P1/7	26.85
HuiMet_100026	HuiMet_1000269	Phage protein	Staphylococcus phage StB20	27.27
HuiMet_100028	HuiMet_1000281	Phage protein	streptococcus suis P1/7	30
HuiMet_100028	HuiMet_10002811	Phage protein	streptococcus suis P1/7	47.9
HuiMet_100028	HuiMet_1000282	Phage protein	streptococcus suis P1/7	31.13
HuiMet_100028	HuiMet_1000283	Phage protein	streptococcus suis P1/7	30.79
HuiMet_100028	HuiMet_1000285	Phage protein	streptococcus suis P1/7	40
HuiMet_100028	HuiMet_1000286	Phage protein	streptococcus suis P1/7	37.14
HuiMet_100028	HuiMet_1000289	Phage protein	streptococcus suis P1/7	52.67
HuiMet_100029	HuiMet_1000299	Phage protein	streptococcus suis P1/7	35.45
HuiMet_100030	HuiMet_10003010	Phage protein	streptococcus suis P1/7	42.62
HuiMet_100030	HuiMet_10003011	Phage protein	streptococcus suis P1/7	65.22
HuiMet_100031	HuiMet_1000313	Phage lysozyme	Listonella pelagia phage phiHSIC	40.77
HuiMet_100031	HuiMet_1000315	Phage protein	Marinomonas phage P12026	22.14
HuiMet_100031	HuiMet_1000317	Phage tail tape measure	Listonella pelagia phage phiHSIC	39.2
HuiMet_100032	HuiMet_10003213	putative resolvase	Enterobacteria phage phi92	30.25
HuiMet_100032	HuiMet_1000324	Chromosome (plasmid) partitioning protein ParA / Sporulation initiation inhibitor protein Soj	Enterococcus phage EF62phi	35.86
HuiMet_100033	HuiMet_1000332	Phage protein	streptococcus suis P1/7	48.31
HuiMet_100033	HuiMet_1000337	Phage protein	Bacillus phage G	39.52
HuiMet_100035	HuiMet_10003510	Phage protein	streptococcus suis P1/7	41.73
HuiMet_100035	HuiMet_1000352	Phage transcriptional regulator # ACLAME 984	Bacteriophage phi1026b	31.45
HuiMet_100035	HuiMet_1000354	Phage protein	streptococcus suis P1/7	50.87
HuiMet_100036	HuiMet_1000366	Phage protein	streptococcus suis P1/7	43.21
HuiMet_100036	HuiMet_1000367	Phage protein	streptococcus suis P1/7	33.08
HuiMet_100037	HuiMet_1000375	Phage protein	streptococcus suis P1/7	23.01
HuiMet_100037	HuiMet_1000377	Phage protein	Bacillus phage G	33.93
HuiMet_100038	HuiMet_1000381	Phage protein	streptococcus suis P1/7	41.87
HuiMet_100038	HuiMet_1000382	Phage protein	streptococcus suis P1/7	30.43
HuiMet_100039	HuiMet_1000397	Phage protein	Acidianus two-tailed virus	30.64
HuiMet_100039	HuiMet_1000399	Phage protein	streptococcus suis P1/7	58.47
HuiMet_100040	HuiMet_1000404	Phage protein	streptococcus suis P1/7	36.65
HuiMet_100040	HuiMet_1000405	Phage protein	streptococcus suis P1/7	23.53
HuiMet_100040	HuiMet_1000408	soluble	Synechococcus phage S-SM2	37.18
HuiMet_100041	HuiMet_10004110	Phage protein	streptococcus suis P1/7	26.17
HuiMet_100041	HuiMet_10004111	Phage protein	streptococcus suis P1/7	25.11
HuiMet_100041	HuiMet_10004112	Phage protein	streptococcus suis P1/7	36.82
HuiMet_100042	HuiMet_1000422	Phage protein	streptococcus suis P1/7	26.83
HuiMet_100042	HuiMet_1000427	Phage protein	streptococcus suis P1/7	26.97
HuiMet_100042	HuiMet_1000429	Phage protein	streptococcus suis P1/7	50
HuiMet_100043	HuiMet_1000431	Phage protein	Bacillus phage G	32.05
HuiMet_100043	HuiMet_10004310	Phage protein	streptococcus suis P1/7	47.14
HuiMet_100043	HuiMet_1000432	Phage protein	streptococcus suis P1/7	32.75
HuiMet_100043	HuiMet_1000435	Phage protein	streptococcus suis P1/7	39.57
HuiMet_100043	HuiMet_1000436	Phage protein	streptococcus suis P1/7	47.2
HuiMet_100043	HuiMet_1000437	Phage protein	streptococcus suis P1/7	58.54
HuiMet_100043	HuiMet_1000438	Phage protein	streptococcus suis P1/7	38
HuiMet_100044	HuiMet_1000443	Phage protein	streptococcus suis P1/7	23.8
HuiMet_100044	HuiMet_1000445	Phage protein	streptococcus suis P1/7	36.91
HuiMet_100044	HuiMet_1000446	Phage protein	streptococcus suis P1/7	36.69
HuiMet_100045	HuiMet_1000451	Phage protein	streptococcus suis P1/7	60.78
HuiMet_100045	HuiMet_10004511	Phage protein	streptococcus suis P1/7	56.16
HuiMet_100045	HuiMet_10004512	Phage protein	streptococcus suis P1/7	63.11
HuiMet_100045	HuiMet_10004513	Phage protein	streptococcus suis P1/7	46.6
HuiMet_100045	HuiMet_10004514	Phage protein	streptococcus suis P1/7	60.45
HuiMet_100045	HuiMet_10004515	Phage protein	streptococcus suis P1/7	41.58
HuiMet_100045	HuiMet_10004516	Phage protein	streptococcus suis P1/7	45.8
HuiMet_100045	HuiMet_10004517	Phage protein	streptococcus suis P1/7	48
HuiMet_100045	HuiMet_10004518	Phage protein	streptococcus suis P1/7	53.76
HuiMet_100045	HuiMet_10004519	Phage protein	streptococcus suis P1/7	53.29
HuiMet_100045	HuiMet_1000452	Phage protein	streptococcus suis P1/7	53.59
HuiMet_100045	HuiMet_1000453	Phage protein	streptococcus suis P1/7	40.1
HuiMet_100045	HuiMet_1000455	Phage protein	streptococcus suis P1/7	55.96
HuiMet_100045	HuiMet_1000456	Phage protein	streptococcus suis P1/7	65.22
HuiMet_100045	HuiMet_1000457	Phage protein	streptococcus suis P1/7	55.1
HuiMet_100045	HuiMet_1000458	Phage protein	streptococcus suis P1/7	61.06
HuiMet_100045	HuiMet_1000459	Phage protein	streptococcus suis P1/7	55.22
HuiMet_100046	HuiMet_1000461	Phage protein	streptococcus suis P1/7	76.92
HuiMet_100046	HuiMet_1000467	Phage protein	streptococcus suis P1/7	26.03
HuiMet_100046	HuiMet_1000468	Phage protein	streptococcus suis P1/7	37.96
HuiMet_100047	HuiMet_1000472	Phage protein	streptococcus suis P1/7	32.71
HuiMet_100047	HuiMet_1000475	Phage protein	Bacteriophage 44RR2.8t	23.75
HuiMet_100047	HuiMet_1000477	Phage transcriptional regulator # ACLAME 984	Bacteriophage phi1026b	24.61
HuiMet_100047	HuiMet_1000479	Phage protein	streptococcus suis P1/7	27.62
HuiMet_100049	HuiMet_1000491	Phage protein	Acidianus two-tailed virus	22.84
HuiMet_100049	HuiMet_1000496	Phage protein	streptococcus suis P1/7	28.79
HuiMet_100049	HuiMet_1000497	Phage protein	streptococcus suis P1/7	45.42
HuiMet_100050	HuiMet_1000504	Phage protein	streptococcus suis P1/7	35.96
HuiMet_100050	HuiMet_1000506	Phage protein	streptococcus suis P1/7	25.74
HuiMet_100051	HuiMet_1000512	Phage assembly protein	Vibrio cholerae filamentous bacteriophage fs-2	31.58
HuiMet_100052	HuiMet_1000521	Phage protein	streptococcus suis P1/7	26.94
HuiMet_100053	HuiMet_1000531	Phage phosphoribosylformylglycinamidine synthase # ACLAME 1018	Siphoviridae Microbacterium phage Min1	52.31
HuiMet_100053	HuiMet_1000533	Phage protein	streptococcus suis P1/7	37.45
HuiMet_100053	HuiMet_1000535	Phage protein	streptococcus suis P1/7	31.4
HuiMet_100053	HuiMet_1000538	Phage protein	streptococcus suis P1/7	29.41
HuiMet_100055	HuiMet_1000558	Phage protein	streptococcus suis P1/7	36.76
HuiMet_100057	HuiMet_1000571	DNA polymerase I (EC 2.7.7.7)	Xanthomonas citri phage CP1 DNA	40.07
HuiMet_100057	HuiMet_1000572	DNA helicase, phage-associated	Pseudomonas phage Bf7	38.14
HuiMet_100057	HuiMet_1000573	DNA primase/helicase, phage-associated	Escherichia phage phiKT	34.2
HuiMet_100057	HuiMet_1000574	Phage protein	Klebsiella phage KP34	34.88
HuiMet_100057	HuiMet_1000575	Phage protein	Klebsiella phage KP34	28.95
HuiMet_100057	HuiMet_1000578	T7-like phage DNA-directed RNA polymerase (EC 2.7.7.6) # ACLAME 323	Xanthomonas oryzae bacteriophage Xp10	29.76
HuiMet_100058	HuiMet_10005810	Phage protein	streptococcus suis P1/7	48.44
HuiMet_100058	HuiMet_10005811	Phage protein	streptococcus suis P1/7	23.77
HuiMet_100059	HuiMet_1000592	Phage protein	streptococcus suis P1/7	44.84
HuiMet_100059	HuiMet_1000595	Phage protein	Synechococcus phage S-CBS2	35.8
HuiMet_100060	HuiMet_1000608	Phage protein	streptococcus suis P1/7	22.6
HuiMet_100061	HuiMet_1000612	Phage protein	streptococcus suis P1/7	28.96
HuiMet_100061	HuiMet_1000614	Phage endolysin	Bacillus clarkii bacteriophage BCJA1c	33.02
HuiMet_100061	HuiMet_1000615	Phage protein	streptococcus suis P1/7	44.39
HuiMet_100061	HuiMet_1000616	Phage protein	streptococcus suis P1/7	36.47
HuiMet_100062	HuiMet_10006210	Phage protein	Campylobacter phage CP220	43.29
HuiMet_100062	HuiMet_1000622	DNA polymerase (EC 2.7.7.7), phage-associated #T4-like phage gp43 #T4 GC0178	Campylobacter phage CP220	44.81
HuiMet_100062	HuiMet_1000625	Phage protein	Campylobacter phage NCTC12673	25.86
HuiMet_100062	HuiMet_1000627	Phage MazG nucleotide pyrophosphatase/toxin-antitoxin # ACLAME 361	Siphoviridae Pseudomonas phage 73	33.7
HuiMet_100062	HuiMet_1000629	Phage protein	Campylobacter phage CP220	34.44
HuiMet_100063	HuiMet_1000635	peptidase, M23/M37 family	Planktothrix phage PaV-LD	42.52
HuiMet_100064	HuiMet_1000641	putative capsule O-acetyl transferase	Enterobacteria phage CUS-3	39.77
HuiMet_100064	HuiMet_1000645	Phage protein	streptococcus suis P1/7	30.3
HuiMet_100064	HuiMet_1000646	Phage protein	streptococcus suis P1/7	33.18
HuiMet_100065	HuiMet_10006519	Phage protein	Vibrio vulnificus phage SSP002	44.68
HuiMet_100065	HuiMet_1000657	Phage protein	Vibrio phage pVp-1	24.78
HuiMet_100067	HuiMet_1000671	Phage protein	streptococcus suis P1/7	46.91
HuiMet_100067	HuiMet_1000678	Phage protein	streptococcus suis P1/7	58.78
HuiMet_100069	HuiMet_1000694	Phage protein	UNVERIFIED: Pseudomonas phage PaMx25	30.13
HuiMet_100069	HuiMet_1000695	Phage terminase, small subunit	Viruses Lactobacillus johnsonii prophage Lj771 Viruses.	34.52
HuiMet_100069	HuiMet_1000696	Phage protein	streptococcus suis P1/7	29
HuiMet_100069	HuiMet_1000697	putative helicase	Bdellovibrio phage phi1422	31.24
HuiMet_100069	HuiMet_1000698	putative DNA N-6-adenine methyltransferase	Enterobacteria phage IME10	46.1
HuiMet_100070	HuiMet_1000708	Phage protein	streptococcus suis P1/7	35.17
HuiMet_100070	HuiMet_1000709	Phage protein	streptococcus suis P1/7	43.38
HuiMet_100071	HuiMet_1000718	Phage protein	streptococcus suis P1/7	58.66
HuiMet_100071	HuiMet_1000719	Phage protein	streptococcus suis P1/7	37.82
HuiMet_100073	HuiMet_1000732	Phage protein	streptococcus suis P1/7	28.57
HuiMet_100073	HuiMet_1000733	Phage protein	streptococcus suis P1/7	52.83
HuiMet_100073	HuiMet_1000734	Phage protein	streptococcus suis P1/7	37.07
HuiMet_100073	HuiMet_1000735	Phage protein	streptococcus suis P1/7	63.17
HuiMet_100073	HuiMet_1000736	Phage protein	streptococcus suis P1/7	31.82
HuiMet_100073	HuiMet_1000737	Phage protein	streptococcus suis P1/7	43.95
HuiMet_100073	HuiMet_1000738	Phage protein	streptococcus suis P1/7	56.78
HuiMet_100075	HuiMet_1000751	Phage protein	Bacillus phage G	31.62
HuiMet_100075	HuiMet_1000753	Phage protein	streptococcus suis P1/7	32.61
HuiMet_100076	HuiMet_1000761	Peptidase M16-like	Bacillus phage G	25.45
HuiMet_100077	HuiMet_1000773	Phage protein	streptococcus suis P1/7	39.58
HuiMet_100077	HuiMet_1000774	Phage protein	Halocynthia phage JM-2012	38.89
HuiMet_100078	HuiMet_1000781	Phage protein	streptococcus suis P1/7	19.27
HuiMet_100078	HuiMet_1000784	Phage protein	streptococcus suis P1/7	32.35
HuiMet_100079	HuiMet_1000791	Phage protein	streptococcus suis P1/7	30
HuiMet_100079	HuiMet_1000792	Phage protein	Erwinia phage vB_EamM-M7	27.55
HuiMet_100079	HuiMet_1000793	Phage protein	streptococcus suis P1/7	25.46
HuiMet_100080	HuiMet_1000801	Phage protein	streptococcus suis P1/7	34.98
HuiMet_100081	HuiMet_10008110	Phage protein	streptococcus suis P1/7	34.29
HuiMet_100081	HuiMet_1000813	Phage protein	streptococcus suis P1/7	46.86
HuiMet_100081	HuiMet_1000814	Phage protein	streptococcus suis P1/7	35.05
HuiMet_100081	HuiMet_1000816	Phage protein	streptococcus suis P1/7	48.75
HuiMet_100081	HuiMet_1000817	Phage protein	streptococcus suis P1/7	27.42
HuiMet_100081	HuiMet_1000819	GTP cyclohydrolase I (EC 3.5.4.16) type 1	Streptococcus phage Dp-1	46.41
HuiMet_100082	HuiMet_1000823	Phage protein	streptococcus suis P1/7	33.14
HuiMet_100083	HuiMet_1000835	Phage protein	streptococcus suis P1/7	29.5
HuiMet_100083	HuiMet_1000836	dTDP-glucose 4,6-dehydratase (EC 4.2.1.46)	Enterobacteria phage phi92	46.79
HuiMet_100083	HuiMet_1000838	Phage protein	streptococcus suis P1/7	28.47
HuiMet_100084	HuiMet_10008412	Phage protein	Persicivirga phage P12024S	38.03
HuiMet_100084	HuiMet_1000842	Phage protein # ACLAME 302	Salmonella phage SE2	35
HuiMet_100084	HuiMet_1000843	Phage protein # ACLAME 313	Siphoviridae Burkholderia phage BcepGomr	33.12
HuiMet_100084	HuiMet_1000845	Phage protein	Xanthomonas campestris pv. pelargonii phage Xp15	47.6
HuiMet_100084	HuiMet_1000846	Phage protein # ACLAME 257	Xanthomonas campestris pv. pelargonii phage Xp15	36.1
HuiMet_100084	HuiMet_1000847	Phage protein	Escherichia phage K1ind1	44.44
HuiMet_100084	HuiMet_1000849	Structural protein # ACLAME 256	Xanthomonas campestris pv. pelargonii phage Xp15	29.77
HuiMet_100085	HuiMet_1000854	Phage protein	streptococcus suis P1/7	50.31
HuiMet_100086	HuiMet_1000863	Phage protein	Bacillus phage G	42.26
HuiMet_100086	HuiMet_1000864	Phage protein	streptococcus suis P1/7	23.15
HuiMet_100086	HuiMet_1000865	Phage protein	streptococcus suis P1/7	39.32
HuiMet_100087	HuiMet_1000871	Phage protein	streptococcus suis P1/7	35.05
HuiMet_100087	HuiMet_1000875	Phage protein	streptococcus suis P1/7	28.78
HuiMet_100087	HuiMet_1000878	Phage protein	streptococcus suis P1/7	34.75
HuiMet_100089	HuiMet_1000891	Phage capsid scaffolding protein	Cronobacter phage ESSI-2	41.22
HuiMet_100089	HuiMet_1000892	Phage terminase, ATPase subunit	Burkholderia phage KL3	41.5
HuiMet_100089	HuiMet_1000893	Phage-related capsid packaging protein	Burkholderia phage KS14	40.53
HuiMet_100090	HuiMet_1000903	Phage T4-like phoH, Phosphate starvation-inducible protein PhoH, predicted ATPase # T4 GC 322	Klebsiella phage KP15.	24.53
HuiMet_100090	HuiMet_1000905	Phage protein	Campylobacter phage vB_CcoM-IBB_35 clone Contig1	31.28
HuiMet_100090	HuiMet_1000907	Phage protein	Synechococcus phage S-SSM5	27.92
HuiMet_100090	HuiMet_1000908	Phage protein	Campylobacter phage CPt10	50
HuiMet_100091	HuiMet_1000913	Phage protein	streptococcus suis P1/7	37.84
HuiMet_100091	HuiMet_1000914	Phage protein	streptococcus suis P1/7	30.34
HuiMet_100091	HuiMet_1000915	Phage protein	streptococcus suis P1/7	55.62
HuiMet_100091	HuiMet_1000916	Phage protein	streptococcus suis P1/7	43.24
HuiMet_100091	HuiMet_1000917	Phage protein	streptococcus suis P1/7	23.96
HuiMet_100091	HuiMet_1000918	Phage protein	Bacillus phage G	29.55
HuiMet_100092	HuiMet_1000922	Phage protein	streptococcus suis P1/7	45.48
HuiMet_100092	HuiMet_1000923	Phage protein	streptococcus suis P1/7	37.56
HuiMet_100092	HuiMet_1000924	Phage protein	streptococcus suis P1/7	26.5
HuiMet_100092	HuiMet_1000925	Phage protein	streptococcus suis P1/7	55.2
HuiMet_100092	HuiMet_1000926	Phage protein	streptococcus suis P1/7	59.41
HuiMet_100093	HuiMet_1000931	Phage protein	streptococcus suis P1/7	51.49
HuiMet_100093	HuiMet_10009310	Phage protein	streptococcus suis P1/7	58.67
HuiMet_100093	HuiMet_10009311	Phage protein	streptococcus suis P1/7	61.46
HuiMet_100093	HuiMet_10009312	Phage protein	streptococcus suis P1/7	45.5
HuiMet_100093	HuiMet_10009313	Phage protein	streptococcus suis P1/7	54.26
HuiMet_100093	HuiMet_10009314	Phage protein	streptococcus suis P1/7	48.1
HuiMet_100093	HuiMet_10009315	Phage protein	streptococcus suis P1/7	56.18
HuiMet_100093	HuiMet_10009316	Phage protein	streptococcus suis P1/7	48.48
HuiMet_100093	HuiMet_10009317	Phage protein	streptococcus suis P1/7	68.03
HuiMet_100093	HuiMet_10009318	Phage protein	streptococcus suis P1/7	58.06
HuiMet_100093	HuiMet_1000932	Phage protein	streptococcus suis P1/7	63.96
HuiMet_100093	HuiMet_1000933	Phage protein	streptococcus suis P1/7	60.33
HuiMet_100093	HuiMet_1000935	Phage protein	streptococcus suis P1/7	61.11
HuiMet_100093	HuiMet_1000936	Phage protein	streptococcus suis P1/7	34.29
HuiMet_100093	HuiMet_1000937	Phage protein	streptococcus suis P1/7	49.31
HuiMet_100093	HuiMet_1000938	Phage protein	streptococcus suis P1/7	48.21
HuiMet_100093	HuiMet_1000939	Phage protein	streptococcus suis P1/7	51.52
HuiMet_100094	HuiMet_1000941	Ribonucleotide reductase of class Ia (aerobic), alpha subunit (EC 1.17.4.1)	Campylobacter phage CP220	36.28
HuiMet_100094	HuiMet_10009415	Phage protein	Campylobacter phage CP220	36.03
HuiMet_100094	HuiMet_10009418	Phage head completion protein	Synechococcus phage Syn19	35.86
HuiMet_100094	HuiMet_1000943	Ribonucleotide reductase of class Ia (aerobic), beta subunit (EC 1.17.4.1) #NrdB #T4 GC0204	Prochlorococcus phage P-SSM4.	44.08
HuiMet_100094	HuiMet_1000944	Ribonucleotide reductase of class Ia (aerobic), beta subunit (EC 1.17.4.1)	Myoviridae Enterobacteria phage phiEcoM-GJ1	48.66
HuiMet_100094	HuiMet_1000948	Metal-dependent hydrolases of the metallobeta-lactamase superfamily	Bacillus phage BCP78	30.49
HuiMet_100095	HuiMet_10009512	Phage protein	streptococcus suis P1/7	36.07
HuiMet_100096	HuiMet_1000961	Phage protein	streptococcus suis P1/7	35.06
HuiMet_100096	HuiMet_1000967	Phage protein	streptococcus suis P1/7	25.07
HuiMet_100097	HuiMet_1000972	Phage protein	streptococcus suis P1/7	36.01
HuiMet_100097	HuiMet_1000976	Phage protein	streptococcus suis P1/7	34.62
HuiMet_100097	HuiMet_1000977	Glycine dehydrogenase	Prochlorococcus phage P-HM1	50.52
HuiMet_100098	HuiMet_1000981	Phage protein	streptococcus suis P1/7	55.36
HuiMet_100098	HuiMet_10009813	Phage protein	streptococcus suis P1/7	38.96
HuiMet_100098	HuiMet_1000982	Phage protein	streptococcus suis P1/7	40.65
HuiMet_100098	HuiMet_1000983	Phage protein	streptococcus suis P1/7	32.63
HuiMet_100098	HuiMet_1000985	Chromosome (plasmid) partitioning protein ParA # ACLAME 585	Virus PhiCh1	37.75
HuiMet_100098	HuiMet_1000987	Phage protein	streptococcus suis P1/7	38.6
HuiMet_100099	HuiMet_10009910	Phage protein	streptococcus suis P1/7	35.9
HuiMet_100099	HuiMet_10009911	Phage protein	streptococcus suis P1/7	56.88
HuiMet_100099	HuiMet_10009912	ATP-dependent Clp protease proteolytic subunit (EC 3.4.21.92)	Bacillus phage G	45.83
HuiMet_100099	HuiMet_1000994	NAD synthetase (EC 6.3.1.5)	Synechococcus phage S-SSM7	46.5
HuiMet_100100	HuiMet_1001003	Phage protein	streptococcus suis P1/7	32.76
HuiMet_100100	HuiMet_1001005	Phage repressor	Bacteriophage phig1e	41.1
HuiMet_100100	HuiMet_1001007	Phage protein	streptococcus suis P1/7	31
HuiMet_100100	HuiMet_1001009	Phage protein	streptococcus suis P1/7	37.89
HuiMet_100101	HuiMet_1001011	Phage protein	streptococcus suis P1/7	22.27
HuiMet_100101	HuiMet_1001012	Phage protein	streptococcus suis P1/7	34.74
HuiMet_100101	HuiMet_1001014	Phage protein	streptococcus suis P1/7	30.98
HuiMet_100101	HuiMet_1001016	Phage protein	streptococcus suis P1/7	24.17
HuiMet_100102	HuiMet_1001025	Prophage Clp protease-like protein # ACLAME 20	Siphoviridae Burkholderia phage Bcep176	29.49
HuiMet_100102	HuiMet_1001029	Phage protein	Croceibacter phage P2559S	27.36
HuiMet_100103	HuiMet_1001032	Chromosome (plasmid) partitioning protein ParA	Clostridium phage phiCD6356	28.5
HuiMet_100103	HuiMet_1001034	Phage protein	streptococcus suis P1/7	29.87
HuiMet_100104	HuiMet_1001042	ATPase, AAA family	Bacillus phage G	39.24
HuiMet_100104	HuiMet_1001044	Phage protein	streptococcus suis P1/7	44.22
HuiMet_100104	HuiMet_1001047	Phage protein	streptococcus suis P1/7	36.68
HuiMet_100105	HuiMet_1001051	Phage protein	streptococcus suis P1/7	28.35
HuiMet_100107	HuiMet_1001073	Phage protein	streptococcus suis P1/7	21.32
HuiMet_100107	HuiMet_1001074	Phage protein	streptococcus suis P1/7	23.79
HuiMet_100107	HuiMet_1001075	Phage protein	streptococcus suis P1/7	22.37
HuiMet_100110	HuiMet_1001101	Phage protein	streptococcus suis P1/7	31.51
HuiMet_100110	HuiMet_1001103	Phage transcriptional regulator # ACLAME 984	Bacteriophage phi1026b	25.87
HuiMet_100113	HuiMet_1001131	Phage protein	streptococcus suis P1/7	56.31
HuiMet_100113	HuiMet_1001132	Phage protein	streptococcus suis P1/7	28.05
HuiMet_100113	HuiMet_1001133	Phage protein	streptococcus suis P1/7	32.17
HuiMet_100113	HuiMet_1001134	Phage protein	streptococcus suis P1/7	25.97
HuiMet_100114	HuiMet_1001142	Phage protein	Bacillus phage G	29.8
HuiMet_100115	HuiMet_1001152	Phage protein	streptococcus suis P1/7	24.63
HuiMet_100115	HuiMet_1001154	Phage protein	streptococcus suis P1/7	30.14
HuiMet_100115	HuiMet_1001155	O-antigen acetylase	P22-like viruses Salmonella phage c341	34.46
HuiMet_100116	HuiMet_1001162	Phage tail fiber	Siphoviridae Cyanophage PSS2	47.4
HuiMet_100116	HuiMet_1001164	Phage minor tail protein	Myoviridae Enterobacteria phage phiEcoM-GJ1	41.8
HuiMet_100117	HuiMet_1001173	Phage protein	streptococcus suis P1/7	22.34
HuiMet_100118	HuiMet_1001185	Phage protein	streptococcus suis P1/7	44.58
HuiMet_100119	HuiMet_1001191	Phage protein	streptococcus suis P1/7	35.71
HuiMet_100119	HuiMet_1001192	Phage protein	streptococcus suis P1/7	43.65
HuiMet_100119	HuiMet_1001193	Phage protein	streptococcus suis P1/7	35.71
HuiMet_100119	HuiMet_1001194	Phage protein	streptococcus suis P1/7	32.4
HuiMet_100120	HuiMet_1001202	Phage protein	Bordetella phage BIP-1	22.7
HuiMet_100120	HuiMet_1001203	Phage tail protein and peptidase # ACLAME 17	Vibriophage VP2	28.72
HuiMet_100120	HuiMet_1001208	Phage protein	Vibrio phage phiVC8	23.91
HuiMet_100121	HuiMet_1001211	Phage protein	streptococcus suis P1/7	49.66
HuiMet_100121	HuiMet_1001215	Phage protein	streptococcus suis P1/7	34.85
HuiMet_100122	HuiMet_1001222	Phage protein	streptococcus suis P1/7	23.76
HuiMet_100123	HuiMet_1001238	Phage protein	streptococcus suis P1/7	30.18
HuiMet_100124	HuiMet_1001244	Phage protein	streptococcus suis P1/7	35.25
HuiMet_100124	HuiMet_1001248	Phage protein	streptococcus suis P1/7	25.79
HuiMet_100125	HuiMet_1001256	Phage protein	streptococcus suis P1/7	37.58
HuiMet_100126	HuiMet_1001266	Phage protein	streptococcus suis P1/7	68.46
HuiMet_100127	HuiMet_1001276	Phage protein	streptococcus suis P1/7	37.36
HuiMet_100128	HuiMet_1001283	Phage protein	streptococcus suis P1/7	36.47
HuiMet_100128	HuiMet_1001284	Phage protein	streptococcus suis P1/7	50
HuiMet_100128	HuiMet_1001288	Phage protein	streptococcus suis P1/7	38.79
HuiMet_100129	HuiMet_1001291	Phage protein	streptococcus suis P1/7	29.77
HuiMet_100129	HuiMet_1001296	Phage protein	streptococcus suis P1/7	24.86
HuiMet_100129	HuiMet_1001297	Phage protein	streptococcus suis P1/7	29.29
HuiMet_100130	HuiMet_1001302	Phage protein	streptococcus suis P1/7	43.12
HuiMet_100130	HuiMet_1001303	Phage protein	streptococcus suis P1/7	35.71
HuiMet_100130	HuiMet_1001307	Phage protein	streptococcus suis P1/7	26.02
HuiMet_100132	HuiMet_1001321	Phage protein	streptococcus suis P1/7	64.71
HuiMet_100132	HuiMet_10013211	Phage protein	streptococcus suis P1/7	54.09
HuiMet_100132	HuiMet_1001322	Phage protein	streptococcus suis P1/7	42.86
HuiMet_100132	HuiMet_1001324	Phage protein	streptococcus suis P1/7	50.63
HuiMet_100132	HuiMet_1001325	Protein ygiW precursor	Bacteriophage 933W	28.91
HuiMet_100132	HuiMet_1001327	Phage protein	streptococcus suis P1/7	34.53
HuiMet_100133	HuiMet_1001331	Phage protein	streptococcus suis P1/7	60.94
HuiMet_100133	HuiMet_1001332	Phage protein	streptococcus suis P1/7	29.39
HuiMet_100133	HuiMet_1001337	Phage protein	streptococcus suis P1/7	43.88
HuiMet_100134	HuiMet_1001343	Phage protein	streptococcus suis P1/7	36.36
HuiMet_100135	HuiMet_1001355	Phage transcriptional regulator # ACLAME 984	Bacteriophage phi1026b	23.51
HuiMet_100135	HuiMet_1001359	Phage protein	streptococcus suis P1/7	23.98
HuiMet_100136	HuiMet_1001363	Phage protein	streptococcus suis P1/7	32.93
HuiMet_100137	HuiMet_1001373	Ferredoxin	Pseudomonas phage OBP	34.67
HuiMet_100137	HuiMet_1001375	Phage transcriptional regulator # ACLAME 984	Bacteriophage phi1026b	23.59
HuiMet_100137	HuiMet_1001377	Phage transcriptional regulator # ACLAME 984	Bacteriophage phi1026b	33.33
HuiMet_100138	HuiMet_1001381	Phage protein	streptococcus suis P1/7	46.15
HuiMet_100138	HuiMet_1001383	Phage protein	streptococcus suis P1/7	56.85
HuiMet_100138	HuiMet_1001384	Phage protein	streptococcus suis P1/7	32.48
HuiMet_100138	HuiMet_1001386	Phage protein	streptococcus suis P1/7	22.41
HuiMet_100139	HuiMet_1001391	Phage tail fiber	Bacteriophage KVP40	38.89
HuiMet_100139	HuiMet_1001398	Phage protein	Pseudoalteromonas phage H105/1	39.29
HuiMet_100141	HuiMet_1001413	Phage protein	streptococcus suis P1/7	33.33
HuiMet_100141	HuiMet_1001415	Phage protein	streptococcus suis P1/7	20.98
HuiMet_100142	HuiMet_1001424	Phage protein	streptococcus suis P1/7	39.73
HuiMet_100142	HuiMet_1001426	Phage protein	streptococcus suis P1/7	43.04
HuiMet_100143	HuiMet_1001437	Phage protein	streptococcus suis P1/7	38.37
HuiMet_100145	HuiMet_1001453	Phage protein	streptococcus suis P1/7	30.4
HuiMet_100146	HuiMet_1001462	Phage protein	streptococcus suis P1/7	41.07
HuiMet_100148	HuiMet_1001481	DNA helicase, phage-associated #ACLAME 1165	Myoviridae Bacillus phage 0305phi8-36	24.39
HuiMet_100149	HuiMet_10014910	Phage hemolysin # ACLAME 315	P2-like viruses Aeromonas phage phiO18P	42.41
HuiMet_100149	HuiMet_10014911	Phage baseplate #J Family	P2-like viruses Aeromonas phage phiO18P	45.21
HuiMet_100149	HuiMet_1001492	Phage protein	Vibrio phage VP58.5	46.15
HuiMet_100149	HuiMet_1001493	putative phage gene	Cronobacter phage ESSI-2	30.65
HuiMet_100149	HuiMet_1001494	Phage protein # ACLAME 180	P2-like viruses Aeromonas phage phiO18P	34.67
HuiMet_100149	HuiMet_1001495	Phage protein # ACLAME 283	Haemophilus phage HP2	41.27
HuiMet_100149	HuiMet_1001498	Phage protein	Myoviridae Vibrio phage VP882	25.79
HuiMet_100149	HuiMet_1001499	Phage protein	Cronobacter phage ESSI-2	36.36
HuiMet_100150	HuiMet_1001503	Phage protein	streptococcus suis P1/7	28.57
HuiMet_100150	HuiMet_1001504	Phage protein	streptococcus suis P1/7	39.46
HuiMet_100151	HuiMet_1001511	Phage protein	streptococcus suis P1/7	45.17
HuiMet_100152	HuiMet_1001521	Phage protein	streptococcus suis P1/7	34.56
HuiMet_100152	HuiMet_1001523	Phage protein # ACLAME 901	Myoviridae Burkholderia phage phiE255	26.61
HuiMet_100152	HuiMet_1001524	Phage assembly protein	Vibrio cholerae filamentous bacteriophage fs-2	24.21
HuiMet_100153	HuiMet_1001537	Phage protein	streptococcus suis P1/7	22.83
HuiMet_100154	HuiMet_10015410	Phage protein	streptococcus suis P1/7	33.78
HuiMet_100154	HuiMet_1001544	Phage protein	streptococcus suis P1/7	30.85
HuiMet_100155	HuiMet_10015511	NADPH dependent preQ0 reductase	Bacteriophage KVP40	32.93
HuiMet_100155	HuiMet_1001552	Phage protein	streptococcus suis P1/7	29.78
HuiMet_100156	HuiMet_1001561	Phage protein	streptococcus suis P1/7	44.4
HuiMet_100156	HuiMet_1001562	Phage protein	streptococcus suis P1/7	29.32
HuiMet_100156	HuiMet_1001564	Phage protein	streptococcus suis P1/7	46.7
HuiMet_100157	HuiMet_1001571	Phage protein	streptococcus suis P1/7	36.39
HuiMet_100157	HuiMet_1001573	Phage protein # ACLAME 901	Bacteriophage B3	28.22
HuiMet_100157	HuiMet_1001574	tRNA nucleotidyltransferase (EC 2.7.7.21) (EC 2.7.7.25)	Salmonella phage PVP-SE1	35.32
HuiMet_100157	HuiMet_1001575	Phage protein	streptococcus suis P1/7	29.12
HuiMet_100158	HuiMet_1001586	Phage protein	streptococcus suis P1/7	36.76
HuiMet_100159	HuiMet_1001596	Phage DNA packaging protein	T7-like viruses Ralstonia phage RSB1	49.05
HuiMet_100160	HuiMet_1001602	Phage protein	streptococcus suis P1/7	26.87
HuiMet_100160	HuiMet_1001606	Phage protein	streptococcus suis P1/7	26.44
HuiMet_100160	HuiMet_1001607	Phage protein	streptococcus suis P1/7	33.4
HuiMet_100161	HuiMet_1001613	Phage protein	Enterobacteria phage RB69	39.24
HuiMet_100161	HuiMet_1001616	Phage protein	streptococcus suis P1/7	48.23
HuiMet_100161	HuiMet_1001617	Phage protein	streptococcus suis P1/7	31.37
HuiMet_100162	HuiMet_1001621	Phage protein	streptococcus suis P1/7	37.11
HuiMet_100162	HuiMet_1001623	Phage protein	streptococcus suis P1/7	27.06
HuiMet_100163	HuiMet_1001632	Phage protein	streptococcus suis P1/7	24.32
HuiMet_100164	HuiMet_1001645	Phage protein	streptococcus suis P1/7	29.91
HuiMet_100165	HuiMet_1001651	Phage protein	streptococcus suis P1/7	33.63
HuiMet_100165	HuiMet_1001652	Phage protein	streptococcus suis P1/7	21.82
HuiMet_100166	HuiMet_1001665	Phage protein	Campylobacter phage vB_CcoM-IBB_35 clone Contig1	39
HuiMet_100167	HuiMet_1001672	Phage protein	streptococcus suis P1/7	55.2
HuiMet_100167	HuiMet_1001675	Phage protein	streptococcus suis P1/7	38.54
HuiMet_100169	HuiMet_1001691	Phage protein	streptococcus suis P1/7	47.14
HuiMet_100169	HuiMet_1001694	Thioredoxin reductase (EC 1.8.1.9)	Bacillus phage G	37.41
HuiMet_100169	HuiMet_1001695	putative helicase	Persicivirga phage P12024S	37
HuiMet_100170	HuiMet_1001701	Phage protein	streptococcus suis P1/7	45.56
HuiMet_100170	HuiMet_1001703	Phage protein	Bacillus phage G	28.91
HuiMet_100170	HuiMet_1001704	Phage protein	streptococcus suis P1/7	31.72
HuiMet_100171	HuiMet_1001711	Phage protein	streptococcus suis P1/7	36.11
HuiMet_100171	HuiMet_1001715	Phage protein	streptococcus suis P1/7	26.7
HuiMet_100172	HuiMet_1001724	Phage protein	streptococcus suis P1/7	30.28
HuiMet_100172	HuiMet_1001725	Phage protein	streptococcus suis P1/7	23.22
HuiMet_100174	HuiMet_1001746	Phage protein	streptococcus suis P1/7	34.36
HuiMet_100175	HuiMet_1001751	Phage protein	streptococcus suis P1/7	53.27
HuiMet_100175	HuiMet_1001752	Phage protein	streptococcus suis P1/7	42.09
HuiMet_100175	HuiMet_1001753	Phage protein	streptococcus suis P1/7	36.89
HuiMet_100175	HuiMet_1001755	Phage protein	streptococcus suis P1/7	51.28
HuiMet_100175	HuiMet_1001756	Phage protein	streptococcus suis P1/7	44.31
HuiMet_100176	HuiMet_1001761	dTDP-glucose 4,6-dehydratase (EC 4.2.1.46)	Enterobacteria phage phi92	59.32
HuiMet_100176	HuiMet_1001762	Glucose-1-phosphate thymidylyltransferase (EC 2.7.7.24)	Enterobacteria phage phi92	68.99
HuiMet_100177	HuiMet_1001771	Phage protein	streptococcus suis P1/7	85.29
HuiMet_100177	HuiMet_1001772	Phage protein	streptococcus suis P1/7	37.95
HuiMet_100177	HuiMet_1001773	Phage protein	streptococcus suis P1/7	49.79
HuiMet_100177	HuiMet_1001774	Phage protein	streptococcus suis P1/7	33.33
HuiMet_100177	HuiMet_1001776	Phage protein	streptococcus suis P1/7	48.86
HuiMet_100177	HuiMet_1001777	Phage protein	streptococcus suis P1/7	44.93
HuiMet_100178	HuiMet_1001781	Phage protein	streptococcus suis P1/7	30.38
HuiMet_100179	HuiMet_1001794	Phage protein	streptococcus suis P1/7	25.85
HuiMet_100179	HuiMet_1001798	Phage protein	streptococcus suis P1/7	26.41
HuiMet_100180	HuiMet_1001801	Phage protein	Myoviridae Microcystis phage Ma-LMM01	28.43
HuiMet_100180	HuiMet_1001804	Phage protein	streptococcus suis P1/7	34.51
HuiMet_100183	HuiMet_1001831	bifunctional gluaredoxin/ribonucleoside-diphosphate reductase subunit beta	Deftia phage phiW-14	37.37
HuiMet_100184	HuiMet_1001841	Phage nucleotide-sugar epimerase # ACLAME 610	Prochlorococcus phage P-SSM2.	26.82
HuiMet_100185	HuiMet_1001858	Phage tail protein and peptidase # ACLAME 17	Siphoviridae Mycobacterium phage Wildcat	21.79
HuiMet_100186	HuiMet_1001866	Phage protein	streptococcus suis P1/7	32.37
HuiMet_100187	HuiMet_1001874	Phage protein	streptococcus suis P1/7	27.12
HuiMet_100187	HuiMet_1001875	Phage protein	streptococcus suis P1/7	22.51
HuiMet_100187	HuiMet_1001876	Phage protein	streptococcus suis P1/7	55.16
HuiMet_100188	HuiMet_1001881	Phage protein	streptococcus suis P1/7	28.3
HuiMet_100188	HuiMet_1001882	Phage protein	streptococcus suis P1/7	29.97
HuiMet_100188	HuiMet_1001883	Phage protein	streptococcus suis P1/7	23.59
HuiMet_100188	HuiMet_1001887	Phage protein	streptococcus suis P1/7	40.98
HuiMet_100189	HuiMet_1001896	Phage protein	streptococcus suis P1/7	36.65
HuiMet_100190	HuiMet_1001901	Phage protein	streptococcus suis P1/7	46.67
HuiMet_100191	HuiMet_1001914	SOS-response repressor and protease LexA (EC 3.4.21.88) # ACLAME 577	Shigella flexneri bacteriophage V	43.96
HuiMet_100191	HuiMet_1001918	Phage protein	streptococcus suis P1/7	35.83
HuiMet_100193	HuiMet_1001931	ATP-dependent Clp protease ATP-binding subunit ClpA	Enterobacteria phage vB_KleM-RaK2	28.85
HuiMet_100194	HuiMet_1001942	Phage protein	streptococcus suis P1/7	34.49
HuiMet_100194	HuiMet_1001943	DNA or RNA helicase of superfamily II	Mycophage Acadian	44.12
HuiMet_100194	HuiMet_1001944	putative helicase	Brucella phage Tb	36.39
HuiMet_100195	HuiMet_1001952	Phage protein	streptococcus suis P1/7	36.84
HuiMet_100195	HuiMet_1001955	Phage protein	streptococcus suis P1/7	26.29
HuiMet_100196	HuiMet_1001963	Phage protein	streptococcus suis P1/7	41.84
HuiMet_100197	HuiMet_1001971	Phage protein	Synechococcus phage S-SSM7	27.84
HuiMet_100197	HuiMet_1001975	Substrate-binding region of ABC-type glycine betaine transport system	Bacillus phage G	35.04
HuiMet_100198	HuiMet_1001983	Phage protein	streptococcus suis P1/7	46.15
HuiMet_100198	HuiMet_1001984	Phage protein	streptococcus suis P1/7	29.47
HuiMet_100198	HuiMet_1001986	Phage protein	streptococcus suis P1/7	37.8
HuiMet_100199	HuiMet_1001995	Phage protein	streptococcus suis P1/7	33.11
HuiMet_100200	HuiMet_1002007	Phage protein	Bacillus phage G	28.65
HuiMet_100201	HuiMet_1002013	Phage protein	Bacillus phage G	32.73
HuiMet_100201	HuiMet_1002014	Phage protein	streptococcus suis P1/7	39.9
HuiMet_100201	HuiMet_1002016	Phage protein	streptococcus suis P1/7	21.85
HuiMet_100202	HuiMet_1002024	Phage protein	streptococcus suis P1/7	24.62
HuiMet_100202	HuiMet_1002027	Phage protein	streptococcus suis P1/7	39.16
HuiMet_100203	HuiMet_1002031	Phage protein	streptococcus suis P1/7	29.1
HuiMet_100203	HuiMet_1002032	Phage protein	streptococcus suis P1/7	32.25
HuiMet_100203	HuiMet_1002035	Phage protein	streptococcus suis P1/7	28.27
HuiMet_100203	HuiMet_1002037	Phage protein	streptococcus suis P1/7	52.79
HuiMet_100204	HuiMet_1002041	Phage protein	streptococcus suis P1/7	33.72
HuiMet_100206	HuiMet_1002062	Phage protein	streptococcus suis P1/7	42.54
HuiMet_100206	HuiMet_1002064	Phage protein	streptococcus suis P1/7	23.28
HuiMet_100206	HuiMet_1002066	Phage protein	streptococcus suis P1/7	23.84
HuiMet_100208	HuiMet_1002083	Phage protein	streptococcus suis P1/7	33.86
HuiMet_100208	HuiMet_1002084	Phage protein	streptococcus suis P1/7	33.14
HuiMet_100209	HuiMet_1002093	Phage capsid and scaffold	Podoviridae Phormidium phage Pf-WMP3	30.96
HuiMet_100210	HuiMet_1002104	Phage protein	streptococcus suis P1/7	30.52
HuiMet_100210	HuiMet_1002106	Phage protein	streptococcus suis P1/7	41.09
HuiMet_100211	HuiMet_1002117	Phage protein	Campylobacter phage CP220	31.9
HuiMet_100212	HuiMet_1002121	Phage-associated homing endonuclease	T4-like viruses Enterobacteria phage JSE	53.93
HuiMet_100212	HuiMet_10021210	Phage protein	Vibriophage phi-pp2	41.56
HuiMet_100212	HuiMet_10021211	putative Seg-like homing DNA endonuclease	Acinetobacter phage Acj61.	29.19
HuiMet_100213	HuiMet_1002133	Phage protein	streptococcus suis P1/7	34.01
HuiMet_100213	HuiMet_1002134	Phage protein	streptococcus suis P1/7	49.46
HuiMet_100213	HuiMet_1002135	Phage protein	streptococcus suis P1/7	54.81
HuiMet_100213	HuiMet_1002136	Phage protein	streptococcus suis P1/7	28.3
HuiMet_100214	HuiMet_1002145	Phage protein	streptococcus suis P1/7	34.19
HuiMet_100217	HuiMet_1002172	Phage protein	streptococcus suis P1/7	25.21
HuiMet_100218	HuiMet_1002181	Phage protein	streptococcus suis P1/7	33.62
HuiMet_100218	HuiMet_1002184	Phage protein	streptococcus suis P1/7	32.45
HuiMet_100218	HuiMet_1002185	Phage protein	streptococcus suis P1/7	29.12
HuiMet_100220	HuiMet_1002204	Phage protein	streptococcus suis P1/7	44.44
HuiMet_100220	HuiMet_1002206	Phage protein	streptococcus suis P1/7	43.87
HuiMet_100220	HuiMet_1002208	Phage protein	streptococcus suis P1/7	27.55
HuiMet_100221	HuiMet_1002211	Phage protein	streptococcus suis P1/7	26.67
HuiMet_100221	HuiMet_1002213	Phage protein	streptococcus suis P1/7	30.98
HuiMet_100221	HuiMet_1002214	Phage protein	streptococcus suis P1/7	40
HuiMet_100221	HuiMet_1002215	Phage protein	streptococcus suis P1/7	29.73
HuiMet_100223	HuiMet_1002233	Phage protein	streptococcus suis P1/7	30.3
HuiMet_100225	HuiMet_1002252	Phage protein	Escherichia phage TL-2011b	29.78
HuiMet_100225	HuiMet_1002253	Phage tail fiber	Enterobacteria phage epsilon15	33.67
HuiMet_100226	HuiMet_1002261	Phage protein	streptococcus suis P1/7	33.58
HuiMet_100226	HuiMet_1002262	Phage protein	streptococcus suis P1/7	38.62
HuiMet_100226	HuiMet_1002263	Phage protein	streptococcus suis P1/7	26.63
HuiMet_100226	HuiMet_1002265	Phage protein	streptococcus suis P1/7	44.92
HuiMet_100226	HuiMet_1002266	Phage protein	Aeromonas phage phiAS5.	27.78
HuiMet_100229	HuiMet_1002295	Phage protein	streptococcus suis P1/7	34.11
HuiMet_100231	HuiMet_1002311	Phage protein	streptococcus suis P1/7	22.94
HuiMet_100232	HuiMet_1002322	Phage protein	streptococcus suis P1/7	37.68
HuiMet_100232	HuiMet_1002324	Phage protein	streptococcus suis P1/7	24.44
HuiMet_100233	HuiMet_1002333	Phage protein	streptococcus suis P1/7	29.86
HuiMet_100233	HuiMet_1002334	Phage protein	streptococcus suis P1/7	37.56
HuiMet_100233	HuiMet_1002336	Phage protein	streptococcus suis P1/7	34.05
HuiMet_100234	HuiMet_1002341	Phage protein	Bacillus phage G	30.98
HuiMet_100235	HuiMet_10023511	putative ribonucleoprotein-related protein	Bacillus phage G	29.17
HuiMet_100235	HuiMet_1002353	Thymidylate synthase thyX (EC 2.1.1.-)	Campylobacter phage CPt10	26.55
HuiMet_100235	HuiMet_1002357	Phage protein	Aeromonas phage phiAS5.	34.18
HuiMet_100236	HuiMet_1002363	Phage protein	streptococcus suis P1/7	27.46
HuiMet_100236	HuiMet_1002366	Phage protein	Bacillus phage G	33.83
HuiMet_100237	HuiMet_1002371	Phage protein	streptococcus suis P1/7	30.56
HuiMet_100237	HuiMet_1002372	Phage protein	streptococcus suis P1/7	39.43
HuiMet_100237	HuiMet_1002376	Phage protein	streptococcus suis P1/7	36.19
HuiMet_100238	HuiMet_1002381	Phage protein	streptococcus suis P1/7	32.12
HuiMet_100238	HuiMet_1002383	Phage protein	streptococcus suis P1/7	28.36
HuiMet_100239	HuiMet_1002392	Phage protein # ACLAME 901	Bacteriophage B3	28.49
HuiMet_100239	HuiMet_1002393	Phage assembly protein	Vibrio cholerae filamentous bacteriophage fs-2	24.17
HuiMet_100241	HuiMet_1002412	Phage protein	streptococcus suis P1/7	27.42
HuiMet_100242	HuiMet_1002422	Phage protein	streptococcus suis P1/7	28.73
HuiMet_100242	HuiMet_1002424	Phage protein	streptococcus suis P1/7	50
HuiMet_100242	HuiMet_1002429	Phage protein	streptococcus suis P1/7	45.91
HuiMet_100243	HuiMet_1002433	Phage protein	streptococcus suis P1/7	35.45
HuiMet_100246	HuiMet_1002468	Phage thioredoxin	unclassified N4-like viruses Silicibacter phage DSS3phi2	32.99
HuiMet_100247	HuiMet_1002472	Phage protein	streptococcus suis P1/7	33.64
HuiMet_100248	HuiMet_10024810	Phage exonuclease (EC 3.1.11.3); Putative phage-encoded enzyme involved in integration-recombination	Siphoviridae Pseudomonas phage PAJU2	37.89
HuiMet_100248	HuiMet_10024811	Phage-associated recombinase	Siphoviridae Listeria phage A500	46.48
HuiMet_100248	HuiMet_10024812	Phage protein	Campylobacter phage CPX	41.18
HuiMet_100248	HuiMet_1002483	Deoxyuridine 5'-triphosphate nucleotidohydrolase (EC 3.6.1.23)	Erwinia phage vB_EamM-Y2	36.57
HuiMet_100248	HuiMet_1002485	Protein NinG	Riemerella phage RAP44	36.71
HuiMet_100248	HuiMet_1002488	Phage protein	Vibriophage VpV262	38.75
HuiMet_100250	HuiMet_1002503	Phage internal (core) protein # ACLAME 102	Autographivirinae Pseudomonas phage LKA1	21.53
HuiMet_100250	HuiMet_1002504	Phage tail fiber	unclassified Autographivirinae Synechococcus phage Syn5	35.78
HuiMet_100251	HuiMet_1002514	Phage protein	streptococcus suis P1/7	29.91
HuiMet_100252	HuiMet_10025212	Phage protein	streptococcus suis P1/7	37.23
HuiMet_100252	HuiMet_1002522	Phage protein	Bacillus phage G	46.43
HuiMet_100252	HuiMet_1002526	Phage protein	Salmonella phage PVP-SE1	34.78
HuiMet_100253	HuiMet_1002532	Phage protein	streptococcus suis P1/7	36.57
HuiMet_100253	HuiMet_1002533	Phage protein	streptococcus suis P1/7	31.91
HuiMet_100253	HuiMet_1002534	Phage protein	streptococcus suis P1/7	31.86
HuiMet_100254	HuiMet_1002543	Phage protein	streptococcus suis P1/7	39.03
HuiMet_100255	HuiMet_1002553	Phage protein	streptococcus suis P1/7	23.06
HuiMet_100257	HuiMet_1002571	Phage protein	streptococcus suis P1/7	29.67
HuiMet_100257	HuiMet_1002575	Phage protein	streptococcus suis P1/7	29.13
HuiMet_100258	HuiMet_1002581	Phage protein	streptococcus suis P1/7	24.73
HuiMet_100258	HuiMet_1002583	Phage protein	streptococcus suis P1/7	28.28
HuiMet_100259	HuiMet_1002591	Phage protein	Bacillus phage G	40.35
HuiMet_100259	HuiMet_1002592	Phage protein	streptococcus suis P1/7	32.33
HuiMet_100259	HuiMet_1002593	Phage protein	streptococcus suis P1/7	50.36
HuiMet_100259	HuiMet_1002594	Phage protein	streptococcus suis P1/7	33.33
HuiMet_100260	HuiMet_1002605	Phage protein	Bacillus phage G	40
HuiMet_100262	HuiMet_1002623	Phage protein	streptococcus suis P1/7	39.57
HuiMet_100262	HuiMet_1002625	Phage protein	streptococcus suis P1/7	54.14
HuiMet_100263	HuiMet_1002633	Phage protein	Campylobacter phage CP220	24.73
HuiMet_100264	HuiMet_1002644	Phage protein	streptococcus suis P1/7	32.65
HuiMet_100265	HuiMet_1002652	Phage protein	streptococcus suis P1/7	33.18
HuiMet_100265	HuiMet_1002653	Phage protein	streptococcus suis P1/7	38.89
HuiMet_100266	HuiMet_1002662	Phage protein	streptococcus suis P1/7	35.06
HuiMet_100269	HuiMet_1002693	Phage protein	streptococcus suis P1/7	33.33
HuiMet_100269	HuiMet_1002694	Phage protein	streptococcus suis P1/7	41.29
HuiMet_100269	HuiMet_1002695	Phage protein	streptococcus suis P1/7	36.36
HuiMet_100269	HuiMet_1002696	Phage protein	streptococcus suis P1/7	35.66
HuiMet_100270	HuiMet_1002703	Phage protein	streptococcus suis P1/7	32.12
HuiMet_100270	HuiMet_1002706	Phage protein	streptococcus suis P1/7	42.89
HuiMet_100271	HuiMet_1002716	Phage protein	streptococcus suis P1/7	21.53
HuiMet_100271	HuiMet_1002718	Phage protein	streptococcus suis P1/7	35.35
HuiMet_100274	HuiMet_1002742	Phage protein	streptococcus suis P1/7	41.3
HuiMet_100275	HuiMet_1002754	Phage protein	streptococcus suis P1/7	38.53
HuiMet_100276	HuiMet_1002766	Glucose-1-phosphate thymidylyltransferase (EC 2.7.7.24)	Bacillus phage G	30.43
HuiMet_100276	HuiMet_1002767	Deoxyuridine 5'-triphosphate nucleotidohydrolase (EC 3.6.1.23)	Erwinia phage vB_EamP-S6	46.59
HuiMet_100277	HuiMet_1002772	DNA-directed RNA polymerase, bacteriophage and mitochondrial type	Xanthomonas citri phage CP1 DNA	37.5
HuiMet_100277	HuiMet_1002773	Phage protein	Salinivibrio phage CW02	46.03
HuiMet_100277	HuiMet_1002776	Phage protein # ACLAME 1100	Burkholderia cepacia phage Bcep43	46.99
HuiMet_100277	HuiMet_1002777	Phage protein	Aeromonas phage phiAS7	48
HuiMet_100279	HuiMet_1002793	Phage protein	streptococcus suis P1/7	20.73
HuiMet_100281	HuiMet_1002814	RNA ligase, phage-associated #T4-like RnlA #T4 GC1653	Bacteriophage KVP40	32.41
HuiMet_100282	HuiMet_1002824	Phage protein	streptococcus suis P1/7	48.14
HuiMet_100282	HuiMet_1002826	Phage protein	streptococcus suis P1/7	44
HuiMet_100283	HuiMet_1002837	Phage protein	streptococcus suis P1/7	23.91
HuiMet_100284	HuiMet_1002846	Phage protein	streptococcus suis P1/7	32.76
HuiMet_100288	HuiMet_1002883	Phage protein	streptococcus suis P1/7	21.73
HuiMet_100288	HuiMet_1002884	Phage transcriptional regulator # ACLAME 984	Bacteriophage phi1026b	23.92
HuiMet_100289	HuiMet_1002894	Phage protein	streptococcus suis P1/7	29.01
HuiMet_100291	HuiMet_1002912	Phage protein	streptococcus suis P1/7	27.47
HuiMet_100291	HuiMet_1002915	Phage protein	streptococcus suis P1/7	34.45
HuiMet_100292	HuiMet_1002922	Phage protein	streptococcus suis P1/7	34.07
HuiMet_100292	HuiMet_1002923	Phage protein	streptococcus suis P1/7	31.25
HuiMet_100292	HuiMet_1002925	Phage protein	streptococcus suis P1/7	26.94
HuiMet_100292	HuiMet_1002926	Phage transcriptional regulator # ACLAME 984	Bacteriophage phi1026b	26.9
HuiMet_100294	HuiMet_1002943	Phage protein	streptococcus suis P1/7	32.84
HuiMet_100294	HuiMet_1002944	Phage protein	streptococcus suis P1/7	29.41
HuiMet_100295	HuiMet_1002954	Phage protein	streptococcus suis P1/7	23.16
HuiMet_100295	HuiMet_1002955	Phage protein	streptococcus suis P1/7	25.73
HuiMet_100296	HuiMet_1002963	Phage protein	streptococcus suis P1/7	22.95
HuiMet_100297	HuiMet_1002972	Phage capsid and scaffold	Podoviridae Phormidium phage Pf-WMP3	30.43
HuiMet_100298	HuiMet_1002981	putative resolvase	Bacteroides phage B124-14	35.29
HuiMet_100299	HuiMet_1002993	Phage protein	streptococcus suis P1/7	36.04
HuiMet_100299	HuiMet_1002994	Phage protein	streptococcus suis P1/7	24.37
HuiMet_100301	HuiMet_1003011	Phage protein	streptococcus suis P1/7	26.18
HuiMet_100302	HuiMet_1003022	putative Mob-like HNH homing endonuclease	Enterobacteria phage RB16.	33.53
HuiMet_100302	HuiMet_1003025	putative endolysin	Vibrio phage VvAW1	37.69
HuiMet_100303	HuiMet_1003032	Phage protein	streptococcus suis P1/7	39.29
HuiMet_100303	HuiMet_1003036	Phage protein	streptococcus suis P1/7	29.02
HuiMet_100304	HuiMet_1003043	Phage protein	Bacteriophage RM 378	26.67
HuiMet_100305	HuiMet_1003052	Phage protein	streptococcus suis P1/7	36
HuiMet_100305	HuiMet_1003053	Phage protein	streptococcus suis P1/7	26.2
HuiMet_100305	HuiMet_1003056	Phage protein	streptococcus suis P1/7	35.88
HuiMet_100306	HuiMet_1003061	Phage protein	streptococcus suis P1/7	30.48
HuiMet_100306	HuiMet_1003064	Phage protein	streptococcus suis P1/7	25.39
HuiMet_100306	HuiMet_1003065	Phage protein	streptococcus suis P1/7	36.02
HuiMet_100306	HuiMet_1003066	Phage protein	streptococcus suis P1/7	36.49
HuiMet_100307	HuiMet_1003073	Phage protein	streptococcus suis P1/7	23.39
HuiMet_100309	HuiMet_1003094	Phage protein	streptococcus suis P1/7	25.23
HuiMet_100309	HuiMet_1003095	Phage short tail fiber	T4-like viruses Enterobacteria phage JSE	39.19
HuiMet_100310	HuiMet_1003101	Phage protein	streptococcus suis P1/7	32.85
HuiMet_100311	HuiMet_1003112	Phage protein	streptococcus suis P1/7	25.72
HuiMet_100312	HuiMet_10031212	Phage protein	Lactococcus phage 949	41.89
HuiMet_100312	HuiMet_1003123	DNA primase/helicase, phage-associated	Roseophage SIO1	44.21
HuiMet_100313	HuiMet_1003132	putative cytosine-specific modification methylase	Pectobacterium phage ZF40	41.67
HuiMet_100313	HuiMet_1003137	Single stranded DNA-binding protein, phage-associated	Enterobacteria phage Sf6	72.65
HuiMet_100313	HuiMet_1003138	Cell division protein FtsK	Pseudomonas phage phi297	49.18
HuiMet_100314	HuiMet_1003143	Phage protein	Mycobacterium phage Eureka	26.44
HuiMet_100314	HuiMet_1003147	Phage protein	streptococcus suis P1/7	26.81
HuiMet_100316	HuiMet_1003162	Phage protein	streptococcus suis P1/7	28.24
HuiMet_100317	HuiMet_1003171	Phage protein # ACLAME 1218	Myoviridae Bacillus phage 0305phi8-36	36.43
HuiMet_100317	HuiMet_1003173	Phage protein	streptococcus suis P1/7	28.63
HuiMet_100319	HuiMet_1003191	Phage protein	streptococcus suis P1/7	30.91
HuiMet_100319	HuiMet_1003192	Phage protein	streptococcus suis P1/7	38.75
HuiMet_100319	HuiMet_1003193	Phage protein	streptococcus suis P1/7	27
HuiMet_100320	HuiMet_1003207	Phage protein	streptococcus suis P1/7	45.79
HuiMet_100322	HuiMet_1003222	Phage protein	streptococcus suis P1/7	56.25
HuiMet_100322	HuiMet_1003223	Phage protein	streptococcus suis P1/7	65.06
HuiMet_100322	HuiMet_1003226	Phage protein	streptococcus suis P1/7	29.96
HuiMet_100323	HuiMet_1003236	Phage protein	streptococcus suis P1/7	32.78
HuiMet_100323	HuiMet_1003237	Phage protein	streptococcus suis P1/7	40.32
HuiMet_100324	HuiMet_1003242	Phage protein	streptococcus suis P1/7	23.05
HuiMet_100324	HuiMet_1003245	Phage protein	streptococcus suis P1/7	38.75
HuiMet_100325	HuiMet_1003251	Phage protein	streptococcus suis P1/7	65.06
HuiMet_100326	HuiMet_1003261	DNA helicase	Enterococcus phage phiFL4A	53.33
HuiMet_100326	HuiMet_1003262	Phage protein	Burkholderia phage AH2	31.76
HuiMet_100326	HuiMet_1003263	Phage protein	UNVERIFIED: Pseudomonas phage PaMx25	42.53
HuiMet_100326	HuiMet_1003264	Phage protein # ACLAME 150	Bordetella phage BIP-1	44.79
HuiMet_100326	HuiMet_1003265	Phage protein # ACLAME 116	Bordetella phage BIP-1	37.07
HuiMet_100327	HuiMet_1003272	Phage protein	streptococcus suis P1/7	33.9
HuiMet_100327	HuiMet_1003273	aminoglycoside N3-acetyltransferase	Bacteriophage SPBc2	30.98
HuiMet_100328	HuiMet_1003281	Phage protein	streptococcus suis P1/7	35.44
HuiMet_100328	HuiMet_1003282	Phage protein	streptococcus suis P1/7	31.21
HuiMet_100328	HuiMet_1003283	Phage protein	streptococcus suis P1/7	34.97
HuiMet_100329	HuiMet_1003296	Phage protein	Bacillus phage G	29.22
HuiMet_100330	HuiMet_1003303	Phage protein	streptococcus suis P1/7	47.14
HuiMet_100330	HuiMet_1003304	Phage protein	streptococcus suis P1/7	35.76
HuiMet_100331	HuiMet_1003314	Putative replication ribonuclease H # ACLAME 763	Myoviridae Pseudomonas phage EL	45.71
HuiMet_100333	HuiMet_1003332	Phage protein # ACLAME 1218	Myoviridae Bacillus phage 0305phi8-36	35.77
HuiMet_100333	HuiMet_1003334	Phage protein	streptococcus suis P1/7	29.96
HuiMet_100334	HuiMet_1003342	Phage protein	streptococcus suis P1/7	49.83
HuiMet_100334	HuiMet_1003344	Phage protein	Bacillus phage G	32.4
HuiMet_100335	HuiMet_1003354	Phage protein	streptococcus suis P1/7	33.73
HuiMet_100335	HuiMet_1003355	Phage protein	streptococcus suis P1/7	29.44
HuiMet_100336	HuiMet_1003363	Phage protein	streptococcus suis P1/7	40.81
HuiMet_100338	HuiMet_1003381	Phage protein	streptococcus suis P1/7	35.78
HuiMet_100338	HuiMet_1003382	Phage protein	streptococcus suis P1/7	30.04
HuiMet_100338	HuiMet_1003384	Phage protein	streptococcus suis P1/7	24.02
HuiMet_100339	HuiMet_1003392	Phage protein	streptococcus suis P1/7	40.52
HuiMet_100340	HuiMet_1003401	Phage protein	streptococcus suis P1/7	23.17
HuiMet_100340	HuiMet_1003402	Phage protein	streptococcus suis P1/7	42.55
HuiMet_100341	HuiMet_1003411	Cell division protein FtsK	Bacillus phage BCP78	33.77
HuiMet_100342	HuiMet_1003421	Phage endolysin	Bacillus clarkii bacteriophage BCJA1c	26.58
HuiMet_100342	HuiMet_1003426	ATPase, AAA family	Bacillus phage G	45.97
HuiMet_100343	HuiMet_1003432	Phage protein	streptococcus suis P1/7	44.4
HuiMet_100343	HuiMet_1003434	Phage protein	streptococcus suis P1/7	22.75
HuiMet_100344	HuiMet_1003446	Phage protein	streptococcus suis P1/7	32.69
HuiMet_100345	HuiMet_1003451	Phage protein	streptococcus suis P1/7	28.24
HuiMet_100345	HuiMet_1003455	peptidase, M23/M37 family	Planktothrix phage PaV-LD	41.73
HuiMet_100347	HuiMet_1003476	Phage protein	streptococcus suis P1/7	33.05
HuiMet_100348	HuiMet_1003482	Phage tail fiber	Bacteriophage PY54	32.78
HuiMet_100348	HuiMet_1003484	Phage protein	Bordetella phage BIP-1	25.6
HuiMet_100348	HuiMet_1003485	Phage protein # ACLAME 790	Bacteriophage PY54	26.55
HuiMet_100348	HuiMet_1003488	Phage protein	Marinomonas phage P12026	29.35
HuiMet_100350	HuiMet_1003502	Phage protein	Vibrio phage VP58.5	32.63
HuiMet_100350	HuiMet_1003503	Phage protein	Vibrio phage VP58.5	29.11
HuiMet_100350	HuiMet_1003505	Phage protein	Vibrio phage VP58.5	33.56
HuiMet_100351	HuiMet_1003511	Phage exonuclease	Myoviridae Iodobacteriophage phiPLPE	35.9
HuiMet_100351	HuiMet_1003514	Phage cI repressor # ACLAME 5	Lactobacillus prophage Lj928	40.3
HuiMet_100351	HuiMet_1003515	Origin specific replication initiation factor #replication protein O	Phage phi 4795	36.26
HuiMet_100351	HuiMet_1003517	Phage protein # ACLAME 766	Siphoviridae Burkholderia phage BcepGomr	37.5
HuiMet_100352	HuiMet_1003524	Phage protein	streptococcus suis P1/7	57.28
HuiMet_100353	HuiMet_1003534	Phage protein	streptococcus suis P1/7	23.02
HuiMet_100354	HuiMet_1003542	DNA helicase, phage-associated #ACLAME 1165	Myoviridae Bacillus phage 0305phi8-36	25.76
HuiMet_100355	HuiMet_1003551	Phage protein	streptococcus suis P1/7	23.5
HuiMet_100357	HuiMet_1003574	Phage protein	streptococcus suis P1/7	35.71
HuiMet_100358	HuiMet_1003582	Phage protein	streptococcus suis P1/7	44.04
HuiMet_100358	HuiMet_1003583	Phage protein	streptococcus suis P1/7	27.13
HuiMet_100359	HuiMet_1003595	Phage repressor	Bacteriophage Tuc2009	40
HuiMet_100360	HuiMet_1003601	Phage protein	streptococcus suis P1/7	26.91
HuiMet_100360	HuiMet_1003603	Phage protein	streptococcus suis P1/7	45.89
HuiMet_100361	HuiMet_1003611	Phage protein	streptococcus suis P1/7	32.35
HuiMet_100361	HuiMet_1003612	Phage protein	streptococcus suis P1/7	36.29
HuiMet_100362	HuiMet_1003624	Phage protein	streptococcus suis P1/7	41.39
HuiMet_100363	HuiMet_1003632	Phage protein	streptococcus suis P1/7	29.86
HuiMet_100364	HuiMet_1003641	Gifsy-2 prophage RecT	Erwinia phage phiEt88	50.94
HuiMet_100364	HuiMet_1003644	Phage DNA N-6-adenine methyltransferase # ACLAME 165	unclassified T1-like viruses Enterobacteria phage TLS	35.94
HuiMet_100364	HuiMet_1003646	Phage integrase, site-specific tyrosine recombinase	Viruses Phage Gifsy-1 Viruses.	40.86
HuiMet_100364	HuiMet_1003647	Phage integrase	Salmonella phage SPN3UB	34.03
HuiMet_100365	HuiMet_1003657	Phage protein	streptococcus suis P1/7	42
HuiMet_100366	HuiMet_1003663	Phage protein	streptococcus suis P1/7	33.74
HuiMet_100366	HuiMet_1003664	Phage protein	P1-like viruses Enterobacteria phage P7	40.6
HuiMet_100367	HuiMet_1003671	Phage protein	Bacillus phage G	32.52
HuiMet_100369	HuiMet_1003699	Phage protein	Campylobacter phage CPt10	38.1
HuiMet_100370	HuiMet_10037010	Phage protein	streptococcus suis P1/7	58.68
HuiMet_100370	HuiMet_10037011	Phage protein	streptococcus suis P1/7	46.61
HuiMet_100370	HuiMet_1003709	Phage protein	streptococcus suis P1/7	47.52
HuiMet_100371	HuiMet_1003713	Phage lysin, N-acetylmuramoyl-L-alanine amidase (EC 3.5.1.28)	Caudovirales Bacillus virus 1	29.21
HuiMet_100372	HuiMet_1003723	Rare lipoprotein A precursor	Synechococcus phage S-CRM01	57.65
HuiMet_100374	HuiMet_1003741	Phage protein	streptococcus suis P1/7	28.04
HuiMet_100374	HuiMet_1003742	Phage protein	streptococcus suis P1/7	23.81
HuiMet_100374	HuiMet_1003744	Phage protein	streptococcus suis P1/7	44.34
HuiMet_100375	HuiMet_1003751	Phage protein	streptococcus suis P1/7	30.69
HuiMet_100375	HuiMet_1003752	Phage protein	streptococcus suis P1/7	29.67
HuiMet_100375	HuiMet_1003754	Phage protein	streptococcus suis P1/7	39.9
HuiMet_100376	HuiMet_1003762	6-phosphogluconate dehydrogenase, 6PGDH (EC 1.1.1.44) #T4-like phage Gnd #T4 GC0920	Myoviridae Synechococcus phage syn9	27.73
HuiMet_100376	HuiMet_1003763	Gamma-aminobutyrate:alpha-ketoglutarate aminotransferase (EC 2.6.1.19)	Myoviridae Mycobacterium phage Myrna	25.06
HuiMet_100376	HuiMet_1003764	Phage protein	streptococcus suis P1/7	29.94
HuiMet_100377	HuiMet_1003774	Phage protein	streptococcus suis P1/7	36.02
HuiMet_100377	HuiMet_1003776	Phage protein	streptococcus suis P1/7	30.49
HuiMet_100378	HuiMet_1003782	Phage protein	streptococcus suis P1/7	49.55
HuiMet_100379	HuiMet_1003792	Phage protein	streptococcus suis P1/7	35.38
HuiMet_100379	HuiMet_1003793	Phage protein	streptococcus suis P1/7	39.35
HuiMet_100379	HuiMet_1003796	Phage protein	streptococcus suis P1/7	25.84
HuiMet_100380	HuiMet_1003802	Phage protein	streptococcus suis P1/7	27.67
HuiMet_100380	HuiMet_1003803	Single-stranded DNA-specific exonuclease RecJ # ACLAME 1411	Myoviridae Bacillus phage 0305phi8-36	30.86
HuiMet_100381	HuiMet_1003814	putative DNA polymerase III	Clostridium phage phiCTP1.	29.25
HuiMet_100382	HuiMet_1003823	Phage protein	streptococcus suis P1/7	40.65
HuiMet_100384	HuiMet_10038411	Phage endonuclease VII	Myoviridae Escherichia phage rv5	43.5
HuiMet_100384	HuiMet_10038412	Single-stranded DNA-binding protein	Vibrio phage VvAW1	53.55
HuiMet_100384	HuiMet_10038413	Phage protein	Brucella phage Tb	30.29
HuiMet_100384	HuiMet_1003848	Phage protein	Marinomonas phage P12026	31.2
HuiMet_100385	HuiMet_1003851	Phage protein	streptococcus suis P1/7	36.48
HuiMet_100386	HuiMet_1003864	Phage protein	streptococcus suis P1/7	32.2
HuiMet_100387	HuiMet_1003874	Phage protein	streptococcus suis P1/7	52.9
HuiMet_100387	HuiMet_1003875	Phage protein	streptococcus suis P1/7	41.99
HuiMet_100388	HuiMet_1003882	Phage protein	streptococcus suis P1/7	45
HuiMet_100388	HuiMet_1003884	Peptidase M16-like	Bacillus phage G	22.46
HuiMet_100388	HuiMet_1003885	Peptidase M16-like	Bacillus phage G	24.39
HuiMet_100389	HuiMet_1003893	Phage protein	streptococcus suis P1/7	34.63
HuiMet_100390	HuiMet_1003901	Phage protein	streptococcus suis P1/7	35
HuiMet_100390	HuiMet_1003904	Phage protein	streptococcus suis P1/7	49.04
HuiMet_100391	HuiMet_1003912	Phage protein	streptococcus suis P1/7	41.51
HuiMet_100392	HuiMet_1003921	Phage protein	streptococcus suis P1/7	31.62
HuiMet_100392	HuiMet_1003924	Phage protein	streptococcus suis P1/7	27.7
HuiMet_100393	HuiMet_1003932	Phage protein	streptococcus suis P1/7	35.21
HuiMet_100393	HuiMet_1003934	Serine/threonine protein phosphatase (EC 3.1.3.16)	Podoviridae Enterobacteria phage 2851	33.97
HuiMet_100394	HuiMet_1003941	Phage protein	streptococcus suis P1/7	31.33
HuiMet_100394	HuiMet_1003943	Phage protein	streptococcus suis P1/7	47.22
HuiMet_100394	HuiMet_1003944	Phage protein	streptococcus suis P1/7	33.59
HuiMet_100394	HuiMet_1003945	Phage protein	streptococcus suis P1/7	40.55
HuiMet_100395	HuiMet_1003951	Phage protein	streptococcus suis P1/7	33.75
HuiMet_100396	HuiMet_1003962	Phage protein	streptococcus suis P1/7	45.45
HuiMet_100398	HuiMet_1003984	Phage protein	streptococcus suis P1/7	30.54
HuiMet_100399	HuiMet_1003993	Phage protein	streptococcus suis P1/7	31.16
HuiMet_100399	HuiMet_1003995	Phage protein	Bacillus phage G	38.04
HuiMet_100401	HuiMet_1004012	Phage protein	streptococcus suis P1/7	36.79
HuiMet_100401	HuiMet_1004014	Phage protein	streptococcus suis P1/7	57.76
HuiMet_100401	HuiMet_1004015	Phage protein	streptococcus suis P1/7	66.67
HuiMet_100401	HuiMet_1004016	Phage protein	streptococcus suis P1/7	46.15
HuiMet_100401	HuiMet_1004017	Phage protein	streptococcus suis P1/7	44.19
HuiMet_100401	HuiMet_1004018	Phage protein	streptococcus suis P1/7	41.33
HuiMet_100404	HuiMet_1004044	Phage protein	Campylobacter phage CPt10	35.25
HuiMet_100404	HuiMet_1004045	Phage DNA topoisomerase large subunit (EC 5.99.1.3) #T4-like gp60 #T4 GC1464	Campylobacter phage CPt10	35.16
HuiMet_100405	HuiMet_1004052	Phage protein	Myoviridae Lactobacillus phage Lb338-1	29.13
HuiMet_100405	HuiMet_1004054	Phage protein	streptococcus suis P1/7	24.02
HuiMet_100405	HuiMet_1004055	Phage protein	streptococcus suis P1/7	39.52
HuiMet_100406	HuiMet_1004061	Phage maturase	Pseudomonas phage Pf3	27.6
HuiMet_100407	HuiMet_1004071	Phage protein	streptococcus suis P1/7	31.63
HuiMet_100408	HuiMet_1004083	Peptidase M16-like	Bacillus phage G	24.58
HuiMet_100411	HuiMet_1004111	Phage protein	streptococcus suis P1/7	48.69
HuiMet_100411	HuiMet_1004113	Phage protein	streptococcus suis P1/7	24.86
HuiMet_100411	HuiMet_1004114	DNA-binding protein HU-beta # ACLAME 290	Myoviridae Bacillus phage 0305phi8-36	56.67
HuiMet_100412	HuiMet_1004122	Phage protein	streptococcus suis P1/7	41.91
HuiMet_100412	HuiMet_1004123	Phage protein	streptococcus suis P1/7	34.36
HuiMet_100413	HuiMet_1004132	Phage protein	streptococcus suis P1/7	30.55
HuiMet_100416	HuiMet_1004162	Phage protein	Myoviridae Ralstonia phage RSL1	38.1
HuiMet_100416	HuiMet_1004164	Phage protein	streptococcus suis P1/7	32.43
HuiMet_100419	HuiMet_1004192	Phage protein	streptococcus suis P1/7	53
HuiMet_100419	HuiMet_1004194	putative serine protease	Erwinia phage vB_EamM-M7	23.97
HuiMet_100419	HuiMet_1004196	Phage protein	streptococcus suis P1/7	35.26
HuiMet_100420	HuiMet_1004205	Phage tail tape measure	Bacteriophage SPBc2	38.51
HuiMet_100421	HuiMet_1004211	Phage protein	streptococcus suis P1/7	24.66
HuiMet_100421	HuiMet_1004216	Phage protein	streptococcus suis P1/7	38.71
HuiMet_100422	HuiMet_1004221	Phage protein	streptococcus suis P1/7	34.36
HuiMet_100422	HuiMet_1004222	Phage protein	streptococcus suis P1/7	43.86
HuiMet_100426	HuiMet_1004261	Phage protein	streptococcus suis P1/7	34.1
HuiMet_100426	HuiMet_1004262	Phage protein	streptococcus suis P1/7	28.85
HuiMet_100426	HuiMet_1004263	Phage protein	streptococcus suis P1/7	30.15
HuiMet_100427	HuiMet_1004278	Phage protein	streptococcus suis P1/7	57.32
HuiMet_100428	HuiMet_1004281	Phage protein	streptococcus suis P1/7	41.87
HuiMet_100428	HuiMet_1004282	Phage protein	streptococcus suis P1/7	34.54
HuiMet_100428	HuiMet_1004283	Phage protein	streptococcus suis P1/7	31.01
HuiMet_100428	HuiMet_1004284	Phage protein	streptococcus suis P1/7	25.45
HuiMet_100429	HuiMet_1004292	Phage protein	Bacillus phage G	32.84
HuiMet_100430	HuiMet_1004301	Phage protein	streptococcus suis P1/7	29.22
HuiMet_100431	HuiMet_1004313	Phage protein	UNVERIFIED: Pseudomonas phage PaMx25	34.8
HuiMet_100432	HuiMet_1004321	Phage protein	streptococcus suis P1/7	24.09
HuiMet_100434	HuiMet_1004343	Phage protein	streptococcus suis P1/7	24.4
HuiMet_100435	HuiMet_1004352	Phage eae protein	P1-like viruses Enterobacteria phage P7	36.89
HuiMet_100436	HuiMet_1004363	Phage protein	streptococcus suis P1/7	40.63
HuiMet_100436	HuiMet_1004365	Membrane-bound lytic murein transglycosylase D precursor (EC 3.2.1.-)	Lactobacillus phage phiPYB5	26.82
HuiMet_100438	HuiMet_1004382	Phage protein	streptococcus suis P1/7	35.05
HuiMet_100438	HuiMet_1004386	Phage protein	streptococcus suis P1/7	32.37
HuiMet_100439	HuiMet_1004391	Phage protein	streptococcus suis P1/7	44.24
HuiMet_100440	HuiMet_1004402	Phage protein	streptococcus suis P1/7	34.07
HuiMet_100440	HuiMet_1004403	Phage protein	streptococcus suis P1/7	30.3
HuiMet_100440	HuiMet_1004404	Phage protein	streptococcus suis P1/7	29.97
HuiMet_100440	HuiMet_1004405	Phage protein	streptococcus suis P1/7	37.93
HuiMet_100441	HuiMet_1004411	Phage protein	streptococcus suis P1/7	29.05
HuiMet_100441	HuiMet_1004413	Phage protein	streptococcus suis P1/7	37.91
HuiMet_100442	HuiMet_1004421	DNA helicase, phage-associated; Type III restriction enzme	Bacillus clarkii bacteriophage BCJA1c	28.69
HuiMet_100443	HuiMet_1004435	DNA helicase, phage-associated #ACLAME 1165	Myoviridae Bacillus phage 0305phi8-36	39.57
HuiMet_100444	HuiMet_1004441	Phage protein	streptococcus suis P1/7	35.46
HuiMet_100444	HuiMet_1004443	Phage protein	streptococcus suis P1/7	37.79
HuiMet_100445	HuiMet_1004452	Phage protein	streptococcus suis P1/7	27
HuiMet_100445	HuiMet_1004456	Phage protein	streptococcus suis P1/7	24.2
HuiMet_100446	HuiMet_1004461	Phage protein	streptococcus suis P1/7	37.85
HuiMet_100446	HuiMet_1004462	Phage protein	streptococcus suis P1/7	33.56
HuiMet_100446	HuiMet_1004463	Phage protein	streptococcus suis P1/7	31.62
HuiMet_100446	HuiMet_1004464	Phage protein	streptococcus suis P1/7	25.38
HuiMet_100447	HuiMet_1004472	Phage protein	streptococcus suis P1/7	28.11
HuiMet_100447	HuiMet_1004478	Phage integrase, site-specific tyrosine recombinase	Haemophilus phage HP2	70.31
HuiMet_100449	HuiMet_1004495	Phage protein	streptococcus suis P1/7	51.84
HuiMet_100451	HuiMet_1004512	Wac whisker protein	Enterobacteria phage RB16.	28.91
HuiMet_100452	HuiMet_1004521	Phage protein	streptococcus suis P1/7	32.28
HuiMet_100453	HuiMet_1004532	Phage protein	streptococcus suis P1/7	34.23
HuiMet_100455	HuiMet_1004553	Phage protein	streptococcus suis P1/7	28.25
HuiMet_100455	HuiMet_1004554	Phage protein	streptococcus suis P1/7	31.18
HuiMet_100456	HuiMet_1004563	Phage integrase, site-specific tyrosine recombinase	Bacteriophage phi ETA	27.88
HuiMet_100457	HuiMet_1004572	Phage protein	streptococcus suis P1/7	39.74
HuiMet_100458	HuiMet_1004582	Phage protein	streptococcus suis P1/7	50.54
HuiMet_100459	HuiMet_1004591	Phage protein	Bacillus phage G	34.78
HuiMet_100460	HuiMet_1004603	Phage protein	streptococcus suis P1/7	49.38
HuiMet_100461	HuiMet_1004615	Phage protein	streptococcus suis P1/7	31.37
HuiMet_100463	HuiMet_1004631	Phage assembly protein #Inoviridae protein Gp4	Enterobacteria phage If1	31.65
HuiMet_100464	HuiMet_1004643	Phage assembly protein #Inoviridae protein Gp4	Enterobacteria phage I2-2	27.84
HuiMet_100465	HuiMet_1004653	Phage protein	Persicivirga phage P12024S	37.75
HuiMet_100465	HuiMet_1004656	Phage protein	Persicivirga phage P12024L	33.65
HuiMet_100465	HuiMet_1004657	Phage protein	Persicivirga phage P12024S	34.34
HuiMet_100466	HuiMet_1004662	Phage protein	streptococcus suis P1/7	42.11
HuiMet_100466	HuiMet_1004663	Phage protein	streptococcus suis P1/7	29.05
HuiMet_100466	HuiMet_1004664	Phage protein	streptococcus suis P1/7	23.15
HuiMet_100468	HuiMet_1004681	Phage protein	streptococcus suis P1/7	52.57
HuiMet_100469	HuiMet_1004692	Phage protein	streptococcus suis P1/7	25.98
HuiMet_100470	HuiMet_1004701	Secretory antigen SsaA-like protein	SPO1-like viruses Bacillus phage SPO1	34.82
HuiMet_100470	HuiMet_1004706	Phage protein	streptococcus suis P1/7	26.19
HuiMet_100471	HuiMet_1004713	Phage protein	streptococcus suis P1/7	36.14
HuiMet_100472	HuiMet_1004721	Phage protein	streptococcus suis P1/7	30.21
HuiMet_100472	HuiMet_1004725	Phage DNA transfer protein	Escherichia phage TL-2011b	27.82
HuiMet_100473	HuiMet_1004735	Phage protein	streptococcus suis P1/7	47.22
HuiMet_100476	HuiMet_1004761	Phage protein	streptococcus suis P1/7	39.05
HuiMet_100476	HuiMet_1004762	Phage protein	streptococcus suis P1/7	43.37
HuiMet_100478	HuiMet_1004781	Phage protein	streptococcus suis P1/7	55.2
HuiMet_100478	HuiMet_1004785	Phage protein	streptococcus suis P1/7	34.08
HuiMet_100478	HuiMet_1004787	Protein ygiW precursor	Bacteriophage 933W	31.96
HuiMet_100479	HuiMet_1004791	Phage protein	streptococcus suis P1/7	46.49
HuiMet_100479	HuiMet_1004792	Phage protein	streptococcus suis P1/7	31.3
HuiMet_100480	HuiMet_1004802	Phage protein	streptococcus suis P1/7	35.71
HuiMet_100480	HuiMet_1004803	Phage protein	streptococcus suis P1/7	49.65
HuiMet_100481	HuiMet_1004814	Phage protein	streptococcus suis P1/7	26.51
HuiMet_100482	HuiMet_1004822	Phage protein	streptococcus suis P1/7	53.18
HuiMet_100482	HuiMet_1004823	Phage protein	streptococcus suis P1/7	36.56
HuiMet_100482	HuiMet_1004824	Phage protein	streptococcus suis P1/7	38.71
HuiMet_100483	HuiMet_1004832	Phage maturation protease	Bacteriophage phiKO2	30.7
HuiMet_100484	HuiMet_1004842	Phage protein	streptococcus suis P1/7	35.1
HuiMet_100484	HuiMet_1004843	Phage protein	streptococcus suis P1/7	23.62
HuiMet_100484	HuiMet_1004844	Phage protein	Campylobacter phage CPt10	23.78
HuiMet_100485	HuiMet_1004857	Chromosome (plasmid) partitioning protein ParA # ACLAME 585	Virus PhiCh1	40.43
HuiMet_100485	HuiMet_1004859	Phage protein	streptococcus suis P1/7	62.86
HuiMet_100486	HuiMet_1004862	Phage protein	streptococcus suis P1/7	34.25
HuiMet_100486	HuiMet_1004864	Phage protein	Myoviridae Ralstonia phage RSL1	28.46
HuiMet_100487	HuiMet_1004872	Phage coat protein	Campylobacter phage CP220	42.47
HuiMet_100487	HuiMet_1004876	GP13-neck protein	Campylobacter phage CP220	33.91
HuiMet_100487	HuiMet_1004878	T4-like tail tube protein	Campylobacter phage vB_CcoM-IBB_35 clone Contig1	47.17
HuiMet_100488	HuiMet_1004882	ATP-dependent Clp protease ATP-binding subunit ClpX	Bacillus phage G	52.94
HuiMet_100488	HuiMet_1004883	Phage protein	streptococcus suis P1/7	64.82
HuiMet_100488	HuiMet_1004884	Phage protein	streptococcus suis P1/7	55.79
HuiMet_100488	HuiMet_1004885	Phage protein	streptococcus suis P1/7	30.89
HuiMet_100490	HuiMet_1004901	Phage protein	streptococcus suis P1/7	49.14
HuiMet_100490	HuiMet_1004904	Phage protein	streptococcus suis P1/7	31.52
HuiMet_100490	HuiMet_1004906	Phage protein	streptococcus suis P1/7	37.43
HuiMet_100490	HuiMet_1004907	Phage protein	streptococcus suis P1/7	27.37
HuiMet_100493	HuiMet_1004931	Phage protein	streptococcus suis P1/7	40.37
HuiMet_100493	HuiMet_1004932	Phage protein	streptococcus suis P1/7	33.45
HuiMet_100494	HuiMet_1004944	Phage protein	streptococcus suis P1/7	27.76
HuiMet_100497	HuiMet_1004973	Phage protein	streptococcus suis P1/7	40.44
HuiMet_100499	HuiMet_1004992	Phage protein	streptococcus suis P1/7	28.05
HuiMet_100499	HuiMet_1004993	Phage protein	streptococcus suis P1/7	25.45
HuiMet_100500	HuiMet_1005002	Phage protein	streptococcus suis P1/7	40.18
HuiMet_100501	HuiMet_1005012	Phage protein	streptococcus suis P1/7	26.95
HuiMet_100502	HuiMet_1005026	Phage protein	streptococcus suis P1/7	39.52
HuiMet_100503	HuiMet_1005034	Phage protein	streptococcus suis P1/7	27.12
HuiMet_100504	HuiMet_1005042	gp34	Mycobacterium phage Charlie	34.27
HuiMet_100504	HuiMet_1005046	Phage protein	streptococcus suis P1/7	34.92
HuiMet_100505	HuiMet_1005052	Phage protein	streptococcus suis P1/7	48.68
HuiMet_100505	HuiMet_1005053	Phage protein	streptococcus suis P1/7	46.7
HuiMet_100507	HuiMet_1005073	Phage protein	streptococcus suis P1/7	25.68
HuiMet_100508	HuiMet_1005081	Phage protein	streptococcus suis P1/7	23.81
HuiMet_100508	HuiMet_1005082	Phage protein	streptococcus suis P1/7	45.23
HuiMet_100509	HuiMet_1005092	Phage protein	streptococcus suis P1/7	42.09
HuiMet_100509	HuiMet_1005093	Phage protein	streptococcus suis P1/7	40.54
HuiMet_100510	HuiMet_1005103	Phage protein	streptococcus suis P1/7	28.06
HuiMet_100511	HuiMet_1005112	Phage protein	streptococcus suis P1/7	24.8
HuiMet_100511	HuiMet_1005113	Phage protein	streptococcus suis P1/7	24.11
HuiMet_100512	HuiMet_1005121	Phage protein	streptococcus suis P1/7	61.97
HuiMet_100512	HuiMet_1005123	Phage protein	streptococcus suis P1/7	29.63
HuiMet_100513	HuiMet_1005131	Phage protein	streptococcus suis P1/7	76.4
HuiMet_100514	HuiMet_1005142	Phage protein	streptococcus suis P1/7	25.63
HuiMet_100514	HuiMet_1005144	Thymidylate synthase or dCMP hydroxymethylase # ACLAME 273	Viruses Geobacillus virus E2 Viruses.	65.91
HuiMet_100514	HuiMet_1005145	Dihydrofolate reductase (EC 1.5.1.3)	Bacillus phage G	39.74
HuiMet_100515	HuiMet_1005155	Phage protein	streptococcus suis P1/7	33.33
HuiMet_100516	HuiMet_1005162	Phage protein	streptococcus suis P1/7	27.32
HuiMet_100517	HuiMet_1005172	Phage protein	streptococcus suis P1/7	26.89
HuiMet_100517	HuiMet_1005175	Phage protein	streptococcus suis P1/7	28.29
HuiMet_100518	HuiMet_1005181	Phage protein	streptococcus suis P1/7	62.92
HuiMet_100518	HuiMet_1005183	Phage protein	streptococcus suis P1/7	31.87
HuiMet_100518	HuiMet_1005185	Phage protein	streptococcus suis P1/7	37.27
HuiMet_100519	HuiMet_1005192	Phage protein	Viruses Enterobacteria phage YYZ-2008 Viruses.	26.02
HuiMet_100519	HuiMet_1005193	Phage protein	streptococcus suis P1/7	25.88
HuiMet_100520	HuiMet_1005203	Phage protein	streptococcus suis P1/7	32.77
HuiMet_100521	HuiMet_1005211	Single-stranded DNA-binding protein	Enterobacteria phage IME10	72.73
HuiMet_100522	HuiMet_1005224	Phage protein	streptococcus suis P1/7	26.47
HuiMet_100523	HuiMet_1005233	3'-phosphatase, 5'-polynucleotide kinase, phage-associated	Enterobacteria phage vB_EcoM-FV3	34.85
HuiMet_100524	HuiMet_1005243	Phage protein	streptococcus suis P1/7	26.46
HuiMet_100524	HuiMet_1005244	Phage protein	streptococcus suis P1/7	30.69
HuiMet_100527	HuiMet_1005271	Phage protein	streptococcus suis P1/7	30.47
HuiMet_100527	HuiMet_1005273	Phage protein	streptococcus suis P1/7	29.09
HuiMet_100528	HuiMet_1005282	Phage protein	streptococcus suis P1/7	30.68
HuiMet_100528	HuiMet_1005283	Phage protein	streptococcus suis P1/7	36.64
HuiMet_100529	HuiMet_1005292	Phage protein	streptococcus suis P1/7	41.14
HuiMet_100529	HuiMet_1005293	Phage protein	streptococcus suis P1/7	34.44
HuiMet_100529	HuiMet_1005294	Phage protein	streptococcus suis P1/7	43.55
HuiMet_100529	HuiMet_1005295	Phage protein	streptococcus suis P1/7	52.03
HuiMet_100529	HuiMet_1005296	Phage protein	streptococcus suis P1/7	50.18
HuiMet_100530	HuiMet_1005301	Phage protein	streptococcus suis P1/7	39.13
HuiMet_100530	HuiMet_1005302	Phage protein	streptococcus suis P1/7	31.25
HuiMet_100530	HuiMet_1005304	Phage protein	streptococcus suis P1/7	28.85
HuiMet_100530	HuiMet_1005305	Phage transcriptional regulator # ACLAME 984	Bacteriophage phi1026b	27.74
HuiMet_100536	HuiMet_1005364	Phage protein	streptococcus suis P1/7	52.75
HuiMet_100536	HuiMet_1005365	Phage protein	streptococcus suis P1/7	41.82
HuiMet_100537	HuiMet_1005374	Phage protein	streptococcus suis P1/7	39.05
HuiMet_100538	HuiMet_1005382	Phage protein	streptococcus suis P1/7	60.96
HuiMet_100538	HuiMet_1005383	Phage protein	streptococcus suis P1/7	32.23
HuiMet_100538	HuiMet_1005385	Phage protein	streptococcus suis P1/7	35.71
HuiMet_100539	HuiMet_1005391	D-alanyl-D-alanine carboxypeptidase (EC 3.4.16.4)	Mycophage Send513	23.82
HuiMet_100540	HuiMet_1005401	Phage protein	Halocynthia phage JM-2012	33.87
HuiMet_100540	HuiMet_1005402	Phage protein	streptococcus suis P1/7	39.13
HuiMet_100540	HuiMet_1005403	NAD-dependent protein deacetylase of SIR2 family	Bacteriophage KVP40	45.27
HuiMet_100540	HuiMet_1005404	Phage protein	streptococcus suis P1/7	27.1
HuiMet_100542	HuiMet_1005422	Phage protein	streptococcus suis P1/7	31.19
HuiMet_100544	HuiMet_1005447	Phage protein	streptococcus suis P1/7	39.32
HuiMet_100545	HuiMet_1005451	Phage protein	K139-like phages Vibrio phage K139	42.25
HuiMet_100545	HuiMet_1005454	Phage repressor protein CII	K139-like phages Vibrio phage K139	34.88
HuiMet_100545	HuiMet_1005456	Phage protein	Burkholderia phage AH2	30.95
HuiMet_100545	HuiMet_1005457	Phage repressor	P2-like viruses Aeromonas phage phiO18P	41.3
HuiMet_100546	HuiMet_1005461	Phage protein	streptococcus suis P1/7	71.79
HuiMet_100546	HuiMet_1005462	Phage protein	streptococcus suis P1/7	27.43
HuiMet_100546	HuiMet_1005464	Phage protein	streptococcus suis P1/7	30.69
HuiMet_100547	HuiMet_1005474	Phage protein	streptococcus suis P1/7	33.41
HuiMet_100549	HuiMet_1005491	Phage protein	streptococcus suis P1/7	21.43
HuiMet_100549	HuiMet_1005494	Phage protein	streptococcus suis P1/7	27.01
HuiMet_100551	HuiMet_1005511	Phage protein	streptococcus suis P1/7	39.82
HuiMet_100551	HuiMet_1005512	Phage protein	streptococcus suis P1/7	50
HuiMet_100552	HuiMet_1005523	Phage protein	streptococcus suis P1/7	27.97
HuiMet_100552	HuiMet_1005526	Phage protein	streptococcus suis P1/7	53.33
HuiMet_100552	HuiMet_1005527	DNA helicase, phage-associated #ACLAME 1165	Myoviridae Bacillus phage 0305phi8-36	40.28
HuiMet_100556	HuiMet_1005562	Phage protein	streptococcus suis P1/7	37.75
HuiMet_100556	HuiMet_1005564	Phage protein	streptococcus suis P1/7	27.91
HuiMet_100556	HuiMet_1005565	Phage protein	streptococcus suis P1/7	27.94
HuiMet_100558	HuiMet_1005581	Phage protein	streptococcus suis P1/7	29.56
HuiMet_100558	HuiMet_1005582	Phage protein	streptococcus suis P1/7	24.07
HuiMet_100558	HuiMet_1005584	Phage protein	streptococcus suis P1/7	43.4
HuiMet_100560	HuiMet_1005601	Phage terminase, large subunit	Sodalis phage SO-1	48.42
HuiMet_100560	HuiMet_1005602	Phage protein	Pseudomonas phage vB_Pae-Kakheti25	29.16
HuiMet_100560	HuiMet_1005603	Phage protein	Escherichia phage K1ind2	30.86
HuiMet_100562	HuiMet_1005623	Phage protein	Bacillus phage G	30.77
HuiMet_100563	HuiMet_1005631	Phage protein	streptococcus suis P1/7	29.44
HuiMet_100563	HuiMet_1005634	Phage transcriptional regulator # ACLAME 984	Bacteriophage phi1026b	21.79
HuiMet_100565	HuiMet_1005654	DNA-binding protein HU-beta # ACLAME 290	Bacteriophage SPBc2	42.05
HuiMet_100566	HuiMet_1005662	Phage protein	streptococcus suis P1/7	28.16
HuiMet_100567	HuiMet_1005673	GCN5-related N-acetyltransferase	Planktothrix phage PaV-LD	30.49
HuiMet_100567	HuiMet_1005674	Phage protein	Bacillus phage G	34.55
HuiMet_100568	HuiMet_1005684	Phage protein	streptococcus suis P1/7	50
HuiMet_100569	HuiMet_1005691	Phage protein	streptococcus suis P1/7	45.06
HuiMet_100569	HuiMet_1005695	Phage protein	streptococcus suis P1/7	31.79
HuiMet_100570	HuiMet_1005702	Phage protein	streptococcus suis P1/7	30.38
HuiMet_100570	HuiMet_1005703	Phage protein	streptococcus suis P1/7	34.45
HuiMet_100570	HuiMet_1005704	Phage protein	streptococcus suis P1/7	34
HuiMet_100571	HuiMet_1005711	Phage protein	streptococcus suis P1/7	42.51
HuiMet_100571	HuiMet_1005712	Phage protein	streptococcus suis P1/7	40.32
HuiMet_100571	HuiMet_1005713	Phage protein	streptococcus suis P1/7	53.46
HuiMet_100573	HuiMet_1005731	Phage protein	streptococcus suis P1/7	28.68
HuiMet_100573	HuiMet_1005732	Phage protein	streptococcus suis P1/7	37.96
HuiMet_100573	HuiMet_1005733	Phage protein	streptococcus suis P1/7	45.51
HuiMet_100574	HuiMet_1005743	Phage protein	streptococcus suis P1/7	37.97
HuiMet_100575	HuiMet_1005751	Glycine dehydrogenase	Prochlorococcus phage P-HM1	50.32
HuiMet_100576	HuiMet_1005763	Phage protein	Podoviridae Thalassomonas phage BA3	36
HuiMet_100576	HuiMet_1005764	Phage tail fiber	Autographivirinae Enterobacteria phage K1-5	23.97
HuiMet_100577	HuiMet_1005771	Phage protein	streptococcus suis P1/7	28.76
HuiMet_100577	HuiMet_1005773	Phage protein	streptococcus suis P1/7	37.94
HuiMet_100578	HuiMet_1005784	Phage protein	streptococcus suis P1/7	28.39
HuiMet_100580	HuiMet_1005801	Chromosome (plasmid) partitioning protein ParA	P1-like viruses Enterobacteria phage P7	30
HuiMet_100580	HuiMet_1005805	Phage protein	streptococcus suis P1/7	33.49
HuiMet_100582	HuiMet_1005822	Phage protein	streptococcus suis P1/7	37.71
HuiMet_100582	HuiMet_1005823	Phage protein	streptococcus suis P1/7	29.04
HuiMet_100583	HuiMet_1005831	Phage protein	streptococcus suis P1/7	53.72
HuiMet_100583	HuiMet_1005832	Phage protein	streptococcus suis P1/7	42.59
HuiMet_100583	HuiMet_1005833	Phage protein	streptococcus suis P1/7	43.18
HuiMet_100584	HuiMet_1005841	Phage protein	streptococcus suis P1/7	42.13
HuiMet_100584	HuiMet_1005843	Phage protein	streptococcus suis P1/7	36.84
HuiMet_100584	HuiMet_1005844	Phage protein	streptococcus suis P1/7	32.5
HuiMet_100585	HuiMet_1005853	Phage protein	streptococcus suis P1/7	50.61
HuiMet_100586	HuiMet_1005865	Phage protein	streptococcus suis P1/7	29.69
HuiMet_100586	HuiMet_1005866	Phage protein	streptococcus suis P1/7	39.66
HuiMet_100589	HuiMet_1005891	DNA polymerase III alpha subunit (EC 2.7.7.7)	Saccharomonospora phage PIS 136	33.8
HuiMet_100589	HuiMet_1005892	Phage protein	streptococcus suis P1/7	43.52
HuiMet_100590	HuiMet_1005904	DNA primase/helicase, phage-associated	Siphoviridae Listeria phage B025	36.05
HuiMet_100590	HuiMet_1005906	Phage replicative DNA helicase, repA # ACLAME 230	Listonella pelagia phage phiHSIC	50.85
HuiMet_100592	HuiMet_1005921	Phage protein	streptococcus suis P1/7	49.63
HuiMet_100592	HuiMet_1005922	Phage protein	streptococcus suis P1/7	43.95
HuiMet_100593	HuiMet_1005933	Phage protein	streptococcus suis P1/7	31.28
HuiMet_100597	HuiMet_1005972	Phage protein	streptococcus suis P1/7	30.95
HuiMet_100604	HuiMet_1006043	Phage protein	streptococcus suis P1/7	22.76
HuiMet_100606	HuiMet_1006065	Phage protein	streptococcus suis P1/7	23.56
HuiMet_100609	HuiMet_1006091	Phage protein	streptococcus suis P1/7	42.28
HuiMet_100612	HuiMet_1006122	Phage protein	streptococcus suis P1/7	35
HuiMet_100613	HuiMet_1006132	Phage protein	streptococcus suis P1/7	35
HuiMet_100614	HuiMet_1006142	Phage protein	streptococcus suis P1/7	41.64
HuiMet_100614	HuiMet_1006143	phosphoribosylaminoimidazole synthetase	Prochlorococcus phage P-SSM2.	25.76
HuiMet_100614	HuiMet_1006144	Gifsy-2 prophage protein	Siphoviridae Stenotrophomonas phage S1	30.06
HuiMet_100616	HuiMet_1006161	tRNA nucleotidyltransferase (EC 2.7.7.21) (EC 2.7.7.25)	Bacillus phage G	36.51
HuiMet_100617	HuiMet_1006171	Phage protein	streptococcus suis P1/7	40.31
HuiMet_100617	HuiMet_1006173	Phage protein	streptococcus suis P1/7	40.38
HuiMet_100617	HuiMet_1006174	Phage protein	streptococcus suis P1/7	39.39
HuiMet_100617	HuiMet_1006177	Phage protein	streptococcus suis P1/7	29.95
HuiMet_100618	HuiMet_1006185	Phage protein	streptococcus suis P1/7	23.35
HuiMet_100619	HuiMet_1006191	Phage protein	Bacillus phage G	25
HuiMet_100619	HuiMet_1006192	Phage protein	streptococcus suis P1/7	33.81
HuiMet_100620	HuiMet_1006201	Phage protein	streptococcus suis P1/7	31.35
HuiMet_100620	HuiMet_1006202	Serine protein kinase (prkA protein), P-loop containing	Thermus phage TMA DNA	27.58
HuiMet_100622	HuiMet_1006221	Phage protein	Pyrococcus abyssi virus 1	26.07
HuiMet_100623	HuiMet_1006234	Phage protein	streptococcus suis P1/7	33
HuiMet_100623	HuiMet_1006236	Phage protein	streptococcus suis P1/7	32.04
HuiMet_100624	HuiMet_1006241	Phage protein	streptococcus suis P1/7	40
HuiMet_100625	HuiMet_1006253	Phage protein	streptococcus suis P1/7	27.56
HuiMet_100629	HuiMet_1006295	Phage protein	streptococcus suis P1/7	72.73
HuiMet_100629	HuiMet_1006296	Phage protein	streptococcus suis P1/7	74.16
HuiMet_100629	HuiMet_1006297	Phage protein	streptococcus suis P1/7	47.12
HuiMet_100629	HuiMet_1006298	Phage protein	streptococcus suis P1/7	67.59
HuiMet_100630	HuiMet_1006301	Phage protein	streptococcus suis P1/7	34
HuiMet_100632	HuiMet_1006322	Phage protein	streptococcus suis P1/7	30.11
HuiMet_100634	HuiMet_1006341	Phage protein	streptococcus suis P1/7	32.14
HuiMet_100634	HuiMet_1006342	Phage protein	streptococcus suis P1/7	23.56
HuiMet_100635	HuiMet_1006352	Phage protein	streptococcus suis P1/7	39.82
HuiMet_100639	HuiMet_1006391	Phage protein	streptococcus suis P1/7	48.87
HuiMet_100639	HuiMet_1006392	Phage protein	streptococcus suis P1/7	59.77
HuiMet_100639	HuiMet_1006393	Phage protein	streptococcus suis P1/7	47.79
HuiMet_100641	HuiMet_1006413	Substrate-binding region of ABC-type glycine betaine transport system	Bacillus phage G	32.63
HuiMet_100642	HuiMet_1006422	Phage protein	streptococcus suis P1/7	41.75
HuiMet_100642	HuiMet_1006423	Phage protein	streptococcus suis P1/7	39.33
HuiMet_100644	HuiMet_1006443	Phage protein	streptococcus suis P1/7	34.25
HuiMet_100645	HuiMet_1006452	Phage tail tape measure	Bacteriophage SPBc2	29.38
HuiMet_100645	HuiMet_1006453	Phage transcriptional regulator # ACLAME 984	Bacteriophage phi1026b	32
HuiMet_100648	HuiMet_1006482	Phage anti-termination	Viruses Pseudomonas phage PA11 Viruses.	30.59
HuiMet_100649	HuiMet_1006491	Phage protein	streptococcus suis P1/7	34.08
HuiMet_100649	HuiMet_1006492	Phage transcriptional regulator # ACLAME 984	Bacteriophage phi1026b	24.05
HuiMet_100650	HuiMet_1006503	Phage protein	streptococcus suis P1/7	33.53
HuiMet_100651	HuiMet_1006512	Cobalt-precorrin-3b C17-methyltransferase	Nitrososphaera phage Pro-Nvie1	30.15
HuiMet_100653	HuiMet_1006531	Phage protein	streptococcus suis P1/7	38.71
HuiMet_100653	HuiMet_1006532	putative carbohydrate kinase	Prochlorococcus phage P-SSM2.	28.73
HuiMet_100653	HuiMet_1006533	Phage protein	streptococcus suis P1/7	27.64
HuiMet_100654	HuiMet_1006541	Phage (Mu-like) virion morphogenesis protein	Burkholderia cenocepacia phage BcepMu	45.99
HuiMet_100654	HuiMet_1006542	Phage protein # ACLAME 132	Bacteriophage B3	45.73
HuiMet_100654	HuiMet_1006543	Phage protein	Cyanophage S-TIM5	34.58
HuiMet_100655	HuiMet_1006552	Phage protein	streptococcus suis P1/7	30.23
HuiMet_100655	HuiMet_1006553	Phage protein	streptococcus suis P1/7	25.88
HuiMet_100656	HuiMet_1006562	Phage cI repressor # ACLAME 5	Siphoviridae Lactobacillus phage KC5a	36.36
HuiMet_100656	HuiMet_1006563	Phage protein	Enterobacteria phage If1	36.48
HuiMet_100656	HuiMet_1006564	Phage ssDNA binding protein #Inoviridae protein Gp5	Inovirus Enterobacteria phage fd	37.65
HuiMet_100658	HuiMet_1006583	Phage protein	streptococcus suis P1/7	41.58
HuiMet_100659	HuiMet_1006592	Phage protein	streptococcus suis P1/7	24.43
HuiMet_100659	HuiMet_1006593	Phage protein	streptococcus suis P1/7	26.47
HuiMet_100659	HuiMet_1006594	Phage protein	streptococcus suis P1/7	23.25
HuiMet_100660	HuiMet_1006602	Phage protein	streptococcus suis P1/7	36.68
HuiMet_100660	HuiMet_1006606	Phage protein	streptococcus suis P1/7	44.86
HuiMet_100664	HuiMet_1006642	Phage protein	streptococcus suis P1/7	27.75
HuiMet_100664	HuiMet_1006644	Phage protein	streptococcus suis P1/7	46.15
HuiMet_100665	HuiMet_1006651	Phage protein	streptococcus suis P1/7	38.42
HuiMet_100665	HuiMet_1006653	Phage protein	streptococcus suis P1/7	27.03
HuiMet_100665	HuiMet_1006654	Phage protein	streptococcus suis P1/7	28.99
HuiMet_100667	HuiMet_1006671	Phage protein	streptococcus suis P1/7	26.84
HuiMet_100667	HuiMet_1006674	Phage protein	streptococcus suis P1/7	35.09
HuiMet_100668	HuiMet_1006685	Phage protein	streptococcus suis P1/7	34.65
HuiMet_100669	HuiMet_1006695	Phage protein	streptococcus suis P1/7	47.22
HuiMet_100670	HuiMet_1006706	peptidase, M23/M37 family	Planktothrix phage PaV-LD	43.97
HuiMet_100671	HuiMet_1006713	Phage protein	streptococcus suis P1/7	23.87
HuiMet_100671	HuiMet_1006714	Phage protein	streptococcus suis P1/7	34.02
HuiMet_100672	HuiMet_1006725	Phage protein	streptococcus suis P1/7	26.06
HuiMet_100673	HuiMet_1006731	Type II restriction-modification system methylation subunit	Enterobacteria phage phi92	63.71
HuiMet_100673	HuiMet_1006732	Phage protein # ACLAME 116	Podoviridae Bacteriophage APSE-2	31.9
HuiMet_100673	HuiMet_1006733	Phage protein # ACLAME 116	Bordetella phage BIP-1	44.39
HuiMet_100673	HuiMet_1006738	DNA primase/helicase, phage-associated	Burkholderia cepacia phage BcepNazgul	24.5
HuiMet_100674	HuiMet_1006741	Phage protein	streptococcus suis P1/7	33.33
HuiMet_100674	HuiMet_1006742	Phage protein	streptococcus suis P1/7	55.2
HuiMet_100674	HuiMet_1006744	Phage protein	streptococcus suis P1/7	29.76
HuiMet_100675	HuiMet_1006751	Phage protein	streptococcus suis P1/7	38.92
HuiMet_100677	HuiMet_1006772	Phage protein	streptococcus suis P1/7	51.72
HuiMet_100678	HuiMet_1006783	Phage protein	streptococcus suis P1/7	28.03
HuiMet_100679	HuiMet_1006792	Phage protein	streptococcus suis P1/7	33.48
HuiMet_100680	HuiMet_1006801	Phage protein	streptococcus suis P1/7	45.31
HuiMet_100680	HuiMet_1006802	Phage protein	streptococcus suis P1/7	24.05
HuiMet_100680	HuiMet_1006803	Phage protein	Bacillus phage G	27.53
HuiMet_100681	HuiMet_1006817	Phage protein	streptococcus suis P1/7	29.81
HuiMet_100684	HuiMet_1006844	Phage protein	Bacteriophage RM 378	25
HuiMet_100686	HuiMet_1006863	Phage protein	streptococcus suis P1/7	29.44
HuiMet_100688	HuiMet_1006882	ATP-dependent Clp protease proteolytic subunit (EC 3.4.21.92)	Enterobacteria phage vB_KleM-RaK2	35.56
HuiMet_100688	HuiMet_1006883	DNA polymerase (EC 2.7.7.7), phage-associated #T4-like phage gp43 #T4 GC0178	Campylobacter phage CP220	36.8
HuiMet_100688	HuiMet_1006884	Phage protein	Enterococcus phage BC-611 DNA	38.6
HuiMet_100688	HuiMet_1006885	DNA polymerase (EC 2.7.7.7), phage-associated #T4-like phage gp43 #T4 GC0178	Campylobacter phage CP220	35.7
HuiMet_100691	HuiMet_1006913	O-antigen acetylase	P22-like viruses Salmonella phage c341	52.05
HuiMet_100693	HuiMet_1006932	Phage protein	streptococcus suis P1/7	26.62
HuiMet_100695	HuiMet_1006951	Phage protein	Halocynthia phage JM-2012	38.46
HuiMet_100698	HuiMet_1006981	Phage protein	streptococcus suis P1/7	30.11
HuiMet_100698	HuiMet_1006985	Phage protein	streptococcus suis P1/7	43.75
HuiMet_100699	HuiMet_1006993	Phage protein	streptococcus suis P1/7	35.08
HuiMet_100700	HuiMet_1007002	Phage protein	Pseudomonas phage PhiPA3	22.7
HuiMet_100701	HuiMet_1007011	Phage protein	streptococcus suis P1/7	49.86
HuiMet_100701	HuiMet_1007012	Phage protein	streptococcus suis P1/7	26.9
HuiMet_100701	HuiMet_1007013	Phage protein	streptococcus suis P1/7	30.46
HuiMet_100702	HuiMet_1007023	Phage protein	streptococcus suis P1/7	30.9
HuiMet_100702	HuiMet_1007025	Phage protein	streptococcus suis P1/7	35.53
HuiMet_100703	HuiMet_1007034	Phage protein	streptococcus suis P1/7	36.54
HuiMet_100705	HuiMet_1007051	Phage protein	streptococcus suis P1/7	28.78
HuiMet_100706	HuiMet_1007066	Phage protein	streptococcus suis P1/7	29.95
HuiMet_100707	HuiMet_1007074	Phage protein	streptococcus suis P1/7	42.06
HuiMet_100707	HuiMet_1007075	Phage protein	streptococcus suis P1/7	50
HuiMet_100708	HuiMet_1007083	Phage protein	streptococcus suis P1/7	33.9
HuiMet_100708	HuiMet_1007084	Phage protein	streptococcus suis P1/7	40.17
HuiMet_100709	HuiMet_1007091	Phage protein	streptococcus suis P1/7	45.3
HuiMet_100709	HuiMet_1007093	Phage protein	streptococcus suis P1/7	28.37
HuiMet_100710	HuiMet_1007106	Phage protein	streptococcus suis P1/7	28.17
HuiMet_100711	HuiMet_1007112	Phage protein	streptococcus suis P1/7	45.92
HuiMet_100711	HuiMet_1007113	Phage protein	streptococcus suis P1/7	39.42
HuiMet_100712	HuiMet_1007122	Phage protein	streptococcus suis P1/7	46.15
HuiMet_100715	HuiMet_1007151	Phage protein	streptococcus suis P1/7	27.61
HuiMet_100715	HuiMet_1007152	Phage protein	streptococcus suis P1/7	25.57
HuiMet_100718	HuiMet_1007182	Phage protein	Bacillus phage G	35.12
HuiMet_100719	HuiMet_1007193	Phage protein	streptococcus suis P1/7	46.34
HuiMet_100721	HuiMet_1007211	Phage protein	streptococcus suis P1/7	58.33
HuiMet_100721	HuiMet_1007212	Phage protein	streptococcus suis P1/7	37.91
HuiMet_100722	HuiMet_1007223	Phage protein	streptococcus suis P1/7	41.26
HuiMet_100724	HuiMet_1007245	Phage protein	streptococcus suis P1/7	26.26
HuiMet_100725	HuiMet_1007253	Phage protein	streptococcus suis P1/7	41.43
HuiMet_100727	HuiMet_1007271	Phage protein	streptococcus suis P1/7	41.25
HuiMet_100727	HuiMet_1007272	Phage protein	streptococcus suis P1/7	64.71
HuiMet_100727	HuiMet_1007273	Phage protein	streptococcus suis P1/7	47.91
HuiMet_100728	HuiMet_1007283	Phage protein	streptococcus suis P1/7	29.56
HuiMet_100728	HuiMet_1007284	Phage protein	streptococcus suis P1/7	37.04
HuiMet_100728	HuiMet_1007285	Phage replicative DNA helicase (EC 3.6.1.-)	P1-like viruses Enterobacteria phage P7	72.86
HuiMet_100730	HuiMet_1007302	Phage DNA helicase # ACLAME 96	Bacteriophage RM 378	27.39
HuiMet_100731	HuiMet_1007314	Type II, 5-methyl-cytosine DNA methyltransferase	Siphoviridae Thermus phage P74-26	38.55
HuiMet_100733	HuiMet_1007336	Phage protein	streptococcus suis P1/7	39.47
HuiMet_100734	HuiMet_1007343	Phage protein	streptococcus suis P1/7	42.95
HuiMet_100735	HuiMet_1007355	Phage protein	streptococcus suis P1/7	53.33
HuiMet_100735	HuiMet_1007356	Phage protein	streptococcus suis P1/7	52.48
HuiMet_100736	HuiMet_1007361	Phage protein	streptococcus suis P1/7	64.57
HuiMet_100736	HuiMet_1007362	Phage protein	streptococcus suis P1/7	61.18
HuiMet_100736	HuiMet_1007363	Phage protein	streptococcus suis P1/7	63.89
HuiMet_100737	HuiMet_1007373	Phage protein	streptococcus suis P1/7	47.24
HuiMet_100737	HuiMet_1007374	Phage protein	streptococcus suis P1/7	30.71
HuiMet_100739	HuiMet_1007391	Phage protein	streptococcus suis P1/7	24.79
HuiMet_100740	HuiMet_1007403	Phage protein	Bacillus phage G	31.45
HuiMet_100744	HuiMet_1007441	Phage protein	Aeromonas phage phiAS5.	30.41
HuiMet_100745	HuiMet_1007451	Phage protein	streptococcus suis P1/7	48.72
HuiMet_100745	HuiMet_1007452	Phage protein	streptococcus suis P1/7	35.89
HuiMet_100746	HuiMet_1007463	putative glutaredoxin	Clostridium phage phiCTP1.	33.87
HuiMet_100748	HuiMet_1007482	Phage protein	Synechococcus phage S-ShM2	41.48
HuiMet_100748	HuiMet_1007485	Phage protein	streptococcus suis P1/7	32.97
HuiMet_100751	HuiMet_1007515	Phage protein	streptococcus suis P1/7	26.06
HuiMet_100752	HuiMet_1007523	Phage protein	streptococcus suis P1/7	41.67
HuiMet_100752	HuiMet_1007524	Phage protein	streptococcus suis P1/7	30.54
HuiMet_100754	HuiMet_1007541	Phage protein	streptococcus suis P1/7	25.99
HuiMet_100755	HuiMet_1007552	Phage protein	streptococcus suis P1/7	36.02
HuiMet_100756	HuiMet_1007561	Phage protein	streptococcus suis P1/7	32.08
HuiMet_100756	HuiMet_1007564	Phage transcriptional regulator # ACLAME 984	Bacteriophage phi1026b	27.35
HuiMet_100758	HuiMet_1007583	Phage protein	streptococcus suis P1/7	26.07
HuiMet_100758	HuiMet_1007584	Phage protein	streptococcus suis P1/7	43.71
HuiMet_100758	HuiMet_1007585	Phage protein	streptococcus suis P1/7	43.48
HuiMet_100758	HuiMet_1007586	Phage protein	streptococcus suis P1/7	36.51
HuiMet_100759	HuiMet_1007595	Phage protein	streptococcus suis P1/7	50.38
HuiMet_100761	HuiMet_1007611	Phage protein	streptococcus suis P1/7	33.33
HuiMet_100765	HuiMet_1007653	Phage protein	streptococcus suis P1/7	26.41
HuiMet_100770	HuiMet_1007701	Phage protein	streptococcus suis P1/7	40.51
HuiMet_100770	HuiMet_1007702	Phage protein	streptococcus suis P1/7	48.14
HuiMet_100770	HuiMet_1007703	Phage protein	streptococcus suis P1/7	60.47
HuiMet_100771	HuiMet_1007711	Phage protein	streptococcus suis P1/7	33.97
HuiMet_100773	HuiMet_1007731	Phage protein	streptococcus suis P1/7	34.94
HuiMet_100773	HuiMet_1007732	Phage protein	streptococcus suis P1/7	37.93
HuiMet_100774	HuiMet_1007745	Phage protein	Enterobacteria phage CC31.	60.36
HuiMet_100775	HuiMet_1007754	Phage protein	streptococcus suis P1/7	25.84
HuiMet_100778	HuiMet_1007781	Phage protein	streptococcus suis P1/7	55.56
HuiMet_100778	HuiMet_1007782	Phage protein	streptococcus suis P1/7	28.69
HuiMet_100778	HuiMet_1007783	Phage protein	streptococcus suis P1/7	55.45
HuiMet_100778	HuiMet_1007784	Phage protein	streptococcus suis P1/7	36.21
HuiMet_100778	HuiMet_1007785	Phage protein	streptococcus suis P1/7	68.42
HuiMet_100779	HuiMet_1007793	Phage protein	streptococcus suis P1/7	47.17
HuiMet_100779	HuiMet_1007796	site-specific recombinase, phage integrase family protein	Mycobacterium phage Redi	26.37
HuiMet_100781	HuiMet_1007811	HNH homing endonuclease	Deep-sea thermophilic phage D6E	37.62
HuiMet_100781	HuiMet_1007813	HNH homing endonuclease # Phage intron	Myoviridae Escherichia phage rv5	34.39
HuiMet_100781	HuiMet_1007814	Phage capsid and scaffold	T7-like viruses Ralstonia phage RSB1	42.77
HuiMet_100781	HuiMet_1007815	HNH homing endonuclease # Phage intron	Bacteriophage r1t	36.91
HuiMet_100781	HuiMet_1007817	Tail tubular protein A	Escherichia phage phiKT	25.16
HuiMet_100783	HuiMet_1007832	Phage protein	streptococcus suis P1/7	42.39
HuiMet_100784	HuiMet_1007841	Phage protein	streptococcus suis P1/7	36.64
HuiMet_100784	HuiMet_1007842	Phage protein	Bacillus phage G	24.44
HuiMet_100785	HuiMet_1007853	Phage protein	streptococcus suis P1/7	45.69
HuiMet_100786	HuiMet_1007862	tRNA nucleotidyltransferase (EC 2.7.7.25)	Siphoviridae Mycobacterium phage Wildcat	36.2
HuiMet_100786	HuiMet_1007863	Phage protein	streptococcus suis P1/7	30.99
HuiMet_100786	HuiMet_1007864	Phage protein	streptococcus suis P1/7	43.75
HuiMet_100787	HuiMet_1007871	Phage protein	streptococcus suis P1/7	54.37
HuiMet_100787	HuiMet_1007872	Phage protein	streptococcus suis P1/7	32.09
HuiMet_100787	HuiMet_1007874	Phage protein	streptococcus suis P1/7	49.84
HuiMet_100789	HuiMet_1007891	Phage protein	streptococcus suis P1/7	40.87
HuiMet_100789	HuiMet_1007893	Phage protein	streptococcus suis P1/7	31.32
HuiMet_100790	HuiMet_1007904	Phage lysin, 1,4-beta-N-acetylmuramidase (EC 3.2.1.17) or lysozyme #Protein S in phage lambda # ACLAME 237	Myoviridae Microcystis phage Ma-LMM01	43.64
HuiMet_100792	HuiMet_1007922	Phage protein	streptococcus suis P1/7	37.8
HuiMet_100793	HuiMet_1007934	Phage protein	streptococcus suis P1/7	31.51
HuiMet_100793	HuiMet_1007935	Phage protein	streptococcus suis P1/7	31.37
HuiMet_100794	HuiMet_1007941	Phage protein	streptococcus suis P1/7	35.48
HuiMet_100794	HuiMet_1007945	Phage protein	streptococcus suis P1/7	30.83
HuiMet_100796	HuiMet_1007963	Phage protein	streptococcus suis P1/7	28.94
HuiMet_100797	HuiMet_1007972	Phage protein	streptococcus suis P1/7	24.26
HuiMet_100797	HuiMet_1007973	Phage protein	streptococcus suis P1/7	52.61
HuiMet_100797	HuiMet_1007974	Phage protein	streptococcus suis P1/7	40.95
HuiMet_100797	HuiMet_1007975	Phage protein	streptococcus suis P1/7	58.97
HuiMet_100798	HuiMet_1007981	Phage protein	streptococcus suis P1/7	28.92
HuiMet_100799	HuiMet_1007992	Phage protein	streptococcus suis P1/7	36.47
HuiMet_100801	HuiMet_1008012	Phage protein	streptococcus suis P1/7	40.21
HuiMet_100808	HuiMet_1008081	Cyanophage-encoded tryptophan halogenase (EC 1.14.14.7), PrnA #T4 GC0212	Myoviridae Synechococcus phage syn9	35
HuiMet_100808	HuiMet_1008084	Phage protein	streptococcus suis P1/7	30.56
HuiMet_100809	HuiMet_1008095	Phage protein	streptococcus suis P1/7	27.63
HuiMet_100811	HuiMet_1008112	Phage protein	streptococcus suis P1/7	25.85
HuiMet_100812	HuiMet_1008125	Phage protein	Campylobacter phage CPt10	22.16
HuiMet_100815	HuiMet_1008152	Phage protein	streptococcus suis P1/7	35.06
HuiMet_100817	HuiMet_1008171	Phage protein	streptococcus suis P1/7	38.16
HuiMet_100817	HuiMet_1008172	Phage protein	streptococcus suis P1/7	28.68
HuiMet_100817	HuiMet_1008173	Phage protein	streptococcus suis P1/7	30.57
HuiMet_100818	HuiMet_1008181	Alkaline phosphatase (EC 3.1.3.1)	Synechococcus phage S-SM2	35.42
HuiMet_100819	HuiMet_1008193	Phage protein	streptococcus suis P1/7	39.17
HuiMet_100819	HuiMet_1008196	Phage protein	streptococcus suis P1/7	35.85
HuiMet_100824	HuiMet_1008244	Phage protein	streptococcus suis P1/7	33.18
HuiMet_100825	HuiMet_1008253	Single-stranded DNA-binding protein	Vibrio phage VvAW1	43.64
HuiMet_100825	HuiMet_1008254	Phage protein	streptococcus suis P1/7	28.68
HuiMet_100826	HuiMet_1008261	Phage protein	streptococcus suis P1/7	29.57
HuiMet_100826	HuiMet_1008263	Phage protein	streptococcus suis P1/7	36.05
HuiMet_100827	HuiMet_1008274	Phage protein	Bacillus phage G	31.68
HuiMet_100828	HuiMet_1008282	Phage pentapeptide repeat family protein # ACLAME 560	Salmonella typhimurium bacteriophage ST104	36.28
HuiMet_100828	HuiMet_1008285	Phage protein	streptococcus suis P1/7	27.58
HuiMet_100832	HuiMet_1008321	Phage protein	streptococcus suis P1/7	49.2
HuiMet_100833	HuiMet_1008332	Phage protein	streptococcus suis P1/7	30
HuiMet_100833	HuiMet_1008333	Phage protein	streptococcus suis P1/7	25.44
HuiMet_100834	HuiMet_1008342	Phage capsid and scaffold	Podoviridae Phormidium phage Pf-WMP3	31.16
HuiMet_100835	HuiMet_1008354	Phage protein	streptococcus suis P1/7	23.88
HuiMet_100836	HuiMet_1008362	Phage protein	streptococcus suis P1/7	35.15
HuiMet_100838	HuiMet_1008381	Phage protein	streptococcus suis P1/7	22.48
HuiMet_100839	HuiMet_1008392	Phage protein	streptococcus suis P1/7	30.85
HuiMet_100840	HuiMet_1008404	Phage protein	streptococcus suis P1/7	23.58
HuiMet_100840	HuiMet_1008405	Phage protein	Bacillus phage G	28.25
HuiMet_100841	HuiMet_1008411	Ferredoxin	Pseudomonas phage OBP	40.74
HuiMet_100843	HuiMet_1008432	Phage protein	streptococcus suis P1/7	37.55
HuiMet_100845	HuiMet_1008455	Phage protein	streptococcus suis P1/7	53.37
HuiMet_100845	HuiMet_1008456	Phage protein	streptococcus suis P1/7	38.95
HuiMet_100846	HuiMet_1008464	Phage protein	Siphoviridae Microbacterium phage Min1	23.33
HuiMet_100847	HuiMet_1008472	Phage protein	streptococcus suis P1/7	33.2
HuiMet_100847	HuiMet_1008473	Phage protein	streptococcus suis P1/7	39.86
HuiMet_100847	HuiMet_1008475	Phage protein	streptococcus suis P1/7	62.2
HuiMet_100848	HuiMet_1008482	Phage protein	streptococcus suis P1/7	31.79
HuiMet_100849	HuiMet_1008493	Phage transcriptional regulator # ACLAME 984	Bacteriophage phi1026b	26.01
HuiMet_100849	HuiMet_1008495	Phage protein	streptococcus suis P1/7	50
HuiMet_100851	HuiMet_1008511	Phage protein	streptococcus suis P1/7	33.46
HuiMet_100852	HuiMet_1008523	Phage protein	streptococcus suis P1/7	25.41
HuiMet_100853	HuiMet_1008532	Recombinase CRE	P1-like viruses Enterobacteria phage P7	26.69
HuiMet_100853	HuiMet_1008534	Phage protein	streptococcus suis P1/7	25.08
HuiMet_100854	HuiMet_1008543	Phage protein	streptococcus suis P1/7	25.74
HuiMet_100855	HuiMet_1008551	Phage protein	streptococcus suis P1/7	53.37
HuiMet_100856	HuiMet_1008561	Phage assembly protein #Inoviridae protein Gp4	Enterobacteria phage Ike	27.81
HuiMet_100857	HuiMet_1008573	Phage protein	streptococcus suis P1/7	33.05
HuiMet_100857	HuiMet_1008574	Phage protein	streptococcus suis P1/7	38.8
HuiMet_100859	HuiMet_1008592	Phage tail tape measure	Streptococcus thermophilus bacteriophage 2972	22.57
HuiMet_100860	HuiMet_1008602	Phage protein	streptococcus suis P1/7	36
HuiMet_100860	HuiMet_1008603	Phage protein	streptococcus suis P1/7	32.09
HuiMet_100860	HuiMet_1008607	Phage protein	streptococcus suis P1/7	53.27
HuiMet_100862	HuiMet_1008622	Phage protein	streptococcus suis P1/7	56.2
HuiMet_100862	HuiMet_1008623	Phage protein	streptococcus suis P1/7	51.02
HuiMet_100862	HuiMet_1008624	Phage protein	streptococcus suis P1/7	35.15
HuiMet_100862	HuiMet_1008625	Phage protein	streptococcus suis P1/7	49.12
HuiMet_100864	HuiMet_1008641	Phage protein	streptococcus suis P1/7	41.23
HuiMet_100864	HuiMet_1008642	Phage protein	streptococcus suis P1/7	41.7
HuiMet_100868	HuiMet_1008681	Phage protein	streptococcus suis P1/7	38.64
HuiMet_100868	HuiMet_1008682	Phage protein	streptococcus suis P1/7	36.53
HuiMet_100868	HuiMet_1008683	Phage protein	streptococcus suis P1/7	55.81
HuiMet_100868	HuiMet_1008684	Phage protein	streptococcus suis P1/7	38.93
HuiMet_100869	HuiMet_1008694	Phage protein	streptococcus suis P1/7	43.89
HuiMet_100871	HuiMet_1008712	Phage protein	streptococcus suis P1/7	33.21
HuiMet_100871	HuiMet_1008713	Phage protein	streptococcus suis P1/7	41.33
HuiMet_100873	HuiMet_1008733	Phage protein	streptococcus suis P1/7	31.25
HuiMet_100873	HuiMet_1008735	Phage protein	streptococcus suis P1/7	36.39
HuiMet_100874	HuiMet_1008743	Phage protein	Bacteriophage 44RR2.8t	23.57
HuiMet_100875	HuiMet_1008751	Phage protein	streptococcus suis P1/7	39.53
HuiMet_100875	HuiMet_1008753	Phage protein	streptococcus suis P1/7	27.66
HuiMet_100879	HuiMet_1008794	Phage protein	streptococcus suis P1/7	25.79
HuiMet_100881	HuiMet_1008811	Phage protein	streptococcus suis P1/7	40.34
HuiMet_100881	HuiMet_1008813	Phage protein	streptococcus suis P1/7	31.39
HuiMet_100881	HuiMet_1008814	Phage protein	streptococcus suis P1/7	45.6
HuiMet_100882	HuiMet_1008821	Phage protein	streptococcus suis P1/7	23.04
HuiMet_100882	HuiMet_1008822	Phage protein	streptococcus suis P1/7	38.26
HuiMet_100882	HuiMet_1008823	Phage protein	streptococcus suis P1/7	27.22
HuiMet_100884	HuiMet_1008842	Phage protein	streptococcus suis P1/7	24.47
HuiMet_100884	HuiMet_1008843	Phage protein	streptococcus suis P1/7	27.56
HuiMet_100885	HuiMet_1008851	Phage transcriptional regulator # ACLAME 984	Bacteriophage phi1026b	21.03
HuiMet_100885	HuiMet_1008855	Phage protein	streptococcus suis P1/7	30.12
HuiMet_100887	HuiMet_1008877	tRNA nucleotidyltransferase (EC 2.7.7.21) (EC 2.7.7.25)	Bacillus phage G	32.75
HuiMet_100888	HuiMet_1008881	Phage protein	streptococcus suis P1/7	30.29
HuiMet_100888	HuiMet_1008882	Phage protein	streptococcus suis P1/7	51.01
HuiMet_100888	HuiMet_1008885	Phage protein	Mycophage Send513	40
HuiMet_100888	HuiMet_1008886	Phage protein	streptococcus suis P1/7	36.87
HuiMet_100889	HuiMet_1008892	Phage protein	streptococcus suis P1/7	49.55
HuiMet_100891	HuiMet_1008914	Phage protein	streptococcus suis P1/7	31.41
HuiMet_100892	HuiMet_1008922	Phage protein	streptococcus suis P1/7	43.93
HuiMet_100893	HuiMet_1008933	Phage protein	streptococcus suis P1/7	31.61
HuiMet_100893	HuiMet_1008934	Phage protein	streptococcus suis P1/7	56.06
HuiMet_100893	HuiMet_1008935	Phage protein	streptococcus suis P1/7	56.82
HuiMet_100893	HuiMet_1008936	Phage protein	streptococcus suis P1/7	46.39
HuiMet_100893	HuiMet_1008937	Phage protein	streptococcus suis P1/7	72.45
HuiMet_100895	HuiMet_1008952	Phage protein	streptococcus suis P1/7	34.09
HuiMet_100895	HuiMet_1008953	Phage protein	streptococcus suis P1/7	56.83
HuiMet_100895	HuiMet_1008954	Phage protein	streptococcus suis P1/7	54.59
HuiMet_100895	HuiMet_1008955	Phage protein	streptococcus suis P1/7	29.45
HuiMet_100895	HuiMet_1008956	Phage protein	streptococcus suis P1/7	58.21
HuiMet_100896	HuiMet_1008962	SOS-response repressor and protease LexA (EC 3.4.21.88) # ACLAME 577	Shigella flexneri bacteriophage V	41.76
HuiMet_100896	HuiMet_1008964	Phage protein	streptococcus suis P1/7	42.68
HuiMet_100897	HuiMet_1008972	Phage protein	streptococcus suis P1/7	25.57
HuiMet_100897	HuiMet_1008973	Phage protein	streptococcus suis P1/7	37.23
HuiMet_100897	HuiMet_1008974	Phage protein	streptococcus suis P1/7	31.3
HuiMet_100898	HuiMet_1008984	Phage protein	streptococcus suis P1/7	24.56
HuiMet_100898	HuiMet_1008985	Phage protein	Bacillus phage G	26.13
HuiMet_100899	HuiMet_1008991	Phage protein	streptococcus suis P1/7	37.36
HuiMet_100899	HuiMet_1008994	Phage protein	streptococcus suis P1/7	53.95
HuiMet_100900	HuiMet_1009002	Phage protein	streptococcus suis P1/7	30.66
HuiMet_100901	HuiMet_1009012	Phage protein	Myoviridae Bacillus phage 0305phi8-36	33.8
HuiMet_100902	HuiMet_1009023	Phage protein	streptococcus suis P1/7	30.08
HuiMet_100902	HuiMet_1009024	Phage protein	Bacillus phage G	32
HuiMet_100903	HuiMet_1009034	Phage endopeptidase # ACLAME 35	Bacteriophage phi3626	35.78
HuiMet_100904	HuiMet_1009041	Phage protein	streptococcus suis P1/7	63.46
HuiMet_100904	HuiMet_1009042	Phage protein	streptococcus suis P1/7	58.49
HuiMet_100904	HuiMet_1009043	Phage protein	streptococcus suis P1/7	43.9
HuiMet_100904	HuiMet_1009044	Phage protein	streptococcus suis P1/7	34.56
HuiMet_100904	HuiMet_1009045	Phage protein	streptococcus suis P1/7	55.17
HuiMet_100904	HuiMet_1009046	Phage protein	streptococcus suis P1/7	62.75
HuiMet_100905	HuiMet_1009052	Phage protein	streptococcus suis P1/7	25.56
HuiMet_100908	HuiMet_1009081	Phage protein	streptococcus suis P1/7	38.98
HuiMet_100909	HuiMet_1009093	Phage protein	streptococcus suis P1/7	23.38
HuiMet_100910	HuiMet_1009102	Phage protein	streptococcus suis P1/7	55.61
HuiMet_100910	HuiMet_1009103	Phage protein	streptococcus suis P1/7	72
HuiMet_100910	HuiMet_1009104	Phage protein	streptococcus suis P1/7	48.65
HuiMet_100910	HuiMet_1009105	Phage protein	streptococcus suis P1/7	50
HuiMet_100910	HuiMet_1009106	Phage protein	streptococcus suis P1/7	43.43
HuiMet_100910	HuiMet_1009107	Phage protein	streptococcus suis P1/7	70.73
HuiMet_100910	HuiMet_1009108	Phage protein	streptococcus suis P1/7	50.37
HuiMet_100912	HuiMet_1009121	Phage protein	streptococcus suis P1/7	59.02
HuiMet_100912	HuiMet_1009122	Phage protein	streptococcus suis P1/7	31.91
HuiMet_100912	HuiMet_1009123	Phage protein	streptococcus suis P1/7	34.96
HuiMet_100916	HuiMet_1009165	Phage protein	streptococcus suis P1/7	28.77
HuiMet_100917	HuiMet_1009173	Phage protein	streptococcus suis P1/7	48.15
HuiMet_100918	HuiMet_1009181	Phage protein	streptococcus suis P1/7	31.08
HuiMet_100919	HuiMet_1009194	Phage protein	streptococcus suis P1/7	34.83
HuiMet_100922	HuiMet_1009221	DNA ligase (EC 6.5.1.2)	Bacillus phage G	25.25
HuiMet_100923	HuiMet_1009232	Phage protein	streptococcus suis P1/7	26.51
HuiMet_100929	HuiMet_1009291	Phage protein	streptococcus suis P1/7	32.11
HuiMet_100929	HuiMet_1009292	Phage protein	streptococcus suis P1/7	44.27
HuiMet_100929	HuiMet_1009293	Phage protein	streptococcus suis P1/7	47.06
HuiMet_100929	HuiMet_1009294	Phage protein	streptococcus suis P1/7	38.2
HuiMet_100933	HuiMet_1009332	Peptide deformylase (EC 3.5.1.88)	Synechococcus phage S-SSM7	37.66
HuiMet_100933	HuiMet_1009334	Phage protein	streptococcus suis P1/7	29.75
HuiMet_100934	HuiMet_1009341	Phage protein	streptococcus suis P1/7	33.09
HuiMet_100934	HuiMet_1009342	Phage protein	streptococcus suis P1/7	34.44
HuiMet_100934	HuiMet_1009344	Phage protein	streptococcus suis P1/7	31.65
HuiMet_100935	HuiMet_1009352	Phage endopeptidase # ACLAME 35	Bacteriophage phi3626	28.68
HuiMet_100935	HuiMet_1009354	Phage protein	streptococcus suis P1/7	40.44
HuiMet_100936	HuiMet_1009361	putative methyltransferase-endonuclease	Halovirus HF1	24.9
HuiMet_100936	HuiMet_1009362	Phage repressor	P2-like viruses Aeromonas phage phiO18P	35.05
HuiMet_100936	HuiMet_1009364	Phage repressor protein CII	K139-like phages Vibrio phage K139	35.47
HuiMet_100936	HuiMet_1009366	Phage protein	K139-like phages Vibrio phage K139	42.25
HuiMet_100937	HuiMet_1009374	Phage protein	streptococcus suis P1/7	28.14
HuiMet_100937	HuiMet_1009376	Phage protein	streptococcus suis P1/7	31.72
HuiMet_100938	HuiMet_1009381	Phage protein	streptococcus suis P1/7	37.5
HuiMet_100938	HuiMet_1009386	Phage protein	streptococcus suis P1/7	25.97
HuiMet_100939	HuiMet_1009391	Phage protein	streptococcus suis P1/7	45.49
HuiMet_100942	HuiMet_1009421	Phage replicative DNA helicase (EC 3.6.1.-)	P1-like viruses Enterobacteria phage P7	64.78
HuiMet_100943	HuiMet_1009432	Phage protein	streptococcus suis P1/7	31.96
HuiMet_100943	HuiMet_1009433	Phage protein	Vibriophage phi-pp2	34.82
HuiMet_100943	HuiMet_1009434	Phage protein	streptococcus suis P1/7	61.9
HuiMet_100943	HuiMet_1009436	Phage protein	streptococcus suis P1/7	46.3
HuiMet_100947	HuiMet_1009475	Phage protein	streptococcus suis P1/7	38.74
HuiMet_100948	HuiMet_1009482	Phage protein	Podoviridae Thalassomonas phage BA3	54.63
HuiMet_100948	HuiMet_1009483	Phage peptidase # ACLAME 1043	Vibriophage VpV262	29.63
HuiMet_100950	HuiMet_1009501	Phage protein	streptococcus suis P1/7	29.57
HuiMet_100950	HuiMet_1009502	Phage protein	streptococcus suis P1/7	25
HuiMet_100951	HuiMet_1009511	Phage protein	streptococcus suis P1/7	34.83
HuiMet_100952	HuiMet_1009522	Thymidine kinase (EC 2.7.1.21) #T4-like phage Tk protein #T4 GC1553	Enterobacteria phage RB69	48.92
HuiMet_100953	HuiMet_1009532	Phage protein	streptococcus suis P1/7	30.89
HuiMet_100953	HuiMet_1009533	Phage protein	streptococcus suis P1/7	25.42
HuiMet_100953	HuiMet_1009534	Phage protein	streptococcus suis P1/7	34.5
HuiMet_100954	HuiMet_1009541	Phage protein	Bacillus phage G	35
HuiMet_100956	HuiMet_1009561	Phage protein	streptococcus suis P1/7	51.52
HuiMet_100957	HuiMet_1009573	Phage protein	streptococcus suis P1/7	29.88
HuiMet_100958	HuiMet_1009581	DNA polymerase III alpha subunit (EC 2.7.7.7)	Saccharomonospora phage PIS 136	48.33
HuiMet_100958	HuiMet_1009582	DNA polymerase III alpha subunit (EC 2.7.7.7)	Myoviridae Bacillus phage 0305phi8-36	30
HuiMet_100958	HuiMet_1009583	DNA polymerase III alpha subunit (EC 2.7.7.7)	Saccharomonospora phage PIS 136	30.36
HuiMet_100958	HuiMet_1009584	Phage protein	streptococcus suis P1/7	40
HuiMet_100958	HuiMet_1009585	Phage protein	streptococcus suis P1/7	46.6
HuiMet_100960	HuiMet_1009606	Phage protein	streptococcus suis P1/7	65.95
HuiMet_100961	HuiMet_1009613	Phage protein	streptococcus suis P1/7	34.98
HuiMet_100962	HuiMet_1009621	Phage protein	streptococcus suis P1/7	75
HuiMet_100962	HuiMet_1009622	Phage protein	streptococcus suis P1/7	54.05
HuiMet_100962	HuiMet_1009623	Phage protein	streptococcus suis P1/7	67.47
HuiMet_100962	HuiMet_1009624	Phage protein	streptococcus suis P1/7	68
HuiMet_100962	HuiMet_1009625	Phage protein	streptococcus suis P1/7	63.31
HuiMet_100962	HuiMet_1009626	Phage protein	streptococcus suis P1/7	60.18
HuiMet_100963	HuiMet_1009633	Deoxyadenosine kinase (EC 2.7.1.76) / Deoxyguanosine kinase (EC 2.7.1.113)	Lactobacillus plantarum bacteriophage LP65	34.86
HuiMet_100963	HuiMet_1009634	ADP-L-glycero-D-manno-heptose-6-epimerase (EC 5.1.3.20)	Synechococcus phage S-SSM7	32.62
HuiMet_100964	HuiMet_1009643	Phage protein	streptococcus suis P1/7	35.52
HuiMet_100965	HuiMet_1009652	Phage protein	streptococcus suis P1/7	50.24
HuiMet_100967	HuiMet_1009673	Phage protein	streptococcus suis P1/7	29.29
HuiMet_100968	HuiMet_1009681	Phage protein	streptococcus suis P1/7	29.7
HuiMet_100968	HuiMet_1009683	Phage protein	Bacillus phage G	29.14
HuiMet_100969	HuiMet_1009693	Phage protein	streptococcus suis P1/7	22.13
HuiMet_100969	HuiMet_1009694	Phage protein	streptococcus suis P1/7	33.04
HuiMet_100970	HuiMet_1009701	Phage protein	streptococcus suis P1/7	45.19
HuiMet_100970	HuiMet_1009702	Phage protein	streptococcus suis P1/7	41.12
HuiMet_100970	HuiMet_1009703	Phage protein	streptococcus suis P1/7	29
HuiMet_100972	HuiMet_1009723	Phage protein	streptococcus suis P1/7	24.63
HuiMet_100972	HuiMet_1009724	Phage protein	streptococcus suis P1/7	49.3
HuiMet_100975	HuiMet_1009753	Phage protein	streptococcus suis P1/7	40.86
HuiMet_100977	HuiMet_1009773	Phage protein	streptococcus suis P1/7	39.57
HuiMet_100980	HuiMet_1009803	Phage protein	streptococcus suis P1/7	41.31
HuiMet_100981	HuiMet_1009813	Phage protein	streptococcus suis P1/7	38.03
HuiMet_100981	HuiMet_1009814	Phage protein	streptococcus suis P1/7	53.66
HuiMet_100981	HuiMet_1009815	Phage protein	streptococcus suis P1/7	55.15
HuiMet_100981	HuiMet_1009816	Phage protein	streptococcus suis P1/7	62.21
HuiMet_100982	HuiMet_1009821	Phage protein	Bacillus phage G	23.89
HuiMet_100982	HuiMet_1009822	Phage protein	streptococcus suis P1/7	36.64
HuiMet_100983	HuiMet_1009831	Phosphoribosylglycinamide formyltransferase (EC 2.1.2.2)	Prochlorococcus phage P-SSM7	38.1
HuiMet_100983	HuiMet_1009835	Phage protein	streptococcus suis P1/7	48.57
HuiMet_100984	HuiMet_1009841	Phage protein	streptococcus suis P1/7	39.49
HuiMet_100984	HuiMet_1009842	Phage protein	streptococcus suis P1/7	32.53
HuiMet_100985	HuiMet_1009853	Phage protein	streptococcus suis P1/7	26.57
HuiMet_100986	HuiMet_1009863	putative exonuclease	Acinetobacter phage phiAB1	28.89
HuiMet_100986	HuiMet_1009864	37L	Pseudomonas phage Bf7	29.27
HuiMet_100986	HuiMet_1009865	DNA polymerase I (EC 2.7.7.7)	Pantoea phage LIMEzero	38.44
HuiMet_100987	HuiMet_1009873	Phage protein	streptococcus suis P1/7	39.52
HuiMet_100987	HuiMet_1009874	Phage protein	streptococcus suis P1/7	55.15
HuiMet_100987	HuiMet_1009875	Phage protein	streptococcus suis P1/7	40.28
HuiMet_100989	HuiMet_1009891	Phage protein	Bacillus phage G	31.36
HuiMet_100990	HuiMet_1009902	Phage protein	streptococcus suis P1/7	41.33
HuiMet_100991	HuiMet_1009911	Phage protein	streptococcus suis P1/7	31.93
HuiMet_100992	HuiMet_1009922	Phage protein	Campylobacter phage CP220	51.27
HuiMet_100992	HuiMet_1009923	Phage protein	streptococcus suis P1/7	43.43
HuiMet_100993	HuiMet_1009932	Phage protein	Bacillus phage G	30.85
HuiMet_100994	HuiMet_1009942	Phage protein	Persicivirga phage P12024S	57.38
HuiMet_100994	HuiMet_1009943	T7-like phage primase/helicase protein	T7-like viruses Klebsiella phage K11	24.06
HuiMet_100997	HuiMet_1009972	Phage protein	streptococcus suis P1/7	32.18
HuiMet_100997	HuiMet_1009974	ATP-dependent Clp protease ATP-binding subunit ClpA	Enterobacteria phage vB_KleM-RaK2	30.67
HuiMet_100998	HuiMet_1009983	Phage protein	Bacillus phage G	27.31
HuiMet_100998	HuiMet_1009984	Phage protein	streptococcus suis P1/7	38.24
HuiMet_101001	HuiMet_1010015	Crossover junction endodeoxyribonuclease RuvC (EC 3.1.22.4)	Bacillus phage G	26.14
HuiMet_101003	HuiMet_1010031	Phage protein	streptococcus suis P1/7	30
HuiMet_101004	HuiMet_1010042	ADP-ribose pyrophosphatase (EC 3.6.1.13)	Lactobacillus plantarum bacteriophage LP65	28.87
HuiMet_101004	HuiMet_1010043	Phage protein	streptococcus suis P1/7	25.96
HuiMet_101007	HuiMet_1010072	Phage protein	streptococcus suis P1/7	38.32
HuiMet_101008	HuiMet_1010083	Phage protein	streptococcus suis P1/7	37.59
HuiMet_101008	HuiMet_1010084	Phage protein	streptococcus suis P1/7	37.74
HuiMet_101010	HuiMet_1010101	Phage protein	streptococcus suis P1/7	37.16
HuiMet_101010	HuiMet_1010104	Phage protein	streptococcus suis P1/7	36
HuiMet_101011	HuiMet_1010112	Phage protein	streptococcus suis P1/7	32.03
HuiMet_101015	HuiMet_1010156	Phage protein	streptococcus suis P1/7	34.13
HuiMet_101016	HuiMet_1010163	Phage protein	streptococcus suis P1/7	42.13
HuiMet_101017	HuiMet_1010172	Phage protein	streptococcus suis P1/7	27.4
HuiMet_101019	HuiMet_1010191	Phage protein	streptococcus suis P1/7	26.96
HuiMet_101019	HuiMet_1010193	Phage protein	streptococcus suis P1/7	28.72
HuiMet_101020	HuiMet_1010202	Phage protein	streptococcus suis P1/7	28.57
HuiMet_101021	HuiMet_1010212	Phage protein	streptococcus suis P1/7	27.46
HuiMet_101022	HuiMet_1010222	Phage protein	streptococcus suis P1/7	52.98
HuiMet_101023	HuiMet_1010232	Phage protein	streptococcus suis P1/7	31.82
HuiMet_101025	HuiMet_1010253	Phage protein	streptococcus suis P1/7	38.27
HuiMet_101026	HuiMet_1010263	Phage protein	streptococcus suis P1/7	47.11
HuiMet_101026	HuiMet_1010264	Phage protein	streptococcus suis P1/7	29.7
HuiMet_101027	HuiMet_1010272	putative glycosyltransferase	Acidianus filamentous virus 7	28.21
HuiMet_101031	HuiMet_1010311	Phage protein	streptococcus suis P1/7	31.36
HuiMet_101031	HuiMet_1010313	Phage protein	streptococcus suis P1/7	50
HuiMet_101031	HuiMet_1010314	Phage protein	streptococcus suis P1/7	40.45
HuiMet_101031	HuiMet_1010315	Phage protein	streptococcus suis P1/7	46.97
HuiMet_101033	HuiMet_1010331	Phage protein	streptococcus suis P1/7	27.94
HuiMet_101034	HuiMet_1010341	Phage protein	streptococcus suis P1/7	45.16
HuiMet_101034	HuiMet_1010345	Phage protein	streptococcus suis P1/7	31.8
HuiMet_101036	HuiMet_1010363	Phage protein	streptococcus suis P1/7	50
HuiMet_101036	HuiMet_1010364	Phage protein	streptococcus suis P1/7	42.74
HuiMet_101036	HuiMet_1010365	Phage protein	streptococcus suis P1/7	42.11
HuiMet_101038	HuiMet_1010381	Phage protein	streptococcus suis P1/7	39.01
HuiMet_101039	HuiMet_1010391	Phage protein	streptococcus suis P1/7	23.26
HuiMet_101041	HuiMet_1010411	Phage protein	streptococcus suis P1/7	30.17
HuiMet_101042	HuiMet_1010423	Phage protein	streptococcus suis P1/7	37.4
HuiMet_101043	HuiMet_1010431	Phage protein	streptococcus suis P1/7	58.59
HuiMet_101043	HuiMet_1010432	dTDP-4-dehydrorhamnose 3,5-epimerase (EC 5.1.3.13)	Enterobacteria phage phi92	47.17
HuiMet_101043	HuiMet_1010434	Phage protein	streptococcus suis P1/7	36.79
HuiMet_101044	HuiMet_1010441	Phage protein	streptococcus suis P1/7	34.39
HuiMet_101046	HuiMet_1010462	Phage protein	streptococcus suis P1/7	53.09
HuiMet_101046	HuiMet_1010465	Phage protein	streptococcus suis P1/7	40.22
HuiMet_101047	HuiMet_1010471	Phage protein	streptococcus suis P1/7	34.02
HuiMet_101047	HuiMet_1010473	Phage protein	streptococcus suis P1/7	47.45
HuiMet_101048	HuiMet_1010481	Phage protein	streptococcus suis P1/7	31.19
HuiMet_101048	HuiMet_1010482	Phage protein	streptococcus suis P1/7	47.92
HuiMet_101048	HuiMet_1010483	Phage protein	streptococcus suis P1/7	46.97
HuiMet_101048	HuiMet_1010484	Phage protein	streptococcus suis P1/7	38.2
HuiMet_101049	HuiMet_1010491	Phage protein	streptococcus suis P1/7	26.53
HuiMet_101051	HuiMet_1010512	Phage protein	streptococcus suis P1/7	20.22
HuiMet_101051	HuiMet_1010514	Phage protein	streptococcus suis P1/7	40
HuiMet_101052	HuiMet_1010521	Phage protein	streptococcus suis P1/7	36.02
HuiMet_101057	HuiMet_1010571	Phage protein	streptococcus suis P1/7	51.75
HuiMet_101057	HuiMet_1010572	Phage protein	streptococcus suis P1/7	29.14
HuiMet_101057	HuiMet_1010573	Phage protein	streptococcus suis P1/7	33.59
HuiMet_101058	HuiMet_1010584	Phage protein	streptococcus suis P1/7	34.83
HuiMet_101059	HuiMet_1010591	Phage protein	streptococcus suis P1/7	29.73
HuiMet_101060	HuiMet_1010603	Phage protein	streptococcus suis P1/7	34.78
HuiMet_101063	HuiMet_1010632	Phage protein	streptococcus suis P1/7	25.7
HuiMet_101064	HuiMet_1010643	Phage protein	streptococcus suis P1/7	40.78
HuiMet_101066	HuiMet_1010663	Phage protein	streptococcus suis P1/7	29.18
HuiMet_101066	HuiMet_1010664	Phage protein	streptococcus suis P1/7	43.96
HuiMet_101067	HuiMet_1010671	Phage protein	streptococcus suis P1/7	43.75
HuiMet_101067	HuiMet_1010672	Phage protein	streptococcus suis P1/7	27.97
HuiMet_101068	HuiMet_1010681	soluble	Synechococcus phage S-SM2	37.18
HuiMet_101075	HuiMet_1010753	Phage protein	Bacillus phage G	40.68
HuiMet_101076	HuiMet_1010765	Phage protein	streptococcus suis P1/7	27.89
HuiMet_101078	HuiMet_1010784	ADP-heptose synthase (EC 2.7.-.-) / D-glycero-beta-D-manno-heptose 7-phosphate kinase	Synechococcus phage S-SM2	32.37
HuiMet_101080	HuiMet_1010808	Phage protein	streptococcus suis P1/7	54.1
HuiMet_101081	HuiMet_1010814	Phage protein	streptococcus suis P1/7	37.33
HuiMet_101082	HuiMet_1010823	Phage protein	streptococcus suis P1/7	44.19
HuiMet_101082	HuiMet_1010824	Phage protein	streptococcus suis P1/7	48.67
HuiMet_101085	HuiMet_1010851	Phage protein	streptococcus suis P1/7	31
HuiMet_101085	HuiMet_1010854	Phage protein	streptococcus suis P1/7	28
HuiMet_101086	HuiMet_1010862	Phage protein	Bacillus phage G	37.79
HuiMet_101088	HuiMet_1010882	Phage protein	Pseudomonas phage PhiPA3	28
HuiMet_101089	HuiMet_1010892	Phage protein	streptococcus suis P1/7	32.24
HuiMet_101090	HuiMet_1010902	Phage protein	streptococcus suis P1/7	31.35
HuiMet_101091	HuiMet_1010912	Phage protein	streptococcus suis P1/7	37.55
HuiMet_101091	HuiMet_1010914	Recombination associated protein rdgC	P1-like viruses Enterobacteria phage P7	37.98
HuiMet_101092	HuiMet_1010922	Phage protein	streptococcus suis P1/7	37.14
HuiMet_101094	HuiMet_1010941	Phage protein	streptococcus suis P1/7	39.57
HuiMet_101094	HuiMet_1010942	Phage protein	streptococcus suis P1/7	46.62
HuiMet_101094	HuiMet_1010944	Phage protein	streptococcus suis P1/7	37.16
HuiMet_101097	HuiMet_1010971	Phage protein	streptococcus suis P1/7	36.95
HuiMet_101097	HuiMet_1010972	Phage protein	streptococcus suis P1/7	57.66
HuiMet_101098	HuiMet_1010981	Phage protein	streptococcus suis P1/7	32.47
HuiMet_101098	HuiMet_1010982	Phage protein	streptococcus suis P1/7	31.06
HuiMet_101099	HuiMet_1010992	Phage protein	streptococcus suis P1/7	35
HuiMet_101099	HuiMet_1010993	Phage protein	streptococcus suis P1/7	37.04
HuiMet_101101	HuiMet_1011012	Phage protein	streptococcus suis P1/7	27.18
HuiMet_101101	HuiMet_1011013	Phage protein	streptococcus suis P1/7	37.3
HuiMet_101104	HuiMet_1011043	Phage protein	streptococcus suis P1/7	32.31
HuiMet_101105	HuiMet_1011052	Phage protein	streptococcus suis P1/7	26.6
HuiMet_101107	HuiMet_1011071	Phage protein	Aeromonas phage 31	23.47
HuiMet_101110	HuiMet_1011103	Phage protein	streptococcus suis P1/7	38.58
HuiMet_101110	HuiMet_1011105	Phage protein	streptococcus suis P1/7	61.49
HuiMet_101111	HuiMet_1011113	Phage protein	streptococcus suis P1/7	24.4
HuiMet_101112	HuiMet_1011121	Phage protein	streptococcus suis P1/7	34.95
HuiMet_101112	HuiMet_1011122	Phage protein	streptococcus suis P1/7	30.92
HuiMet_101112	HuiMet_1011125	Phage protein	streptococcus suis P1/7	32.62
HuiMet_101113	HuiMet_1011131	Ribonucleotide reductase of class III (anaerobic), large subunit (EC 1.17.4.2)	Myoviridae Clostridium phage c-st	29.87
HuiMet_101114	HuiMet_1011141	Phage protein	streptococcus suis P1/7	26.22
HuiMet_101114	HuiMet_1011144	Phage protein	streptococcus suis P1/7	33.66
HuiMet_101115	HuiMet_1011152	Phage transcriptional regulator # ACLAME 984	Bacteriophage phi1026b	24.71
HuiMet_101115	HuiMet_1011153	Phage protein	streptococcus suis P1/7	38.33
HuiMet_101116	HuiMet_1011162	Bactoprenol glucosyl transferase GtrB (EC 2.4.1.-)	Podoviridae Salmonella phage SE1	43.46
HuiMet_101116	HuiMet_1011164	Phage protein	streptococcus suis P1/7	33.71
HuiMet_101117	HuiMet_1011171	Phage protein	Viruses Synechococcus phage S-RSM4 Viruses.	33.33
HuiMet_101117	HuiMet_1011172	soluble	Synechococcus phage S-SM2	43.04
HuiMet_101117	HuiMet_1011173	Phage protein	streptococcus suis P1/7	28.57
HuiMet_101118	HuiMet_1011182	Phage protein	streptococcus suis P1/7	48.61
HuiMet_101118	HuiMet_1011183	Phage protein	streptococcus suis P1/7	51.6
HuiMet_101119	HuiMet_1011191	Gamma-aminobutyrate:alpha-ketoglutarate aminotransferase (EC 2.6.1.19)	Mycobacterium phage ET08	25.5
HuiMet_101120	HuiMet_1011202	Phage protein	streptococcus suis P1/7	46.82
HuiMet_101122	HuiMet_1011224	Phage protein	streptococcus suis P1/7	42.94
HuiMet_101123	HuiMet_1011231	Phage protein	streptococcus suis P1/7	32.58
HuiMet_101123	HuiMet_1011232	Phage protein	streptococcus suis P1/7	32.18
HuiMet_101125	HuiMet_1011252	Phage protein	streptococcus suis P1/7	23.75
HuiMet_101125	HuiMet_1011253	Phage protein	streptococcus suis P1/7	29.29
HuiMet_101126	HuiMet_1011261	T7-like phage DNA Polymerase (EC 2.7.7.7)	Roseophage SIO1	36.64
HuiMet_101126	HuiMet_1011263	Phage protein	Salmonella phage 7-11	33.33
HuiMet_101126	HuiMet_1011264	Phage protein	Myoviridae Enterobacteria phage phiEcoM-GJ1	38.27
HuiMet_101127	HuiMet_1011273	Phage protein	streptococcus suis P1/7	43.24
HuiMet_101127	HuiMet_1011274	Phage protein	streptococcus suis P1/7	27.36
HuiMet_101131	HuiMet_1011311	Phage protein	streptococcus suis P1/7	32.95
HuiMet_101135	HuiMet_1011351	Phage protein	streptococcus suis P1/7	35.07
HuiMet_101135	HuiMet_1011352	Phage protein	streptococcus suis P1/7	45.1
HuiMet_101135	HuiMet_1011353	Phage protein	streptococcus suis P1/7	57.32
HuiMet_101135	HuiMet_1011354	Phage protein	streptococcus suis P1/7	45.69
HuiMet_101136	HuiMet_1011364	Phage protein	streptococcus suis P1/7	25.47
HuiMet_101137	HuiMet_1011372	Phage protein	streptococcus suis P1/7	31.77
HuiMet_101139	HuiMet_1011394	Phage protein	streptococcus suis P1/7	46.3
HuiMet_101140	HuiMet_1011401	Phage protein	streptococcus suis P1/7	27.25
HuiMet_101140	HuiMet_1011402	Phage protein	streptococcus suis P1/7	48.39
HuiMet_101140	HuiMet_1011405	Phage protein	streptococcus suis P1/7	36.36
HuiMet_101141	HuiMet_1011411	probable poly A polymerase	Campylobacter phage CPt10	36.92
HuiMet_101142	HuiMet_1011421	Phage protein	streptococcus suis P1/7	46.84
HuiMet_101142	HuiMet_1011423	Phage protein	streptococcus suis P1/7	39.1
HuiMet_101143	HuiMet_1011431	Phage protein	streptococcus suis P1/7	61.48
HuiMet_101143	HuiMet_1011434	Phage protein	streptococcus suis P1/7	30
HuiMet_101143	HuiMet_1011435	Phage protein	streptococcus suis P1/7	45.83
HuiMet_101144	HuiMet_1011442	Phage protein	streptococcus suis P1/7	28.04
HuiMet_101147	HuiMet_1011473	Phage protein	streptococcus suis P1/7	29.78
HuiMet_101147	HuiMet_1011474	Phage protein	streptococcus suis P1/7	59.09
HuiMet_101148	HuiMet_1011484	Zinc-containing alcohol dehydrogenase superfamily	Synechococcus phage S-SM2	27.62
HuiMet_101149	HuiMet_1011491	Phage protein	Bacillus phage G	31.38
HuiMet_101150	HuiMet_1011501	Phage protein	streptococcus suis P1/7	26.06
HuiMet_101152	HuiMet_1011521	Phage protein	streptococcus suis P1/7	37.12
HuiMet_101152	HuiMet_1011523	Phage protein	streptococcus suis P1/7	31.16
HuiMet_101153	HuiMet_1011532	Single stranded DNA-binding protein, phage-associated	Enterobacteria phage Sf6	74.36
HuiMet_101154	HuiMet_1011542	Phage protein	streptococcus suis P1/7	33.71
HuiMet_101155	HuiMet_1011551	Glycine dehydrogenase	Prochlorococcus phage P-HM1	59.46
HuiMet_101155	HuiMet_1011552	Glycine dehydrogenase	Prochlorococcus phage P-HM1	51.98
HuiMet_101156	HuiMet_1011561	Phage protein	streptococcus suis P1/7	29.29
HuiMet_101161	HuiMet_1011612	Phage protein	Bacillus phage G	37.58
HuiMet_101162	HuiMet_1011622	Phage protein	streptococcus suis P1/7	31.16
HuiMet_101163	HuiMet_1011631	Thymidylate synthase (EC 2.1.1.45)	Vibrio vulnificus phage SSP002	79.55
HuiMet_101164	HuiMet_1011644	Glycerophosphoryl diester phosphodiesterase	Lactobacillus phage c5	27.38
HuiMet_101165	HuiMet_1011653	Phage protein	streptococcus suis P1/7	33.22
HuiMet_101167	HuiMet_1011671	Phage protein	streptococcus suis P1/7	36.21
HuiMet_101167	HuiMet_1011672	Phage protein	streptococcus suis P1/7	38.31
HuiMet_101168	HuiMet_1011683	Phage protein	streptococcus suis P1/7	41.15
HuiMet_101169	HuiMet_1011691	Phage protein	streptococcus suis P1/7	23.75
HuiMet_101170	HuiMet_1011701	Phage protein	streptococcus suis P1/7	27.47
HuiMet_101171	HuiMet_1011711	Phage protein	streptococcus suis P1/7	27.34
HuiMet_101174	HuiMet_1011741	Phage protein	streptococcus suis P1/7	46.91
HuiMet_101174	HuiMet_1011742	Phage protein	streptococcus suis P1/7	38.61
HuiMet_101174	HuiMet_1011743	Phage protein	streptococcus suis P1/7	45.18
HuiMet_101174	HuiMet_1011744	Phage protein	streptococcus suis P1/7	45.36
HuiMet_101176	HuiMet_1011762	Phage protein	streptococcus suis P1/7	38.97
HuiMet_101176	HuiMet_1011763	Phage protein	streptococcus suis P1/7	37.55
HuiMet_101178	HuiMet_1011781	Phage terminase, large subunit	Enterobacteria phage P1	47.28
HuiMet_101178	HuiMet_1011783	Phage transcriptional regulator # ACLAME 418	Bacteriophage P4	50.88
HuiMet_101178	HuiMet_1011784	Phage protein	streptococcus suis P1/7	41.86
HuiMet_101180	HuiMet_1011803	Phage protein	Viruses Enterobacteria phage YYZ-2008 Viruses.	29.94
HuiMet_101181	HuiMet_1011811	MloA	Brochothrix phage BL3	26.06
HuiMet_101181	HuiMet_1011812	Phage protein	streptococcus suis P1/7	39.92
HuiMet_101182	HuiMet_1011822	Phage protein	streptococcus suis P1/7	28.91
HuiMet_101182	HuiMet_1011826	Phage transcriptional regulator # ACLAME 984	Bacteriophage phi1026b	41.94
HuiMet_101183	HuiMet_1011835	Phage protein	streptococcus suis P1/7	30.39
HuiMet_101185	HuiMet_1011854	Phage protein	streptococcus suis P1/7	33.51
HuiMet_101186	HuiMet_1011864	Phage protein	streptococcus suis P1/7	34.13
HuiMet_101187	HuiMet_1011871	Phage protein	streptococcus suis P1/7	26.23
HuiMet_101190	HuiMet_1011902	Phage protein	streptococcus suis P1/7	34.04
HuiMet_101190	HuiMet_1011905	Phage protein	Bacillus phage G	28.5
HuiMet_101192	HuiMet_1011921	Phage protein	streptococcus suis P1/7	44.37
HuiMet_101196	HuiMet_1011963	Phage protein	streptococcus suis P1/7	50.96
HuiMet_101200	HuiMet_1012003	Cyanophage-encoded porphyrin biosynthetic protein, CobS #T4-like GC0150	Bacteriophage S-PM2.	28.4
HuiMet_101203	HuiMet_1012031	Phage protein	streptococcus suis P1/7	37.88
HuiMet_101204	HuiMet_1012042	Phage protein	streptococcus suis P1/7	57.74
HuiMet_101204	HuiMet_1012043	Phage protein	streptococcus suis P1/7	34.08
HuiMet_101207	HuiMet_1012075	Phage protein	streptococcus suis P1/7	40.43
HuiMet_101213	HuiMet_1012133	Secretory antigen SsaA-like protein	SPO1-like viruses Bacillus phage SPO1	38.18
HuiMet_101213	HuiMet_1012136	Phage protein	streptococcus suis P1/7	24.78
HuiMet_101214	HuiMet_1012142	N-acetylmuramoyl-L-alanine amidase (EC 3.5.1.28)	Bacillus phage G	30.07
HuiMet_101214	HuiMet_1012143	Phage protein	streptococcus suis P1/7	39.76
HuiMet_101217	HuiMet_1012174	Phage protein	streptococcus suis P1/7	32.09
HuiMet_101218	HuiMet_1012182	Nicotinamide-nucleotide adenylyltransferase, NadM family (EC 2.7.7.1) / ADP-ribose pyrophosphatase (EC 3.6.1.13)	Myoviridae Ralstonia phage RSL1	32.91
HuiMet_101220	HuiMet_1012202	Phage protein	Myoviridae Bacillus phage 0305phi8-36	23.98
HuiMet_101220	HuiMet_1012203	Phage protein	Myoviridae Bacillus phage 0305phi8-36	30.9
HuiMet_101221	HuiMet_1012213	Phage protein	streptococcus suis P1/7	26.45
HuiMet_101222	HuiMet_1012221	Phage protein	streptococcus suis P1/7	66.67
HuiMet_101222	HuiMet_1012222	Phage protein	streptococcus suis P1/7	54.7
HuiMet_101222	HuiMet_1012223	Phage protein	streptococcus suis P1/7	46.86
HuiMet_101222	HuiMet_1012224	Phage protein	streptococcus suis P1/7	49.23
HuiMet_101222	HuiMet_1012225	Phage protein	streptococcus suis P1/7	42.57
HuiMet_101222	HuiMet_1012226	Phage protein	streptococcus suis P1/7	58.76
HuiMet_101222	HuiMet_1012227	Phage protein	streptococcus suis P1/7	46
HuiMet_101223	HuiMet_1012233	Phage protein	streptococcus suis P1/7	43.78
HuiMet_101224	HuiMet_1012245	Phage protein	Enterobacteria phage IME08.	35.09
HuiMet_101224	HuiMet_1012246	Phage protein	Myoviridae Pseudomonas phage 201phi2-1	32.05
HuiMet_101226	HuiMet_1012264	Phage protein	Bacillus phage G	34.52
HuiMet_101227	HuiMet_1012272	Phage transcriptional regulator # ACLAME 984	Bacteriophage phi1026b	21.76
HuiMet_101229	HuiMet_1012293	Phage transcriptional regulator # ACLAME 984	Bacteriophage phi1026b	23.3
HuiMet_101230	HuiMet_1012302	Phage endopeptidase # ACLAME 35	Bacteriophage phi3626	38.81
HuiMet_101234	HuiMet_1012343	Phage protein	streptococcus suis P1/7	51.4
HuiMet_101235	HuiMet_1012351	Phage protein	streptococcus suis P1/7	38.95
HuiMet_101236	HuiMet_1012363	Phage protein	streptococcus suis P1/7	23.53
HuiMet_101238	HuiMet_1012381	Phage protein	Bacillus phage G	37.5
HuiMet_101239	HuiMet_1012393	Phage protein	streptococcus suis P1/7	44.38
HuiMet_101241	HuiMet_1012411	Phage protein	streptococcus suis P1/7	43.33
HuiMet_101241	HuiMet_1012412	Phage protein	streptococcus suis P1/7	48
HuiMet_101241	HuiMet_1012413	Phage protein	streptococcus suis P1/7	41.38
HuiMet_101241	HuiMet_1012415	Phage protein	streptococcus suis P1/7	67.57
HuiMet_101243	HuiMet_1012431	Phage protein	streptococcus suis P1/7	38.21
HuiMet_101243	HuiMet_1012432	Phage protein	streptococcus suis P1/7	39.68
HuiMet_101243	HuiMet_1012433	Phage protein	streptococcus suis P1/7	38.06
HuiMet_101243	HuiMet_1012434	Phage protein	streptococcus suis P1/7	69.23
HuiMet_101244	HuiMet_1012443	Phage protein	streptococcus suis P1/7	40.83
HuiMet_101246	HuiMet_1012462	Phage protein	streptococcus suis P1/7	49.3
HuiMet_101247	HuiMet_1012473	Phage protein	streptococcus suis P1/7	31.71
HuiMet_101248	HuiMet_1012483	Phage protein	streptococcus suis P1/7	27.05
HuiMet_101248	HuiMet_1012484	Phage protein	streptococcus suis P1/7	31.3
HuiMet_101252	HuiMet_1012522	Phage protein	streptococcus suis P1/7	48.08
HuiMet_101252	HuiMet_1012523	Phage protein	streptococcus suis P1/7	38.81
HuiMet_101253	HuiMet_1012531	Nucleoid-associated protein ndpA	Pseudomonas phage F116	29.88
HuiMet_101254	HuiMet_1012544	Phage protein	streptococcus suis P1/7	55.76
HuiMet_101256	HuiMet_1012564	Phage protein	streptococcus suis P1/7	30.71
HuiMet_101258	HuiMet_1012584	Phage protein	streptococcus suis P1/7	30.99
HuiMet_101259	HuiMet_1012592	Phage protein	streptococcus suis P1/7	42.37
HuiMet_101259	HuiMet_1012593	Phage protein	streptococcus suis P1/7	27.8
HuiMet_101261	HuiMet_1012611	Phage protein	streptococcus suis P1/7	39.12
HuiMet_101262	HuiMet_1012622	Phage protein	streptococcus suis P1/7	28.75
HuiMet_101263	HuiMet_1012631	Phage protein	streptococcus suis P1/7	32.75
HuiMet_101264	HuiMet_1012641	Phage protein	streptococcus suis P1/7	27.54
HuiMet_101264	HuiMet_1012642	Phage protein	streptococcus suis P1/7	39.13
HuiMet_101264	HuiMet_1012643	Phage protein	streptococcus suis P1/7	29.1
HuiMet_101270	HuiMet_1012704	Phage protein	streptococcus suis P1/7	34.1
HuiMet_101271	HuiMet_1012711	Phage protein	streptococcus suis P1/7	58.33
HuiMet_101271	HuiMet_1012712	Phage protein	streptococcus suis P1/7	55
HuiMet_101271	HuiMet_1012713	Phage protein	streptococcus suis P1/7	56.08
HuiMet_101272	HuiMet_1012721	Phage protein	streptococcus suis P1/7	43.04
HuiMet_101273	HuiMet_1012733	Phage protein	streptococcus suis P1/7	49.18
HuiMet_101274	HuiMet_1012744	Cell division protein FtsK	Mycobacterium-phage-Redno2	41.89
HuiMet_101274	HuiMet_1012745	Cell division protein FtsK	Mycophage Thibault	47.19
HuiMet_101275	HuiMet_1012752	Phage protein	streptococcus suis P1/7	35.11
HuiMet_101276	HuiMet_1012761	Phage protein	streptococcus suis P1/7	33.85
HuiMet_101276	HuiMet_1012763	Phage protein	streptococcus suis P1/7	24.55
HuiMet_101276	HuiMet_1012764	Phage protein	streptococcus suis P1/7	31.82
HuiMet_101277	HuiMet_1012772	Phage protein	streptococcus suis P1/7	37.5
HuiMet_101278	HuiMet_1012782	Phage protein	streptococcus suis P1/7	24.69
HuiMet_101279	HuiMet_1012791	Phage protein	streptococcus suis P1/7	28.36
HuiMet_101279	HuiMet_1012793	Phage protein	streptococcus suis P1/7	39.59
HuiMet_101286	HuiMet_1012861	Phage integrase, site-specific tyrosine recombinase	Bacteriophage WPhi	54.41
HuiMet_101287	HuiMet_1012872	Phage protein	streptococcus suis P1/7	36.1
HuiMet_101288	HuiMet_1012881	Type II, N6M-methyladenine DNA methyltransferase (group beta)	Vibrio harveyi bacteriophage VHML	57.89
HuiMet_101288	HuiMet_1012882	Type II, N6M-methyladenine DNA methyltransferase (group beta)	Bacteriophage phiKO2	67
HuiMet_101291	HuiMet_1012911	Phage protein	streptococcus suis P1/7	41.24
HuiMet_101292	HuiMet_1012921	Phage protein	streptococcus suis P1/7	31.43
HuiMet_101292	HuiMet_1012922	Phage protein	streptococcus suis P1/7	33.14
HuiMet_101295	HuiMet_1012952	Phage tail tape measure	Listonella pelagia phage phiHSIC	36.92
HuiMet_101296	HuiMet_1012961	Phage protein	streptococcus suis P1/7	47.16
HuiMet_101296	HuiMet_1012962	Phage protein	streptococcus suis P1/7	33.22
HuiMet_101297	HuiMet_1012971	Phage protein	streptococcus suis P1/7	46.43
HuiMet_101299	HuiMet_1012991	Phage protein	Halocynthia phage JM-2012	27.58
HuiMet_101300	HuiMet_1013001	Phage protein	streptococcus suis P1/7	35.14
HuiMet_101300	HuiMet_1013002	Phage protein	streptococcus suis P1/7	35.53
HuiMet_101300	HuiMet_1013004	Phage protein	streptococcus suis P1/7	45.04
HuiMet_101302	HuiMet_1013021	Phage protein	streptococcus suis P1/7	36.36
HuiMet_101302	HuiMet_1013023	Phage phosphoribosylformylglycinamidine synthase # ACLAME 1018	Siphoviridae Microbacterium phage Min1	35.71
HuiMet_101303	HuiMet_1013033	Phage protein	Synechococcus phage S-CRM01	27.35
HuiMet_101303	HuiMet_1013034	Phage protein	streptococcus suis P1/7	48.21
HuiMet_101304	HuiMet_1013041	Phage protein	streptococcus suis P1/7	31.53
HuiMet_101305	HuiMet_1013052	Phage protein	streptococcus suis P1/7	37.76
HuiMet_101306	HuiMet_1013061	Phage protein	streptococcus suis P1/7	34.38
HuiMet_101306	HuiMet_1013062	Phage protein	streptococcus suis P1/7	30.33
HuiMet_101308	HuiMet_1013081	Phage protein	streptococcus suis P1/7	25.45
HuiMet_101311	HuiMet_1013111	Ribonucleotide reductase of class Ib (aerobic), alpha subunit (EC 1.17.4.1)	SPO1-like viruses Bacillus phage SPO1	29.94
HuiMet_101312	HuiMet_1013125	Phage protein	streptococcus suis P1/7	45
HuiMet_101312	HuiMet_1013126	Phage protein	streptococcus suis P1/7	42.94
HuiMet_101313	HuiMet_1013135	Phage protein	streptococcus suis P1/7	34.62
HuiMet_101314	HuiMet_1013141	Phage protein	streptococcus suis P1/7	48.19
HuiMet_101314	HuiMet_1013142	Phage protein	streptococcus suis P1/7	46.28
HuiMet_101317	HuiMet_1013173	Phage protein	Bacillus phage G	31.55
HuiMet_101319	HuiMet_1013192	Phage protein	streptococcus suis P1/7	28.75
HuiMet_101319	HuiMet_1013193	Phage protein	streptococcus suis P1/7	47.52
HuiMet_101321	HuiMet_1013213	gp160	Mycobacterium phage ET08	26.27
HuiMet_101323	HuiMet_1013232	Phage cI repressor # ACLAME 5	Myoviridae Vibrio phage VP882	37.84
HuiMet_101323	HuiMet_1013234	Phage protein	Vibrio phage VP58.5	36.85
HuiMet_101325	HuiMet_1013253	Phage protein	streptococcus suis P1/7	32.61
HuiMet_101325	HuiMet_1013254	Phage protein	streptococcus suis P1/7	54.44
HuiMet_101326	HuiMet_1013262	Phage protein	streptococcus suis P1/7	25.95
HuiMet_101328	HuiMet_1013281	Phage protein	streptococcus suis P1/7	18.91
HuiMet_101331	HuiMet_1013311	Phage protein	Bacillus phage G	32.92
HuiMet_101332	HuiMet_1013324	Phage protein	streptococcus suis P1/7	40.28
HuiMet_101332	HuiMet_1013325	Phage protein	streptococcus suis P1/7	54.29
HuiMet_101333	HuiMet_1013332	Phage protein	streptococcus suis P1/7	38.58
HuiMet_101333	HuiMet_1013333	Phage protein	streptococcus suis P1/7	31.56
HuiMet_101334	HuiMet_1013343	Phage protein	streptococcus suis P1/7	49.8
HuiMet_101334	HuiMet_1013344	Phage protein	streptococcus suis P1/7	25.93
HuiMet_101335	HuiMet_1013352	Phage protein	streptococcus suis P1/7	26.46
HuiMet_101336	HuiMet_1013362	Phage protein	streptococcus suis P1/7	28.34
HuiMet_101336	HuiMet_1013363	Phage protein	streptococcus suis P1/7	52.14
HuiMet_101337	HuiMet_1013373	Phage protein	streptococcus suis P1/7	24.71
HuiMet_101337	HuiMet_1013374	Phage protein	Myoviridae Clostridium phage c-st	28.65
HuiMet_101338	HuiMet_1013382	Phage protein	streptococcus suis P1/7	39.85
HuiMet_101339	HuiMet_1013391	Phage protein	streptococcus suis P1/7	31.68
HuiMet_101340	HuiMet_1013403	Phage protein	streptococcus suis P1/7	29.25
HuiMet_101340	HuiMet_1013404	Phage protein	streptococcus suis P1/7	29.96
HuiMet_101343	HuiMet_1013433	Phage protein	streptococcus suis P1/7	29.8
HuiMet_101344	HuiMet_1013443	Phage protein	streptococcus suis P1/7	33.13
HuiMet_101345	HuiMet_1013452	Phage protein	streptococcus suis P1/7	36.43
HuiMet_101346	HuiMet_1013461	Phage protein	streptococcus suis P1/7	41.23
HuiMet_101346	HuiMet_1013462	Phage protein	streptococcus suis P1/7	37.44
HuiMet_101346	HuiMet_1013464	Phage protein	streptococcus suis P1/7	23.55
HuiMet_101347	HuiMet_1013471	Phage protein	streptococcus suis P1/7	62.61
HuiMet_101347	HuiMet_1013472	Phage protein	streptococcus suis P1/7	57.32
HuiMet_101347	HuiMet_1013473	Phage protein	streptococcus suis P1/7	69.12
HuiMet_101347	HuiMet_1013474	Phage protein	streptococcus suis P1/7	75
HuiMet_101351	HuiMet_1013513	Phage protein	streptococcus suis P1/7	29.44
HuiMet_101351	HuiMet_1013514	Phage protein	streptococcus suis P1/7	43.31
HuiMet_101353	HuiMet_1013531	Phage protein	streptococcus suis P1/7	30.19
HuiMet_101353	HuiMet_1013532	Phage protein	streptococcus suis P1/7	43
HuiMet_101355	HuiMet_1013551	Phage protein	streptococcus suis P1/7	47.33
HuiMet_101355	HuiMet_1013552	Phage protein	streptococcus suis P1/7	29.95
HuiMet_101356	HuiMet_1013561	Phage protein	streptococcus suis P1/7	48.47
HuiMet_101357	HuiMet_1013572	Phage protein	streptococcus suis P1/7	50
HuiMet_101357	HuiMet_1013574	Phage protein	streptococcus suis P1/7	31.06
HuiMet_101359	HuiMet_1013592	Phage protein	streptococcus suis P1/7	30.59
HuiMet_101362	HuiMet_1013622	Phage protein	streptococcus suis P1/7	29.52
HuiMet_101363	HuiMet_1013631	Phage protein	streptococcus suis P1/7	51.67
HuiMet_101364	HuiMet_1013642	Phage protein	Aeromonas phage phiAS5.	30.77
HuiMet_101366	HuiMet_1013664	Phage protein	streptococcus suis P1/7	32.93
HuiMet_101369	HuiMet_1013691	Phage protein	streptococcus suis P1/7	58.72
HuiMet_101369	HuiMet_1013692	Phage protein	streptococcus suis P1/7	50.49
HuiMet_101370	HuiMet_1013704	Phage transcriptional regulator # ACLAME 984	Bacteriophage phi1026b	27.22
HuiMet_101372	HuiMet_1013722	Phage protein	streptococcus suis P1/7	41.28
HuiMet_101373	HuiMet_1013731	Phage protein	streptococcus suis P1/7	28.64
HuiMet_101373	HuiMet_1013733	Gamma-aminobutyrate:alpha-ketoglutarate aminotransferase (EC 2.6.1.19)	Mycobacterium phage ET08	23.35
HuiMet_101374	HuiMet_1013744	Phage protein	streptococcus suis P1/7	28.22
HuiMet_101374	HuiMet_1013745	soluble	Synechococcus phage S-SM2	43.94
HuiMet_101376	HuiMet_1013762	Transposase # TnpA	P2-like viruses Ralstonia phage phiRSA1	31.86
HuiMet_101376	HuiMet_1013764	putative methyltransferase-endonuclease	Halovirus HF1	24.23
HuiMet_101377	HuiMet_1013772	Phage protein	streptococcus suis P1/7	34.32
HuiMet_101377	HuiMet_1013773	Phage protein	streptococcus suis P1/7	41.33
HuiMet_101379	HuiMet_1013793	Phage protein	Bacillus phage G	29.67
HuiMet_101379	HuiMet_1013795	Phage protein	Viruses Enterobacteria phage YYZ-2008 Viruses.	66.67
HuiMet_101383	HuiMet_1013831	Phage protein	streptococcus suis P1/7	43.06
HuiMet_101383	HuiMet_1013834	Phage protein	streptococcus suis P1/7	30.37
HuiMet_101383	HuiMet_1013835	Phage protein	streptococcus suis P1/7	38.23
HuiMet_101384	HuiMet_1013846	Phage protein	streptococcus suis P1/7	28.49
HuiMet_101387	HuiMet_1013873	Phage protein	streptococcus suis P1/7	30.45
HuiMet_101387	HuiMet_1013874	Phage protein	Bacillus phage G	32.09
HuiMet_101389	HuiMet_1013892	Phage protein	streptococcus suis P1/7	24.3
HuiMet_101389	HuiMet_1013893	Phage protein	streptococcus suis P1/7	47.06
HuiMet_101390	HuiMet_1013902	Phage protein	streptococcus suis P1/7	31.72
HuiMet_101390	HuiMet_1013903	Phage protein	streptococcus suis P1/7	27.63
HuiMet_101393	HuiMet_1013931	Phage protein	streptococcus suis P1/7	40.41
HuiMet_101393	HuiMet_1013932	Phage protein	streptococcus suis P1/7	44.83
HuiMet_101393	HuiMet_1013933	Phage protein	streptococcus suis P1/7	78.75
HuiMet_101393	HuiMet_1013934	Phage protein	streptococcus suis P1/7	42.76
HuiMet_101395	HuiMet_1013952	O-antigen acetylase	P22-like viruses Salmonella phage c341	52.29
HuiMet_101395	HuiMet_1013953	O-antigen acetylase	P22-like viruses Salmonella phage c341	30.92
HuiMet_101397	HuiMet_1013972	Phage protein	streptococcus suis P1/7	42.55
HuiMet_101397	HuiMet_1013973	Phage protein	streptococcus suis P1/7	38.39
HuiMet_101399	HuiMet_1013992	Phage protein	streptococcus suis P1/7	33.71
HuiMet_101401	HuiMet_1014013	Phage protein	streptococcus suis P1/7	39.3
HuiMet_101402	HuiMet_1014025	Phage protein	streptococcus suis P1/7	34.78
HuiMet_101403	HuiMet_1014031	Phage protein	streptococcus suis P1/7	26.28
HuiMet_101403	HuiMet_1014032	Phage protein	streptococcus suis P1/7	37
HuiMet_101405	HuiMet_1014053	Phage protein	streptococcus suis P1/7	65.52
HuiMet_101409	HuiMet_1014092	Phage protein	streptococcus suis P1/7	38.25
HuiMet_101410	HuiMet_1014104	Phage protein	streptococcus suis P1/7	45.28
[truncated: 6,883 more rows]
