# Supplementary material for: Microbial Life in a Fjord: Metagenomic Analysis of a Microbial Mat in Chilean Patagonia
Source: PLoS One. 2013 Aug 28;8(8):e71952. doi: 10.1371/journal.pone.0071952 (PMC3756073; doi:10.1371/journal.pone.0071952)
Supplement: Table S10 — Count of the viral genomes in the Phantome database [44], with hits to the Comau microbial mat metagenome, indicating the total number of hits and the average sequence identity. (TXT) [file pone.0071952.s017.txt]

Virus Name	Hit count	Average Hit identity	Standard deviation
streptococcus suis P1/7	6944	41.53	11.853
Bacillus phage G	211	34.28	6.571
Bacteriophage phi1026b	57	27.91	6.448
Prochlorococcus phage P-SSM2.	38	39.78	11.571
Campylobacter phage CP220	37	37.65	6.313
Myoviridae Bacillus phage 0305phi8-36	36	37.49	9.807
Campylobacter phage CPt10	32	35.81	9.584
Synechococcus phage S-SM2	31	36.27	6.805
Saccharomonospora phage PIS 136	27	37.30	5.125
Vibrio phage VP58.5	26	37.56	9.631
Synechococcus phage S-SSM7	25	35.03	6.904
unclassified Lambda-like viruses Stx2-converting phage 1717	22	38.36	7.690
Enterobacteria phage Sf6	20	53.26	18.158
Enterobacteria phage vB_KleM-RaK2	20	38.11	7.410
Viruses Enterobacteria phage YYZ-2008 Viruses.	20	35.14	9.648
Colwellia phage 9A	19	70.72	8.648
Planktothrix phage PaV-LD	19	41.13	10.492
Viruses Pseudomonas phage PA11 Viruses.	18	49.78	8.658
Bacteriophage KVP40	17	42.62	10.980
Myoviridae Vibrio phage VP882	17	35.47	5.023
Enterobacteria phage phi92	16	49.83	10.023
UNVERIFIED: Pseudomonas phage PaMx25	16	37.52	5.831
Bacteriophage SPBc2	16	34.82	7.499
Prochlorococcus phage P-HM1	15	51.88	8.503
Enterobacteria phage P1	15	51.32	13.739
P1-like viruses Enterobacteria phage P7	14	43.68	14.050
Roseophage SIO1	14	43.16	7.510
Deftia phage phiW-14	14	39.73	6.199
SPO1-like viruses Bacillus phage SPO1	14	37.57	9.087
Siphoviridae Microbacterium phage Min1	14	37.37	11.114
Synechococcus phage S-CRM01	13	42.19	12.341
Staphylococcus aureus prophage phiPV83	13	41.37	14.220
Persicivirga phage P12024S	13	40.30	8.338
Myoviridae Clostridium phage c-st	13	32.88	4.562
Celeribacter phage P12053L	12	57.19	10.998
Pseudoalteromonas phage H105/1	12	51.68	11.970
Bacteriophage phi AT3	12	36.45	4.028
P2-like viruses Aeromonas phage phiO18P	11	39.23	5.863
Myoviridae Synechococcus phage syn9	11	33.27	5.856
Cyanophage S-TIM5	10	41.00	7.674
Myoviridae Enterobacteria phage phiEcoM-GJ1	9	49.47	17.936
Pseudomonas phage KPP10	9	45.57	6.743
K139-like phages Vibrio phage K139	9	41.63	10.465
Myoviridae Ralstonia phage RSL1	9	41.27	7.479
Myoviridae Microcystis phage Ma-LMM01	9	41.14	5.508
Vibrio vulnificus phage SSP002	8	66.66	19.607
Bacteriophage bIL312	8	57.57	6.738
Pseudomonas phage OBP	8	50.60	15.507
Haemophilus phage HP1	8	44.68	7.476
Bacteriophage phiYeO3-12	8	44.07	4.775
Cronobacter phage ESSI-2	8	38.26	5.456
Aeromonas phage phiAS5.	8	36.31	11.569
Brucella phage Tb	8	36.00	4.620
Bordetella phage BIP-1	8	34.47	8.368
Deep-sea thermophilic phage D6E	7	51.35	15.936
Podoviridae Thalassomonas phage BA3	7	50.86	13.834
Vibrio phage pVp-1	7	49.41	22.402
Prochlorococcus phage P-HM2	7	47.71	8.905
Bacteriophage phiKO2	7	44.36	12.791
Marinomonas phage P12026	7	40.63	22.324
Campylobacter phage vB_CcoM-IBB_35 clone Contig1	7	40.26	6.269
Prochlorococcus phage P-SSM7	7	39.21	5.235
Siphoviridae Burkholderia phage BcepGomr	7	38.83	5.145
Listonella pelagia phage phiHSIC	7	37.17	7.414
Halocynthia phage JM-2012	7	34.88	4.214
Bacteriophage PY54	7	34.82	6.370
Pseudomonas phage F116	7	33.54	4.570
Cyanophage NATL1A-7	7	33.48	4.648
Halovirus HF1	7	27.55	3.371
Vibrio phage VvAW1	6	42.73	7.692
Vibriophage phi-pp2	6	41.96	9.944
Bacteriophage phiE125	6	41.67	9.285
Myoviridae Pseudomonas phage EL	6	41.55	6.307
Synechococcus phage S-ShM2	6	40.51	2.777
Enterobacteria phage If1	6	38.93	6.656
Mycophage Thibault	6	38.74	11.517
Salmonella phage vB_SosS_Oslo	6	37.34	12.488
Stx2 converting bacteriophage II	6	37.15	6.027
Escherichia phage vB_EcoM_ECO1230-10	6	36.93	8.329
Siphoviridae Pseudomonas phage 73	6	36.57	8.838
Aeromonas phage 31	6	35.10	12.073
Virus PhiCh1	6	35.03	3.835
Salmonella phage 7-11	6	34.86	6.101
Synechococcus phage S-SM1	6	34.70	5.527
Bacteriophage phi3626	6	34.22	3.731
Bacteriophage 44RR2.8t	6	32.40	14.582
Podoviridae Phormidium phage Pf-WMP3	6	30.96	0.546
P2-like viruses Ralstonia phage phiRSA1	6	27.83	5.994
Bacteriophage RM 378	6	27.50	1.508
Streptococcus pyogenes phage 315.1	5	49.31	10.123
Viruses Geobacillus virus E2 Viruses.	5	48.72	19.901
Enterobacteria phage RB16.	5	46.07	17.889
Croceibacter phage P2559S	5	45.44	13.822
Cyanophage Syn26	5	44.01	13.092
Haemophilus phage HP2	5	43.18	16.139
Vibrio harveyi bacteriophage VHML	5	41.60	10.798
P22-like viruses Salmonella phage c341	5	41.57	10.005
Siphoviridae Stenotrophomonas phage S1	5	40.94	13.193
Enterobacteria phage CUS-3	5	40.77	3.567
Synechococcus phage S-RIM8 A.HR1	5	39.21	7.823
Enterobacteria phage RB69	5	38.84	6.438
Siphoviridae Cyanophage PSS2	5	37.91	10.830
Mycobacterium phage Redi	5	37.35	13.010
Rhodococcus phage ReqiDocB7	5	35.38	4.390
Staphylococcus phage	5	34.95	1.293
Pseudomonas phage Pf3	5	33.25	4.534
Salmonella phage PVP-SE1	5	33.19	3.366
Siphoviridae Rhizobium phage 16-3	5	31.97	3.925
Myoviridae Mycobacterium phage Myrna	5	29.55	3.987
Xanthomonas phage vB_XveM_DIBBI	4	66.87	22.738
Klebsiella phage KP15.	4	61.49	27.812
Synechococcus phage S-CBS2	4	55.04	19.235
Enterobacteria phage HK022	4	54.36	6.897
Siphoviridae Lactococcus phage P087	4	53.87	8.002
Salinivibrio phage CW02	4	52.39	5.164
Bacteriophage 11b	4	49.52	20.193
Shigella flexneri bacteriophage V	4	44.85	3.746
Staphylococcus phage SA1	4	44.02	24.311
unclassified Autographivirinae Synechococcus phage Syn5	4	39.80	5.506
Persicivirga phage P12024L	4	39.54	15.273
Bacteriophage B3	4	36.68	9.637
Sphingomonas phage PAU	4	36.36	13.437
Viruses Synechococcus phage S-RSM4 Viruses.	4	36.02	6.805
Burkholderia phage AH2	4	35.98	8.659
Pseudomonas phage PhiPA3	4	35.75	14.820
Siphoviridae Enterobacteria phage EPS7	4	34.45	15.371
Lactobacillus plantarum bacteriophage LP65	4	33.04	4.150
Siphoviridae Thermus phage P74-26	4	32.81	6.460
Nitrososphaera phage Pro-Nvie1	4	32.25	3.759
Bacillus clarkii bacteriophage BCJA1c	4	29.24	2.707
Erwinia phage vB_EamM-M7	4	28.83	3.965
Enterobacteria phage Ike	4	28.35	2.938
Mycobacterium phage Timshel	4	27.19	2.334
Acidianus two-tailed virus	4	25.94	3.566
Mycobacterium phage ET08	4	25.03	1.236
Salmonella phage SS3e	3	65.32	2.235
Caudovirales Xanthomonas phage OP2	3	60.09	9.106
Bacteriophage 2638A	3	59.94	2.634
Enterobacteria phage IME10	3	55.70	14.786
T4-like viruses Enterobacteria phage JSE	3	51.65	11.486
Salmonella phage Vi06	3	49.41	0.277
T7-like viruses Ralstonia phage RSB1	3	48.86	5.997
Acinetobacter phage AB1	3	48.13	1.934
Enterococcus phage phiFL4A	3	47.95	4.668
Aeromonas phage PX29	3	47.61	17.010
Mycophage Dori	3	45.70	0.675
Sodalis phage phiSG1 Viruses.	3	43.54	6.064
Clostridium phage phiCPV4	3	43.38	4.028
Escherichia phage phiKT	3	42.63	22.875
Podoviridae Salmonella phage SE1	3	42.41	1.333
Xanthomonas citri phage CP1 DNA	3	42.05	5.794
Xanthomonas oryzae bacteriophage Xp10	3	41.89	10.564
Prochlorococcus phage P-SSM4.	3	41.72	2.217
Acinetobacter phage Acj61.	3	40.95	13.553
Siphoviridae Salmonella phage SETP3	3	40.06	11.344
Enterobacteria phage vB_EcoM-FV3	3	39.73	10.443
Bacteriophage G1	3	39.10	11.236
Bacillus phage BCP78	3	38.91	11.852
Burkholderia phage KL3	3	38.46	3.015
Xanthomonas campestris pv. pelargonii phage Xp15	3	37.82	9.039
Myoviridae Burkholderia phage phiE255	3	37.74	10.209
Campylobacter phage NCTC12673	3	37.32	9.925
Myoviridae Escherichia phage rv5	3	36.99	5.672
Bacteriophage Felix 01	3	36.90	8.953
Pseudomonas phage Bf7	3	35.57	5.483
unclassified N4-like viruses Silicibacter phage DSS3phi2	3	35.50	2.325
Mycophage Send513	3	34.69	9.417
Lambda-like viruses Enterobacteria phage DE3	3	33.57	8.116
Burkholderia phage KS5	3	33.32	10.659
Gordonia phage GTE7	3	32.69	1.328
Podoviridae Bacteriophage APSE-2	3	31.74	6.042
Mycobacterium phage Charlie	3	31.53	2.616
Myoviridae Halomonas phage phiHAP-1	3	31.24	5.229
Siphoviridae Pseudomonas phage PAJU2	3	31.24	5.770
Siphoviridae Mycobacterium phage Wildcat	3	30.69	7.780
Bacteriophage lambda	3	28.71	4.438
Thermus phage TMA DNA	3	28.61	1.564
Escherichia phage TL-2011b	3	27.47	2.503
Staphylococcus phage StB20	3	27.41	0.567
Vibrio cholerae filamentous bacteriophage fs-2	3	26.65	4.267
Pseudomonas phage D3	3	26.39	1.775
Enterobacteria phage RB49	2	67.29	19.742
Salmonella phage vB_SenS-Ent1	2	66.82	16.377
Bacteriophage Aaphi23	2	64.35	7.637
Enterobacteria phage CC31.	2	60.36	0.000
Siphoviridae Mycobacterium phage Kostya	2	59.50	0.000
Bacteriophage T5	2	57.64	11.823
Pseudomonas phage phi297	2	56.94	10.981
Sodalis phage SO-1	2	55.71	10.310
Bacteriophage Aeh1	2	55.61	3.118
Synechococcus phage S-CBS4	2	54.78	7.856
Aeromonas phage vB_AsaM-56	2	54.64	7.064
Bacteriophage N15	2	54.55	6.428
Pseudomonas aeruginosa phage PaP3	2	53.63	0.035
Endosymbiont phage APSE-1	2	52.53	14.856
Bacteriophage WPhi	2	51.33	4.349
Bacteroides phage B124-14	2	49.63	20.280
Mycophage Bask21	2	48.89	27.789
Erwinia phage vB_EamM-Y2	2	45.34	12.396
unclassified Lambda-like viruses Enterobacteria phage cdtI	2	44.99	5.770
P2-like viruses Mannheimia phage phiMhaA1-BAA410	2	44.67	15.401
Vibrio phage VP3	2	44.06	0.148
Podoviridae Enterobacteria phage 2851	2	43.91	14.057
Siphoviridae Lactococcus phage Q54	2	43.81	4.858
Pseudomonas aeruginosa bacteriophage PaP2	2	43.41	1.464
Cyanophage P60	2	43.05	13.308
Pectobacterium phage ZF40	2	42.75	1.520
Streptococcus phage Dp-1	2	42.38	5.692
unclassified Lambda-like viruses Burkholderia phage phi644-2	2	42.27	0.841
P2-like viruses Burkholderia phage phiE202	2	42.13	2.694
unclassified SPO1-like viruses Listeria phage A511	2	41.56	6.710
Escherichia phage TL-2011c	2	40.90	14.319
Siphoviridae Azospirillum phage Cd	2	39.39	7.566
Vibrio phage ICP2	2	39.25	16.709
Mycophage Shaka	2	39.11	0.700
Bacteriophage phBC6A51	2	39.07	6.619
Lactococcus phage 949	2	39.05	4.016
Aeromonas phage phiAS7	2	38.97	12.777
Burkholderia cepacia phage Bcep22	2	38.52	9.808
Prochlorococcus phage Syn1	2	38.05	1.598
Erwinia phage vB_EamP-S6	2	38.00	12.148
Clostridium phage phiZP2	2	37.86	0.247
Caudovirales Bacillus virus 1	2	37.64	11.922
Salmonella phage SE2	2	37.56	3.627
Enterococcus phage BC-611 DNA	2	37.48	1.584
Clostridium phage phiCP7R	2	36.10	6.392
Burkholderia cenocepacia phage BcepMu	2	36.05	14.057
Cyanophage 9515-10a	2	35.89	0.424
Salmonella phage vB_SemP_Emek	2	35.58	9.397
Myoviridae Iodobacteriophage phiPLPE	2	35.14	1.068
Cronobacter phage ENT90	2	34.63	5.466
Salmonella typhimurium bacteriophage ST104	2	34.48	2.553
Mycobacterium phage Courthouse	2	34.44	8.499
Vibriophage VpV262	2	34.19	6.449
Burkholderia phage KL1	2	34.02	5.685
Pseudomonas phage vB_Pae-Kakheti25	2	33.51	6.152
Synechococcus phage Syn19	2	33.31	3.599
Lactobacillus phage phiPYB5	2	32.89	8.577
Streptococcus pyogenes phage 315.2	2	32.72	1.980
Klebsiella phage KP34	2	31.91	4.193
Clostridium phage phiCTP1.	2	31.56	3.267
Enterobacteria phage IME08.	2	30.81	6.053
Rhodobacter phage RcapMu	2	30.70	8.061
Bacteriophage 933W	2	30.44	2.157
Escherichia phage K1ind2	2	29.48	1.959
Enterobacteria phage I2-2	2	29.13	1.831
Mycophage Rockstar	2	29.09	0.000
Lactobacillus phage LL-Ku	2	28.13	0.856
Brochothrix phage BL3	2	28.12	2.913
Synechococcus phage S-SSM5	2	27.85	0.099
Lactobacillus phage c5	2	27.55	0.240
Acinetobacter phage ZZ1	2	27.09	0.127
Vibriophage VP2	2	26.51	3.125
Mycophage Ghost	2	22.17	0.127
Siphoviridae Streptococcus phage P9	1	79.07	0.000
Staphylococcus phage vB_SepiS-phiIPLA5	1	70.69	0.000
Enterobacteria phage RB43	1	68.75	0.000
Cronobacter phage ES2	1	65.22	0.000
Mycobacteriophage Che8	1	64.58	0.000
Mycobacteriophage Astro	1	62.75	0.000
Salmonella phage RE-2010	1	61.64	0.000
Siphoviridae Mycobacterium phage Halo	1	61.11	0.000
Prochlorococcus phage Syn33	1	57.14	0.000
Acinetobacter phage Ac42.	1	55.36	0.000
Acinetobacter phage 133	1	54.35	0.000
Vibrio phage CTX chromosome I	1	53.97	0.000
Enterobacteria phage 186	1	53.62	0.000
Myoviridae Enterobacteria phage WV8	1	52.63	0.000
Mycophage MrGordo	1	52.38	0.000
Erwinia phage phiEt88	1	50.94	0.000
Bacteriophage P4	1	50.88	0.000
Myoviridae Clostridium phage phiCD27	1	50.76	0.000
Vibrio phage ICP1_2006_C	1	50.44	0.000
Bacteriophage HK97	1	50.32	0.000
Bacillus phage 250	1	50.00	0.000
Helicobacter phage phiHP33	1	49.37	0.000
Aeromonas phage 65	1	48.94	0.000
Viruses Phage Gifsy-2 Viruses.	1	48.23	0.000
Mycophage PackMan	1	47.90	0.000
Rhodococcus phage RGL3	1	47.83	0.000
Bacteriophage T3	1	47.78	0.000
Enterobacteria phage K30	1	47.70	0.000
Burkholderia cepacia phage Bcep43	1	46.99	0.000
Siphoviridae Listeria phage A500	1	46.48	0.000
Vibriophage VP4	1	45.59	0.000
Podoviridae Enterobacteria phage phiEco32	1	45.35	0.000
Escherichia phage K1ind1	1	44.44	0.000
Podoviridae Burkholderia phage BcepIL02	1	44.44	0.000
Mycophage Acadian	1	44.12	0.000
Bacteriophage Mx8	1	43.40	0.000
Siphoviridae Pseudomonas phage F10	1	42.74	0.000
Siphoviridae Xanthomonas phage Xop411	1	42.74	0.000
Pseudomonas phage gh-1	1	41.97	0.000
Mycobacterium-phage-Redno2	1	41.89	0.000
Roseobacter phage RDJL Phi 1	1	41.67	0.000
Enterobacteria phage SPC35	1	41.57	0.000
Campylobacter phage CPX	1	41.18	0.000
Cyanophage NATL2A-133	1	41.18	0.000
Bacteriophage phig1e	1	41.10	0.000
unclassified SPO1-like viruses Listeria phage P100	1	41.01	0.000
Pseudomonas phage tf	1	40.95	0.000
Viruses Phage Gifsy-1 Viruses.	1	40.86	0.000
Burkholderia phage KS14	1	40.53	0.000
Lactobacillus prophage Lj928	1	40.30	0.000
Bacteriophage Tuc2009	1	40.00	0.000
Vibrio phage 1	1	39.68	0.000
Bacteriophage phi-C31	1	39.39	0.000
Prochlorococcus phage P-SSP7	1	39.24	0.000
Caudovirales Geobacillus phage GBSV1	1	39.13	0.000
unclassified Lambda-like viruses Stx2-converting phage 86	1	39.06	0.000
Staphylococcus phage K	1	38.46	0.000
Pantoea phage LIMEzero	1	38.44	0.000
Myoviridae Burkholderia phage KS10	1	38.37	0.000
Lactobacillus bacteriophage phi adh	1	38.14	0.000
Synechococcus phage S-CBS1	1	38.03	0.000
Rhodobacter phage RcapNL	1	38.01	0.000
Inovirus Enterobacteria phage fd	1	37.65	0.000
Siphoviridae Mycobacterium phage Gumball	1	37.08	0.000
Bacteriophage r1t	1	36.91	0.000
Enterococcus phage	1	36.90	0.000
Mycobacterium phage Bxz2	1	36.89	0.000
Riemerella phage RAP44	1	36.71	0.000
Cronobacter phage CR3	1	36.62	0.000
Pseudomonas phage MP1412	1	36.56	0.000
Siphoviridae Lactobacillus phage KC5a	1	36.36	0.000
Phage phi 4795	1	36.26	0.000
Pseudomonas phage JG004	1	36.23	0.000
T4-like viruses Enterobacteria phage RB32	1	36.07	0.000
Siphoviridae Listeria phage B025	1	36.05	0.000
Pseudomonas phage phiIBB-PF7A	1	35.94	0.000
unclassified T1-like viruses Enterobacteria phage TLS	1	35.94	0.000
Enterococcus phage EF62phi	1	35.86	0.000
Bacteriophage 37	1	35.29	0.000
Viruses Lactobacillus johnsonii prophage Lj771 Viruses.	1	34.52	0.000
Erwinia phage PEp14	1	34.35	0.000
Siphoviridae Mycobacterium phage BPs	1	34.29	0.000
Escherichia phage PhaxI	1	34.15	0.000
P2-like viruses Burkholderia phage phiE12-2	1	34.12	0.000
Salmonella phage SPN3UB	1	34.03	0.000
Enterobacteria phage epsilon15	1	33.67	0.000
Siphoviridae Salmonella phage Vi II-E1	1	33.53	0.000
Mycobacterium phage ShiLan	1	33.07	0.000
Siphoviridae Staphylococcus phage phiSauS-IPLA35	1	32.76	0.000
unclassified N4-like viruses Sulfitobacter phage EE36phi1	1	32.35	0.000
Myoviridae Pseudomonas phage 201phi2-1	1	32.05	0.000
Cronobacter phage ESP2949-1	1	31.86	0.000
Brochothrix phage A9	1	31.68	0.000
Bdellovibrio phage phi1422	1	31.24	0.000
Bacteriophage 47	1	31.03	0.000
Myoviridae Thermus phage phiYS40	1	30.82	0.000
Mycobacterium phage Turbido	1	30.81	0.000
Erwinia phage phiEa104	1	30.77	0.000
Clostridium phage phi8074-B1	1	30.67	0.000
Aeromonas phage 25	1	30.52	0.000
Siphoviridae Bacteroides phage B40-8	1	30.48	0.000
Siphoviridae Mycobacterium phage Pukovnik	1	30.19	0.000
Streptococcus phage YMC-2011	1	30.08	0.000
Clostridium phage phiCD38-2	1	29.77	0.000
Salmonella phage SPN3US	1	29.49	0.000
Siphoviridae Burkholderia phage Bcep176	1	29.49	0.000
Lactobacillus phage LF1	1	29.14	0.000
Myoviridae Lactobacillus phage Lb338-1	1	29.13	0.000
Siphoviridae Streptococcus phage MM1 1998	1	28.95	0.000
Acinetobacter phage phiAB1	1	28.89	0.000
Myoviridae Mycobacterium phage Cali	1	28.77	0.000
Bdellovibrio phage phi1402	1	28.71	0.000
Bacteriophage VWB	1	28.68	0.000
Mycobacterium phage Wile	1	28.57	0.000
Clostridium phage phiCD6356	1	28.50	0.000
Lactococcus lactis bacteriophage TP901-1	1	28.47	0.000
Bacteriophage S-PM2.	1	28.40	0.000
Pseudomonas phage Lu11	1	28.33	0.000
Mycobacterium phage Shauna1	1	28.30	0.000
Pseudomonas phage vB_PaeS_PMG1	1	28.29	0.000
Acidianus filamentous virus 7	1	28.21	0.000
Enterobacteria phage Mu	1	28.21	0.000
Myoviridae Pseudomonas phage F8	1	28.00	0.000
Bacteriophage phi ETA	1	27.88	0.000
Inovirus Enterobacteria phage f1	1	27.69	0.000
Aeromonas phage CC2	1	26.84	0.000
Mycophage Rakim	1	26.75	0.000
Bacillus phage PBC1	1	26.55	0.000
Halogeometricum pleomorphic virus 1	1	26.48	0.000
Brochothrix phage NF5	1	26.44	0.000
Mycobacterium phage Eureka	1	26.44	0.000
T4-like viruses Enterobacteria phage JS98	1	26.12	0.000
Bacteriophage D3112	1	26.11	0.000
Pyrococcus abyssi virus 1	1	26.07	0.000
Stx2 converting phage vB_EcoP_24B	1	25.87	0.000
Siphoviridae Thermus phage P23-45	1	25.50	0.000
Tetrasphaera phage TJE1	1	25.13	0.000
Mycobacteriophage Che9d	1	25.12	0.000
Acidianus filamentous virus 8	1	24.82	0.000
Burkholderia cepacia phage BcepNazgul	1	24.50	0.000
Siphoviridae Mycobacterium phage Brujita	1	24.19	0.000
T7-like viruses Klebsiella phage K11	1	24.06	0.000
Autographivirinae Enterobacteria phage K1-5	1	23.97	0.000
Vibrio phage phiVC8	1	23.91	0.000
Alteromonas phage PM2	1	23.53	0.000
Siphoviridae Mycobacterium phage Giles	1	23.47	0.000
Streptococcus thermophilus bacteriophage 2972	1	22.57	0.000
Autographivirinae Pseudomonas phage LKA1	1	21.53	0.000
