# Supplementary material for: Microbial Life in a Fjord: Metagenomic Analysis of a Microbial Mat in Chilean Patagonia
Source: PLoS One. 2013 Aug 28;8(8):e71952. doi: 10.1371/journal.pone.0071952 (PMC3756073; doi:10.1371/journal.pone.0071952)
Supplement: Table S11 — Taxonomic classification of all the proteins in the KEGG pathways that were predicted to be present in the Comau microbial mat metagenome. (TXT) [file pone.0071952.s018.txt]

Pathway	Description	Class	Hit_Count	Average_Identity
path00010	Glycolysis / Gluconeogenesis	Acidobacteriia	3	65.66666667
path00010	Glycolysis / Gluconeogenesis	Actinobacteria	72	55.93888889
path00010	Glycolysis / Gluconeogenesis	Actinopterygii	1	61.4
path00010	Glycolysis / Gluconeogenesis	Agaricomycetes	1	73.3
path00010	Glycolysis / Gluconeogenesis	Alphaproteobacteria	566	73.69823322
path00010	Glycolysis / Gluconeogenesis	Anaerolineae	6	55.98333333
path00010	Glycolysis / Gluconeogenesis	Aquificae	37	71.33513514
path00010	Glycolysis / Gluconeogenesis	Archaeoglobi	1	32.6
path00010	Glycolysis / Gluconeogenesis	Bacillariophyceae	1	77.9
path00010	Glycolysis / Gluconeogenesis	Bacilli	114	57.83596491
path00010	Glycolysis / Gluconeogenesis	Bacteroidia	186	64.55215054
path00010	Glycolysis / Gluconeogenesis	Betaproteobacteria	206	64.37864078
path00010	Glycolysis / Gluconeogenesis	Bryopsida	3	68.53333333
path00010	Glycolysis / Gluconeogenesis	Chlamydiia	2	42.5
path00010	Glycolysis / Gluconeogenesis	Chlorobia	17	60.91764706
path00010	Glycolysis / Gluconeogenesis	Chloroflexi	17	57.45294118
path00010	Glycolysis / Gluconeogenesis	Chromadorea	2	65.05
path00010	Glycolysis / Gluconeogenesis	Chrysiogenetes	3	73.86666667
path00010	Glycolysis / Gluconeogenesis	Clostridia	216	59.99722222
path00010	Glycolysis / Gluconeogenesis	Cytophagia	254	69.20590551
path00010	Glycolysis / Gluconeogenesis	Deferribacteres	14	61.26428571
path00010	Glycolysis / Gluconeogenesis	Deinococci	20	61.965
path00010	Glycolysis / Gluconeogenesis	Deltaproteobacteria	314	63.90191083
path00010	Glycolysis / Gluconeogenesis	Dictyoglomia	1	33.1
path00010	Glycolysis / Gluconeogenesis	Dothideomycetes	1	62.2
path00010	Glycolysis / Gluconeogenesis	Elusimicrobia	2	41.75
path00010	Glycolysis / Gluconeogenesis	Epsilonproteobacteria	465	76.58301075
path00010	Glycolysis / Gluconeogenesis	Erysipelotrichi	15	64.46
path00010	Glycolysis / Gluconeogenesis	Eurotiomycetes	1	68.1
path00010	Glycolysis / Gluconeogenesis	Fibrobacteria	1	71
path00010	Glycolysis / Gluconeogenesis	Flavobacteriia	1501	79.19686875
path00010	Glycolysis / Gluconeogenesis	Fusobacteriia	40	65.3025
path00010	Glycolysis / Gluconeogenesis	Gammaproteobacteria	2679	79.14762971
path00010	Glycolysis / Gluconeogenesis	Gemmatimonadetes	5	64.64
path00010	Glycolysis / Gluconeogenesis	Gloeobacteria	3	53.43333333
path00010	Glycolysis / Gluconeogenesis	Halobacteria	2	54.9
path00010	Glycolysis / Gluconeogenesis	Insecta	3	75.16666667
path00010	Glycolysis / Gluconeogenesis	Ktedonobacteria	4	53.425
path00010	Glycolysis / Gluconeogenesis	Mamiellophyceae	1	55.1
path00010	Glycolysis / Gluconeogenesis	Mammalia	1	74.7
path00010	Glycolysis / Gluconeogenesis	Methanobacteria	1	52.3
path00010	Glycolysis / Gluconeogenesis	Methanococci	5	65.56
path00010	Glycolysis / Gluconeogenesis	Methanomicrobia	7	55.21428571
path00010	Glycolysis / Gluconeogenesis	Methanopyri	1	56
path00010	Glycolysis / Gluconeogenesis	Mollicutes	14	62.62142857
path00010	Glycolysis / Gluconeogenesis	Negativicutes	4	65.875
path00010	Glycolysis / Gluconeogenesis	Nitrospira	16	58.2625
path00010	Glycolysis / Gluconeogenesis	Opitutae	10	58.53
path00010	Glycolysis / Gluconeogenesis	Pezizomycetes	1	76.5
path00010	Glycolysis / Gluconeogenesis	Planctomycetia	57	56.0245614
path00010	Glycolysis / Gluconeogenesis	Schizosaccharomycetes	1	30.5
path00010	Glycolysis / Gluconeogenesis	Solibacteres	6	57.41666667
path00010	Glycolysis / Gluconeogenesis	Spartobacteria	14	57.46428571
path00010	Glycolysis / Gluconeogenesis	Sphingobacteria	11	60.49090909
path00010	Glycolysis / Gluconeogenesis	Sphingobacteriia	135	67.69851852
path00010	Glycolysis / Gluconeogenesis	Spirochaetia	41	62.07073171
path00010	Glycolysis / Gluconeogenesis	Synergistia	6	60.26666667
path00010	Glycolysis / Gluconeogenesis	Thermococci	6	47.95
path00010	Glycolysis / Gluconeogenesis	Thermodesulfobacteria	3	54.66666667
path00010	Glycolysis / Gluconeogenesis	Thermomicrobia	4	57.9
path00010	Glycolysis / Gluconeogenesis	Thermoplasmata	2	49.25
path00010	Glycolysis / Gluconeogenesis	Thermoprotei	11	55.30909091
path00010	Glycolysis / Gluconeogenesis	Thermotogae	15	53.02666667
path00010	Glycolysis / Gluconeogenesis	Ustilaginomycetes	1	42.5
path00010	Glycolysis / Gluconeogenesis	Verrucomicrobiae	30	59.32333333
path00010	Glycolysis / Gluconeogenesis	Zetaproteobacteria	9	69.94444444
path00010	Glycolysis / Gluconeogenesis	unclassified	218	67.63990826
path00020	Citrate cycle (TCA cycle)	Acidobacteriia	4	69.55
path00020	Citrate cycle (TCA cycle)	Actinobacteria	54	62.5962963
path00020	Citrate cycle (TCA cycle)	Actinopterygii	1	70.3
path00020	Citrate cycle (TCA cycle)	Agaricomycetes	1	71.2
path00020	Citrate cycle (TCA cycle)	Alphaproteobacteria	477	76.96163522
path00020	Citrate cycle (TCA cycle)	Anaerolineae	4	60.45
path00020	Citrate cycle (TCA cycle)	Aquificae	38	72.31578947
path00020	Citrate cycle (TCA cycle)	Archaeoglobi	2	80.7
path00020	Citrate cycle (TCA cycle)	Bacilli	24	57.85
path00020	Citrate cycle (TCA cycle)	Bacteroidia	235	70.60893617
path00020	Citrate cycle (TCA cycle)	Betaproteobacteria	141	68.00638298
path00020	Citrate cycle (TCA cycle)	Bryopsida	1	69.7
path00020	Citrate cycle (TCA cycle)	Chlamydiia	3	50.96666667
path00020	Citrate cycle (TCA cycle)	Chlorobia	41	69.23170732
path00020	Citrate cycle (TCA cycle)	Chloroflexi	11	63.12727273
path00020	Citrate cycle (TCA cycle)	Chlorophyceae	1	67.7
path00020	Citrate cycle (TCA cycle)	Chrysiogenetes	8	71.2625
path00020	Citrate cycle (TCA cycle)	Clostridia	125	59.14
path00020	Citrate cycle (TCA cycle)	Cytophagia	190	73.69789474
path00020	Citrate cycle (TCA cycle)	Deferribacteres	34	68.18823529
path00020	Citrate cycle (TCA cycle)	Dehalococcoidetes	1	84.4
path00020	Citrate cycle (TCA cycle)	Deinococci	12	59.90833333
path00020	Citrate cycle (TCA cycle)	Deltaproteobacteria	321	71.75482866
path00020	Citrate cycle (TCA cycle)	Elusimicrobia	1	47.7
path00020	Citrate cycle (TCA cycle)	Epsilonproteobacteria	678	79.94100295
path00020	Citrate cycle (TCA cycle)	Fibrobacteria	2	71.2
path00020	Citrate cycle (TCA cycle)	Flavobacteriia	1638	82.13485958
path00020	Citrate cycle (TCA cycle)	Fusobacteriia	13	61.64615385
path00020	Citrate cycle (TCA cycle)	Gammaproteobacteria	2342	83.03872758
path00020	Citrate cycle (TCA cycle)	Gemmatimonadetes	7	64.02857143
path00020	Citrate cycle (TCA cycle)	Gloeobacteria	1	39.1
path00020	Citrate cycle (TCA cycle)	Halobacteria	1	42.3
path00020	Citrate cycle (TCA cycle)	Heterolobosea	1	79.6
path00020	Citrate cycle (TCA cycle)	Insecta	4	69.05
path00020	Citrate cycle (TCA cycle)	Liliopsida	2	48.9
path00020	Citrate cycle (TCA cycle)	Mamiellophyceae	2	94.25
path00020	Citrate cycle (TCA cycle)	Methanobacteria	2	61.7
path00020	Citrate cycle (TCA cycle)	Methanococci	1	72.5
path00020	Citrate cycle (TCA cycle)	Methanomicrobia	5	57.14
path00020	Citrate cycle (TCA cycle)	Methanopyri	1	56
path00020	Citrate cycle (TCA cycle)	Mollicutes	7	60.91428571
path00020	Citrate cycle (TCA cycle)	Negativicutes	2	67.1
path00020	Citrate cycle (TCA cycle)	Nitrospira	12	58.525
path00020	Citrate cycle (TCA cycle)	Opitutae	14	65.86428571
path00020	Citrate cycle (TCA cycle)	Pezizomycetes	2	59.75
path00020	Citrate cycle (TCA cycle)	Planctomycetia	40	65.085
path00020	Citrate cycle (TCA cycle)	Saccharomycetes	3	60.8
path00020	Citrate cycle (TCA cycle)	Solibacteres	3	61.13333333
path00020	Citrate cycle (TCA cycle)	Sordariomycetes	1	69.5
path00020	Citrate cycle (TCA cycle)	Spartobacteria	6	63.78333333
path00020	Citrate cycle (TCA cycle)	Sphingobacteria	12	67.91666667
path00020	Citrate cycle (TCA cycle)	Sphingobacteriia	151	71.89933775
path00020	Citrate cycle (TCA cycle)	Spirochaetia	39	65.74102564
path00020	Citrate cycle (TCA cycle)	Synergistia	12	57.925
path00020	Citrate cycle (TCA cycle)	Thermococci	3	56.6
path00020	Citrate cycle (TCA cycle)	Thermomicrobia	4	58.075
path00020	Citrate cycle (TCA cycle)	Thermoplasmata	1	45.5
path00020	Citrate cycle (TCA cycle)	Thermoprotei	9	51.61111111
path00020	Citrate cycle (TCA cycle)	Thermotogae	7	61.71428571
path00020	Citrate cycle (TCA cycle)	Verrucomicrobiae	22	64.71363636
path00020	Citrate cycle (TCA cycle)	Zetaproteobacteria	1	37
path00020	Citrate cycle (TCA cycle)	unclassified	204	72.14656863
path00030	Pentose phosphate pathway	Acidobacteriia	5	52.46
path00030	Pentose phosphate pathway	Actinobacteria	26	56.77692308
path00030	Pentose phosphate pathway	Actinopterygii	1	61.4
path00030	Pentose phosphate pathway	Alphaproteobacteria	278	73.80863309
path00030	Pentose phosphate pathway	Anaerolineae	4	54.35
path00030	Pentose phosphate pathway	Aquificae	3	45.63333333
path00030	Pentose phosphate pathway	Archaeoglobi	1	32.6
path00030	Pentose phosphate pathway	Bacillariophyceae	1	65.1
path00030	Pentose phosphate pathway	Bacilli	46	59.04565217
path00030	Pentose phosphate pathway	Bacteroidia	136	69.13529412
path00030	Pentose phosphate pathway	Betaproteobacteria	77	68.16233766
path00030	Pentose phosphate pathway	Bryopsida	1	64.9
path00030	Pentose phosphate pathway	Chlamydiia	1	71.7
path00030	Pentose phosphate pathway	Chlorobia	10	59.86
path00030	Pentose phosphate pathway	Chloroflexi	12	58.13333333
path00030	Pentose phosphate pathway	Clostridia	127	58.87165354
path00030	Pentose phosphate pathway	Coscinodiscophyceae	1	64.7
path00030	Pentose phosphate pathway	Cytophagia	118	64.88898305
path00030	Pentose phosphate pathway	Deferribacteres	5	58.62
path00030	Pentose phosphate pathway	Deinococci	4	60.4
path00030	Pentose phosphate pathway	Deltaproteobacteria	148	66.12702703
path00030	Pentose phosphate pathway	Dothideomycetes	1	62.9
path00030	Pentose phosphate pathway	Elusimicrobia	3	47.06666667
path00030	Pentose phosphate pathway	Epsilonproteobacteria	207	77.6
path00030	Pentose phosphate pathway	Erysipelotrichi	13	63.84615385
path00030	Pentose phosphate pathway	Eurotiomycetes	1	66.7
path00030	Pentose phosphate pathway	Exobasidiomycetes	1	82.2
path00030	Pentose phosphate pathway	Fibrobacteria	1	71
path00030	Pentose phosphate pathway	Flavobacteriia	662	75.93126888
path00030	Pentose phosphate pathway	Fusobacteriia	39	66.39487179
path00030	Pentose phosphate pathway	Gammaproteobacteria	1599	80.20350219
path00030	Pentose phosphate pathway	Gemmatimonadetes	3	64.9
path00030	Pentose phosphate pathway	Gloeobacteria	1	65.4
path00030	Pentose phosphate pathway	Halobacteria	1	38.5
path00030	Pentose phosphate pathway	Insecta	3	62.53333333
path00030	Pentose phosphate pathway	Ktedonobacteria	5	57.14
path00030	Pentose phosphate pathway	Mamiellophyceae	3	46.9
path00030	Pentose phosphate pathway	Mammalia	1	74.7
path00030	Pentose phosphate pathway	Methanococci	1	52.7
path00030	Pentose phosphate pathway	Methanomicrobia	2	57.1
path00030	Pentose phosphate pathway	Mollicutes	2	57.15
path00030	Pentose phosphate pathway	Negativicutes	3	56.7
path00030	Pentose phosphate pathway	Nitrospira	5	65.86
path00030	Pentose phosphate pathway	Opitutae	5	59.72
path00030	Pentose phosphate pathway	Planctomycetia	48	62.07708333
path00030	Pentose phosphate pathway	Solibacteres	18	58.25
path00030	Pentose phosphate pathway	Spartobacteria	4	60.925
path00030	Pentose phosphate pathway	Sphingobacteria	11	65.34545455
path00030	Pentose phosphate pathway	Sphingobacteriia	67	67.62089552
path00030	Pentose phosphate pathway	Spirochaetia	22	60.59090909
path00030	Pentose phosphate pathway	Synergistia	7	61.97142857
path00030	Pentose phosphate pathway	Thermococci	4	46.15
path00030	Pentose phosphate pathway	Thermodesulfobacteria	2	64
path00030	Pentose phosphate pathway	Thermomicrobia	1	41.9
path00030	Pentose phosphate pathway	Thermoplasmata	1	53
path00030	Pentose phosphate pathway	Thermoprotei	4	53.975
path00030	Pentose phosphate pathway	Thermotogae	3	52.1
path00030	Pentose phosphate pathway	Verrucomicrobiae	23	59.75652174
path00030	Pentose phosphate pathway	Zetaproteobacteria	8	68.75
path00030	Pentose phosphate pathway	unclassified	118	66.26355932
path00031	Inositol metabolism	Acidobacteriia	1	70.3
path00031	Inositol metabolism	Actinobacteria	5	54.12
path00031	Inositol metabolism	Alphaproteobacteria	63	74.52063492
path00031	Inositol metabolism	Anaerolineae	1	59
path00031	Inositol metabolism	Aquificae	1	55
path00031	Inositol metabolism	Bacilli	9	63.35555556
path00031	Inositol metabolism	Bacteroidia	8	64.9125
path00031	Inositol metabolism	Betaproteobacteria	16	68.925
path00031	Inositol metabolism	Chlorobia	1	64.7
path00031	Inositol metabolism	Chloroflexi	1	57.9
path00031	Inositol metabolism	Clostridia	19	59.64210526
path00031	Inositol metabolism	Cytophagia	24	67.125
path00031	Inositol metabolism	Deinococci	1	63.8
path00031	Inositol metabolism	Deltaproteobacteria	20	61.945
path00031	Inositol metabolism	Epsilonproteobacteria	15	69.54666667
path00031	Inositol metabolism	Erysipelotrichi	1	63.4
path00031	Inositol metabolism	Flavobacteriia	43	71.67674419
path00031	Inositol metabolism	Fusobacteriia	2	73.75
path00031	Inositol metabolism	Gammaproteobacteria	206	80.32135922
path00031	Inositol metabolism	Gemmatimonadetes	1	65.9
path00031	Inositol metabolism	Insecta	2	85.45
path00031	Inositol metabolism	Ktedonobacteria	4	54.575
path00031	Inositol metabolism	Methanococci	1	53.3
path00031	Inositol metabolism	Mollicutes	1	66.7
path00031	Inositol metabolism	Negativicutes	1	70.7
path00031	Inositol metabolism	Nitrospira	1	52.1
path00031	Inositol metabolism	Opitutae	1	52
path00031	Inositol metabolism	Planctomycetia	3	62.56666667
path00031	Inositol metabolism	Solibacteres	2	72.05
path00031	Inositol metabolism	Sphingobacteriia	12	65.09166667
path00031	Inositol metabolism	Thermomicrobia	1	48.4
path00031	Inositol metabolism	Thermotogae	3	49.13333333
path00031	Inositol metabolism	unclassified	4	73.725
path00040	Pentose and glucuronate interconversions	Acidobacteriia	3	49.4
path00040	Pentose and glucuronate interconversions	Actinobacteria	9	45.77777778
path00040	Pentose and glucuronate interconversions	Alphaproteobacteria	133	68.28646617
path00040	Pentose and glucuronate interconversions	Aquificae	1	82.1
path00040	Pentose and glucuronate interconversions	Archaeoglobi	1	43.1
path00040	Pentose and glucuronate interconversions	Bacilli	26	60.41923077
path00040	Pentose and glucuronate interconversions	Bacteroidia	64	66.3453125
path00040	Pentose and glucuronate interconversions	Betaproteobacteria	19	64.05789474
path00040	Pentose and glucuronate interconversions	Chloroflexi	2	49.4
path00040	Pentose and glucuronate interconversions	Chrysiogenetes	1	44.3
path00040	Pentose and glucuronate interconversions	Clostridia	46	57.52608696
path00040	Pentose and glucuronate interconversions	Coscinodiscophyceae	1	47.9
path00040	Pentose and glucuronate interconversions	Cytophagia	72	68.44305556
path00040	Pentose and glucuronate interconversions	Deferribacteres	1	54.3
path00040	Pentose and glucuronate interconversions	Deinococci	3	47.53333333
path00040	Pentose and glucuronate interconversions	Deltaproteobacteria	41	65.72682927
path00040	Pentose and glucuronate interconversions	Dictyoglomia	2	58.45
path00040	Pentose and glucuronate interconversions	Epsilonproteobacteria	58	77.47413793
path00040	Pentose and glucuronate interconversions	Erysipelotrichi	1	54
path00040	Pentose and glucuronate interconversions	Eurotiomycetes	1	53.2
path00040	Pentose and glucuronate interconversions	Flavobacteriia	269	76.11301115
path00040	Pentose and glucuronate interconversions	Fusobacteriia	8	71.5
path00040	Pentose and glucuronate interconversions	Gammaproteobacteria	612	79.46683007
path00040	Pentose and glucuronate interconversions	Gemmatimonadetes	1	48.7
path00040	Pentose and glucuronate interconversions	Halobacteria	3	40.3
path00040	Pentose and glucuronate interconversions	Heterolobosea	1	33.9
path00040	Pentose and glucuronate interconversions	Insecta	1	44
path00040	Pentose and glucuronate interconversions	Mamiellophyceae	4	46
path00040	Pentose and glucuronate interconversions	Methanomicrobia	1	65.6
path00040	Pentose and glucuronate interconversions	Negativicutes	3	63.16666667
path00040	Pentose and glucuronate interconversions	Opitutae	9	74.17777778
path00040	Pentose and glucuronate interconversions	Planctomycetia	24	65.49583333
path00040	Pentose and glucuronate interconversions	Solibacteres	4	51.95
path00040	Pentose and glucuronate interconversions	Spartobacteria	1	52.6
path00040	Pentose and glucuronate interconversions	Sphingobacteria	10	68.15
path00040	Pentose and glucuronate interconversions	Sphingobacteriia	46	69.25652174
path00040	Pentose and glucuronate interconversions	Spirochaetia	11	58.81818182
path00040	Pentose and glucuronate interconversions	Thermodesulfobacteria	1	60.2
path00040	Pentose and glucuronate interconversions	Thermotogae	2	54.25
path00040	Pentose and glucuronate interconversions	Ustilaginomycetes	1	40.9
path00040	Pentose and glucuronate interconversions	Verrucomicrobiae	16	67.11875
path00040	Pentose and glucuronate interconversions	Zetaproteobacteria	2	83.6
path00040	Pentose and glucuronate interconversions	unclassified	33	65.71515152
path00051	Fructose and mannose metabolism	Acidobacteriia	3	66.7
path00051	Fructose and mannose metabolism	Actinobacteria	45	48.60888889
path00051	Fructose and mannose metabolism	Alphaproteobacteria	255	67.47921569
path00051	Fructose and mannose metabolism	Anaerolineae	5	49.06
path00051	Fructose and mannose metabolism	Aquificae	10	57.51
path00051	Fructose and mannose metabolism	Bacilli	46	55.63478261
path00051	Fructose and mannose metabolism	Bacteroidia	219	63.26347032
path00051	Fructose and mannose metabolism	Betaproteobacteria	136	61.00367647
path00051	Fructose and mannose metabolism	Bryopsida	1	30.3
path00051	Fructose and mannose metabolism	Chlorobia	22	56.30454545
path00051	Fructose and mannose metabolism	Chloroflexi	14	56.12857143
path00051	Fructose and mannose metabolism	Chrysiogenetes	6	56.81666667
path00051	Fructose and mannose metabolism	Clostridia	145	57.69586207
path00051	Fructose and mannose metabolism	Cytophagia	194	63.86701031
path00051	Fructose and mannose metabolism	Deferribacteres	7	68.4
path00051	Fructose and mannose metabolism	Dehalococcoidetes	1	46.3
path00051	Fructose and mannose metabolism	Deinococci	7	48
path00051	Fructose and mannose metabolism	Deltaproteobacteria	169	60.02189349
path00051	Fructose and mannose metabolism	Dictyoglomia	6	55.61666667
path00051	Fructose and mannose metabolism	Elusimicrobia	1	44.5
path00051	Fructose and mannose metabolism	Epsilonproteobacteria	181	73.60110497
path00051	Fructose and mannose metabolism	Erysipelotrichi	7	61.98571429
path00051	Fructose and mannose metabolism	Eurotiomycetes	1	66.7
path00051	Fructose and mannose metabolism	Fibrobacteria	1	38
path00051	Fructose and mannose metabolism	Flavobacteriia	833	70.4547419
path00051	Fructose and mannose metabolism	Fusobacteriia	27	58.76296296
path00051	Fructose and mannose metabolism	Gammaproteobacteria	1448	72.90048343
path00051	Fructose and mannose metabolism	Gemmatimonadetes	7	56.9
path00051	Fructose and mannose metabolism	Gloeobacteria	1	65.4
path00051	Fructose and mannose metabolism	Halobacteria	1	69.2
path00051	Fructose and mannose metabolism	Insecta	5	73.22
path00051	Fructose and mannose metabolism	Ktedonobacteria	1	54
path00051	Fructose and mannose metabolism	Methanobacteria	2	44.25
path00051	Fructose and mannose metabolism	Methanococci	6	52.43333333
path00051	Fructose and mannose metabolism	Methanomicrobia	13	52.14615385
path00051	Fructose and mannose metabolism	Methanopyri	1	52.9
path00051	Fructose and mannose metabolism	Mollicutes	1	66.7
path00051	Fructose and mannose metabolism	Negativicutes	5	56.34
path00051	Fructose and mannose metabolism	Nitrospira	8	59.8
path00051	Fructose and mannose metabolism	Opitutae	9	60.9
path00051	Fructose and mannose metabolism	Planctomycetia	45	54.8
path00051	Fructose and mannose metabolism	Solibacteres	13	55.04615385
path00051	Fructose and mannose metabolism	Spartobacteria	12	51.76666667
path00051	Fructose and mannose metabolism	Sphingobacteria	10	51.29
path00051	Fructose and mannose metabolism	Sphingobacteriia	162	64.04259259
path00051	Fructose and mannose metabolism	Spirochaetia	33	58.20606061
path00051	Fructose and mannose metabolism	Synergistia	5	58.94
path00051	Fructose and mannose metabolism	Thermococci	3	42.73333333
path00051	Fructose and mannose metabolism	Thermodesulfobacteria	1	56.9
path00051	Fructose and mannose metabolism	Thermomicrobia	3	43.03333333
path00051	Fructose and mannose metabolism	Thermoprotei	9	44.02222222
path00051	Fructose and mannose metabolism	Thermotogae	6	43.7
path00051	Fructose and mannose metabolism	Verrucomicrobiae	39	50.77435897
path00051	Fructose and mannose metabolism	Zetaproteobacteria	7	71.1
path00051	Fructose and mannose metabolism	unclassified	125	61.2432
path00052	Galactose metabolism	Acidobacteriia	10	44.36
path00052	Galactose metabolism	Actinobacteria	22	48.68636364
path00052	Galactose metabolism	Alphaproteobacteria	116	69.47672414
path00052	Galactose metabolism	Anaerolineae	5	59.28
path00052	Galactose metabolism	Aquificae	3	61.46666667
path00052	Galactose metabolism	Bacilli	30	56.27333333
path00052	Galactose metabolism	Bacteroidia	247	58.84089069
path00052	Galactose metabolism	Betaproteobacteria	48	69.2125
path00052	Galactose metabolism	Chlorobia	6	58.1
path00052	Galactose metabolism	Chloroflexi	7	56.21428571
path00052	Galactose metabolism	Clostridia	106	54.33490566
path00052	Galactose metabolism	Cytophagia	66	61.31363636
path00052	Galactose metabolism	Deferribacteres	1	61.1
path00052	Galactose metabolism	Deinococci	4	49
path00052	Galactose metabolism	Deltaproteobacteria	49	59.31632653
path00052	Galactose metabolism	Dictyoglomia	1	33.1
path00052	Galactose metabolism	Elusimicrobia	1	35.8
path00052	Galactose metabolism	Epsilonproteobacteria	62	73.71290323
path00052	Galactose metabolism	Erysipelotrichi	12	56.05833333
path00052	Galactose metabolism	Eurotiomycetes	1	37.8
path00052	Galactose metabolism	Fibrobacteria	2	36.75
path00052	Galactose metabolism	Flavobacteriia	496	65.48891129
path00052	Galactose metabolism	Fusobacteriia	12	59.9
path00052	Galactose metabolism	Gammaproteobacteria	858	75.94638695
path00052	Galactose metabolism	Gemmatimonadetes	1	73.5
path00052	Galactose metabolism	Halobacteria	5	42.26
path00052	Galactose metabolism	Heterolobosea	1	41.1
path00052	Galactose metabolism	Insecta	2	46.45
path00052	Galactose metabolism	Ktedonobacteria	2	45.95
path00052	Galactose metabolism	Methanomicrobia	4	60.125
path00052	Galactose metabolism	Negativicutes	2	60.8
path00052	Galactose metabolism	Nitrospira	3	57.13333333
path00052	Galactose metabolism	Opitutae	18	56.69444444
path00052	Galactose metabolism	Planctomycetia	7	60.31428571
path00052	Galactose metabolism	Solibacteres	11	50.17272727
path00052	Galactose metabolism	Sordariomycetes	1	46
path00052	Galactose metabolism	Spartobacteria	5	58.72
path00052	Galactose metabolism	Sphingobacteria	8	45.0625
path00052	Galactose metabolism	Sphingobacteriia	60	57.61166667
path00052	Galactose metabolism	Spirochaetia	16	50.66875
path00052	Galactose metabolism	Thermodesulfobacteria	1	60.2
path00052	Galactose metabolism	Thermoprotei	1	41.2
path00052	Galactose metabolism	Thermotogae	15	54.04666667
path00052	Galactose metabolism	Ustilaginomycetes	1	40.9
path00052	Galactose metabolism	Verrucomicrobiae	23	54.50869565
path00052	Galactose metabolism	Zetaproteobacteria	2	64.85
path00052	Galactose metabolism	unclassified	81	59.36296296
path00053	Ascorbate and aldarate metabolism	Acidobacteriia	3	53.1
path00053	Ascorbate and aldarate metabolism	Actinobacteria	19	58.63684211
path00053	Ascorbate and aldarate metabolism	Alphaproteobacteria	147	68.42244898
path00053	Ascorbate and aldarate metabolism	Aquificae	1	82.1
path00053	Ascorbate and aldarate metabolism	Archaeoglobi	1	43.1
path00053	Ascorbate and aldarate metabolism	Bacilli	18	61.88333333
path00053	Ascorbate and aldarate metabolism	Bacteroidia	9	71.31111111
path00053	Ascorbate and aldarate metabolism	Betaproteobacteria	43	58.58604651
path00053	Ascorbate and aldarate metabolism	Chloroflexi	1	50
path00053	Ascorbate and aldarate metabolism	Chromadorea	1	64.1
path00053	Ascorbate and aldarate metabolism	Clostridia	16	59.59375
path00053	Ascorbate and aldarate metabolism	Cytophagia	82	68.16341463
path00053	Ascorbate and aldarate metabolism	Deinococci	8	65.9375
path00053	Ascorbate and aldarate metabolism	Deltaproteobacteria	46	65.85869565
path00053	Ascorbate and aldarate metabolism	Epsilonproteobacteria	41	75.62926829
path00053	Ascorbate and aldarate metabolism	Flavobacteriia	236	76.37415254
path00053	Ascorbate and aldarate metabolism	Fusobacteriia	3	76.7
path00053	Ascorbate and aldarate metabolism	Gammaproteobacteria	359	77.16852368
path00053	Ascorbate and aldarate metabolism	Gemmatimonadetes	1	48.7
path00053	Ascorbate and aldarate metabolism	Heterolobosea	2	38.85
path00053	Ascorbate and aldarate metabolism	Mamiellophyceae	1	43.3
path00053	Ascorbate and aldarate metabolism	Methanomicrobia	2	69.95
path00053	Ascorbate and aldarate metabolism	Negativicutes	2	73.95
path00053	Ascorbate and aldarate metabolism	Opitutae	4	63.8
path00053	Ascorbate and aldarate metabolism	Planctomycetia	10	59.37
path00053	Ascorbate and aldarate metabolism	Solibacteres	2	68.35
path00053	Ascorbate and aldarate metabolism	Spartobacteria	1	46.3
path00053	Ascorbate and aldarate metabolism	Sphingobacteria	4	69.725
path00053	Ascorbate and aldarate metabolism	Sphingobacteriia	21	70.43809524
path00053	Ascorbate and aldarate metabolism	Spirochaetia	8	65.85
path00053	Ascorbate and aldarate metabolism	Thermomicrobia	2	52
path00053	Ascorbate and aldarate metabolism	Thermotogae	2	44.85
path00053	Ascorbate and aldarate metabolism	Verrucomicrobiae	7	56.3
path00053	Ascorbate and aldarate metabolism	Zetaproteobacteria	2	83.6
path00053	Ascorbate and aldarate metabolism	unclassified	43	63.81860465
path00061	Fatty acid biosynthesis	Acidobacteriia	1	56.9
path00061	Fatty acid biosynthesis	Actinobacteria	45	51.09333333
path00061	Fatty acid biosynthesis	Agaricomycetes	1	54.2
path00061	Fatty acid biosynthesis	Alphaproteobacteria	265	69.61622642
path00061	Fatty acid biosynthesis	Anaerolineae	1	49.6
path00061	Fatty acid biosynthesis	Aquificae	6	61.68333333
path00061	Fatty acid biosynthesis	Archaeoglobi	1	83.3
path00061	Fatty acid biosynthesis	Bacilli	38	54.52631579
path00061	Fatty acid biosynthesis	Bacteroidia	112	71.02857143
path00061	Fatty acid biosynthesis	Betaproteobacteria	80	63.435
path00061	Fatty acid biosynthesis	Chlorobia	4	63.525
path00061	Fatty acid biosynthesis	Chloroflexi	6	58.35
path00061	Fatty acid biosynthesis	Clostridia	69	57.97536232
path00061	Fatty acid biosynthesis	Cytophagia	173	68.62138728
path00061	Fatty acid biosynthesis	Deferribacteres	8	58.5125
path00061	Fatty acid biosynthesis	Deinococci	5	48.04
path00061	Fatty acid biosynthesis	Deltaproteobacteria	149	65.44966443
path00061	Fatty acid biosynthesis	Epsilonproteobacteria	206	75.72669903
path00061	Fatty acid biosynthesis	Erysipelotrichi	9	61.36666667
path00061	Fatty acid biosynthesis	Eurotiomycetes	1	44.1
path00061	Fatty acid biosynthesis	Flavobacteriia	863	78.07995365
path00061	Fatty acid biosynthesis	Fusobacteriia	7	58.67142857
path00061	Fatty acid biosynthesis	Gammaproteobacteria	1165	78.82283262
path00061	Fatty acid biosynthesis	Gemmatimonadetes	2	55.5
path00061	Fatty acid biosynthesis	Heterolobosea	1	35
path00061	Fatty acid biosynthesis	Insecta	1	41.3
path00061	Fatty acid biosynthesis	Ktedonobacteria	1	44
path00061	Fatty acid biosynthesis	Methanobacteria	2	79.2
path00061	Fatty acid biosynthesis	Methanococci	1	50
path00061	Fatty acid biosynthesis	Methanomicrobia	3	70.2
path00061	Fatty acid biosynthesis	Mollicutes	8	69.525
path00061	Fatty acid biosynthesis	Negativicutes	2	41.05
path00061	Fatty acid biosynthesis	Nitrospira	4	58.725
path00061	Fatty acid biosynthesis	Opitutae	10	58.44
path00061	Fatty acid biosynthesis	Planctomycetia	23	60.9826087
path00061	Fatty acid biosynthesis	Solibacteres	1	78.3
path00061	Fatty acid biosynthesis	Sordariomycetes	2	60
path00061	Fatty acid biosynthesis	Spartobacteria	1	69.4
path00061	Fatty acid biosynthesis	Sphingobacteria	3	50.76666667
path00061	Fatty acid biosynthesis	Sphingobacteriia	101	70.21683168
path00061	Fatty acid biosynthesis	Spirochaetia	5	52.36
path00061	Fatty acid biosynthesis	Synergistia	1	48.3
path00061	Fatty acid biosynthesis	Thermococci	1	42.6
path00061	Fatty acid biosynthesis	Thermomicrobia	10	57.52
path00061	Fatty acid biosynthesis	Thermoprotei	8	39.95
path00061	Fatty acid biosynthesis	Thermotogae	1	44.2
path00061	Fatty acid biosynthesis	Verrucomicrobiae	9	64.78888889
path00061	Fatty acid biosynthesis	unclassified	63	73.12539683
path00062	Fatty acid elongation in mitochondria	Acidobacteriia	1	64.8
path00062	Fatty acid elongation in mitochondria	Actinobacteria	4	59.825
path00062	Fatty acid elongation in mitochondria	Actinopterygii	1	59.4
path00062	Fatty acid elongation in mitochondria	Alphaproteobacteria	17	54.80588235
path00062	Fatty acid elongation in mitochondria	Bacilli	2	55.25
path00062	Fatty acid elongation in mitochondria	Betaproteobacteria	6	51.25
path00062	Fatty acid elongation in mitochondria	Cytophagia	3	75.06666667
path00062	Fatty acid elongation in mitochondria	Deinococci	2	48.6
path00062	Fatty acid elongation in mitochondria	Flavobacteriia	113	80.40442478
path00062	Fatty acid elongation in mitochondria	Gammaproteobacteria	26	71.98076923
path00062	Fatty acid elongation in mitochondria	Insecta	3	42.9
path00062	Fatty acid elongation in mitochondria	Mammalia	3	46.23333333
path00062	Fatty acid elongation in mitochondria	Sphingobacteria	4	56.35
path00062	Fatty acid elongation in mitochondria	Sphingobacteriia	2	69.85
path00062	Fatty acid elongation in mitochondria	Spirochaetia	1	38.3
path00062	Fatty acid elongation in mitochondria	Verrucomicrobiae	1	30.1
path00062	Fatty acid elongation in mitochondria	unclassified	3	70.76666667
path00071	Fatty acid metabolism	Acidobacteriia	3	55.76666667
path00071	Fatty acid metabolism	Actinobacteria	153	56.76732026
path00071	Fatty acid metabolism	Actinopterygii	3	45.73333333
path00071	Fatty acid metabolism	Alphaproteobacteria	625	68.37648
path00071	Fatty acid metabolism	Anaerolineae	3	56.36666667
path00071	Fatty acid metabolism	Aquificae	4	54.425
path00071	Fatty acid metabolism	Archaeoglobi	6	40.75
path00071	Fatty acid metabolism	Bacillariophyceae	1	53
path00071	Fatty acid metabolism	Bacilli	60	55.31833333
path00071	Fatty acid metabolism	Bacteroidia	62	57.41451613
path00071	Fatty acid metabolism	Betaproteobacteria	233	62.327897
path00071	Fatty acid metabolism	Chlamydiia	23	46.20434783
path00071	Fatty acid metabolism	Chlorobia	6	50.83333333
path00071	Fatty acid metabolism	Chloroflexi	11	57.35454545
path00071	Fatty acid metabolism	Chromadorea	1	64.1
path00071	Fatty acid metabolism	Chrysiogenetes	34	66.23529412
path00071	Fatty acid metabolism	Clostridia	70	59.49
path00071	Fatty acid metabolism	Coscinodiscophyceae	1	45.1
path00071	Fatty acid metabolism	Cytophagia	165	66.19272727
path00071	Fatty acid metabolism	Deferribacteres	29	65.37586207
path00071	Fatty acid metabolism	Deinococci	26	59.11153846
path00071	Fatty acid metabolism	Deltaproteobacteria	225	62.488
path00071	Fatty acid metabolism	Dothideomycetes	1	62.2
path00071	Fatty acid metabolism	Epsilonproteobacteria	119	65.9697479
path00071	Fatty acid metabolism	Erysipelotrichi	1	52.3
path00071	Fatty acid metabolism	Eurotiomycetes	2	60.25
path00071	Fatty acid metabolism	Flavobacteriia	913	77.21861993
path00071	Fatty acid metabolism	Fusobacteriia	19	65.80526316
path00071	Fatty acid metabolism	Gammaproteobacteria	2239	75.03028138
path00071	Fatty acid metabolism	Gemmatimonadetes	5	56.48
path00071	Fatty acid metabolism	Halobacteria	3	52.86666667
path00071	Fatty acid metabolism	Insecta	8	45.125
path00071	Fatty acid metabolism	Ktedonobacteria	3	58.33333333
path00071	Fatty acid metabolism	Mamiellophyceae	1	55.1
path00071	Fatty acid metabolism	Mammalia	5	46.92
path00071	Fatty acid metabolism	Methanomicrobia	2	56.85
path00071	Fatty acid metabolism	Negativicutes	1	49.1
path00071	Fatty acid metabolism	Nitrospira	1	50
path00071	Fatty acid metabolism	Planctomycetia	6	49.31666667
path00071	Fatty acid metabolism	Spartobacteria	4	50.05
path00071	Fatty acid metabolism	Sphingobacteria	17	61.58823529
path00071	Fatty acid metabolism	Sphingobacteriia	117	66.58632479
path00071	Fatty acid metabolism	Spirochaetia	36	53.77777778
path00071	Fatty acid metabolism	Thermomicrobia	4	48.825
path00071	Fatty acid metabolism	Thermoprotei	2	45.5
path00071	Fatty acid metabolism	Thermotogae	1	39.2
path00071	Fatty acid metabolism	Verrucomicrobiae	7	58.47142857
path00071	Fatty acid metabolism	Zetaproteobacteria	1	66.9
path00071	Fatty acid metabolism	unclassified	100	63.145
path00072	Synthesis and degradation of ketone bodies	Actinobacteria	23	63.59130435
path00072	Synthesis and degradation of ketone bodies	Alphaproteobacteria	82	76.20853659
path00072	Synthesis and degradation of ketone bodies	Anaerolineae	1	56
path00072	Synthesis and degradation of ketone bodies	Bacilli	5	58.34
path00072	Synthesis and degradation of ketone bodies	Bacteroidia	2	65.95
path00072	Synthesis and degradation of ketone bodies	Betaproteobacteria	33	70.08181818
path00072	Synthesis and degradation of ketone bodies	Chlamydiia	7	39.98571429
path00072	Synthesis and degradation of ketone bodies	Chloroflexi	4	70.775
path00072	Synthesis and degradation of ketone bodies	Clostridia	13	63.76153846
path00072	Synthesis and degradation of ketone bodies	Cytophagia	17	74.10588235
path00072	Synthesis and degradation of ketone bodies	Deferribacteres	7	64.27142857
path00072	Synthesis and degradation of ketone bodies	Deinococci	2	61.9
path00072	Synthesis and degradation of ketone bodies	Deltaproteobacteria	48	69.70416667
path00072	Synthesis and degradation of ketone bodies	Epsilonproteobacteria	4	54.2
path00072	Synthesis and degradation of ketone bodies	Erysipelotrichi	1	52.3
path00072	Synthesis and degradation of ketone bodies	Flavobacteriia	226	82.44247788
path00072	Synthesis and degradation of ketone bodies	Fusobacteriia	9	73.31111111
path00072	Synthesis and degradation of ketone bodies	Gammaproteobacteria	382	79.25183246
path00072	Synthesis and degradation of ketone bodies	Methanomicrobia	1	39.4
path00072	Synthesis and degradation of ketone bodies	Sphingobacteria	1	57.2
path00072	Synthesis and degradation of ketone bodies	Sphingobacteriia	10	74.62
path00072	Synthesis and degradation of ketone bodies	Spirochaetia	1	59.1
path00072	Synthesis and degradation of ketone bodies	Thermomicrobia	1	36.1
path00072	Synthesis and degradation of ketone bodies	unclassified	20	75.25
path00100	Biosynthesis of steroids	Actinobacteria	12	55.55
path00100	Biosynthesis of steroids	Alphaproteobacteria	87	73.28275862
path00100	Biosynthesis of steroids	Anaerolineae	2	43.8
path00100	Biosynthesis of steroids	Aquificae	2	66.2
path00100	Biosynthesis of steroids	Bacilli	16	54.075
path00100	Biosynthesis of steroids	Bacteroidia	94	59.57659574
path00100	Biosynthesis of steroids	Betaproteobacteria	25	63.664
path00100	Biosynthesis of steroids	Chlorobia	1	40.1
path00100	Biosynthesis of steroids	Chloroflexi	2	41.65
path00100	Biosynthesis of steroids	Chrysiogenetes	1	62.1
path00100	Biosynthesis of steroids	Clostridia	51	52.28431373
path00100	Biosynthesis of steroids	Cytophagia	99	63.01616162
path00100	Biosynthesis of steroids	Deinococci	2	49.55
path00100	Biosynthesis of steroids	Deltaproteobacteria	83	62.88313253
path00100	Biosynthesis of steroids	Epsilonproteobacteria	174	79.55287356
path00100	Biosynthesis of steroids	Erysipelotrichi	6	60.21666667
path00100	Biosynthesis of steroids	Eurotiomycetes	1	47.5
path00100	Biosynthesis of steroids	Flavobacteriia	269	71.30669145
path00100	Biosynthesis of steroids	Fusobacteriia	3	61.53333333
path00100	Biosynthesis of steroids	Gammaproteobacteria	603	78.21873964
path00100	Biosynthesis of steroids	Gemmatimonadetes	1	58.9
path00100	Biosynthesis of steroids	Halobacteria	1	44.2
path00100	Biosynthesis of steroids	Liliopsida	1	63.6
path00100	Biosynthesis of steroids	Mamiellophyceae	2	41.45
path00100	Biosynthesis of steroids	Mammalia	2	51.45
path00100	Biosynthesis of steroids	Methanobacteria	1	57.2
path00100	Biosynthesis of steroids	Mollicutes	1	37.3
path00100	Biosynthesis of steroids	Negativicutes	4	60.05
path00100	Biosynthesis of steroids	Nitrospira	2	49.35
path00100	Biosynthesis of steroids	Opitutae	1	71.4
path00100	Biosynthesis of steroids	Planctomycetia	6	56.5
path00100	Biosynthesis of steroids	Solibacteres	1	52.6
path00100	Biosynthesis of steroids	Spartobacteria	2	55.9
path00100	Biosynthesis of steroids	Sphingobacteria	3	63.33333333
path00100	Biosynthesis of steroids	Sphingobacteriia	58	62.62586207
path00100	Biosynthesis of steroids	Spirochaetia	5	59.42
path00100	Biosynthesis of steroids	Thermococci	1	33.8
path00100	Biosynthesis of steroids	Thermomicrobia	1	80.2
path00100	Biosynthesis of steroids	Thermotogae	2	41.2
path00100	Biosynthesis of steroids	Verrucomicrobiae	10	66.48
path00100	Biosynthesis of steroids	unclassified	33	61.06363636
path00120	Bile acid biosynthesis	Acidobacteriia	2	69.65
path00120	Bile acid biosynthesis	Actinobacteria	97	53.52680412
path00120	Bile acid biosynthesis	Actinopterygii	2	49.85
path00120	Bile acid biosynthesis	Alphaproteobacteria	349	70.01375358
path00120	Bile acid biosynthesis	Anaerolineae	2	42.8
path00120	Bile acid biosynthesis	Aquificae	2	49.45
path00120	Bile acid biosynthesis	Bacilli	66	54.70757576
path00120	Bile acid biosynthesis	Bacteroidia	44	67.36590909
path00120	Bile acid biosynthesis	Betaproteobacteria	128	60.7515625
path00120	Bile acid biosynthesis	Chlamydiia	10	54.5
path00120	Bile acid biosynthesis	Chlorobia	4	47.725
path00120	Bile acid biosynthesis	Chloroflexi	5	46.82
path00120	Bile acid biosynthesis	Chromadorea	1	64.1
path00120	Bile acid biosynthesis	Chrysiogenetes	4	57.2
path00120	Bile acid biosynthesis	Clostridia	54	60.50555556
path00120	Bile acid biosynthesis	Cytophagia	186	67.73172043
path00120	Bile acid biosynthesis	Deferribacteres	9	58.14444444
path00120	Bile acid biosynthesis	Deinococci	19	61.28947368
path00120	Bile acid biosynthesis	Deltaproteobacteria	139	62.75107914
path00120	Bile acid biosynthesis	Dothideomycetes	1	62.2
path00120	Bile acid biosynthesis	Epsilonproteobacteria	50	72.068
path00120	Bile acid biosynthesis	Erysipelotrichi	1	50
path00120	Bile acid biosynthesis	Eurotiomycetes	2	67.4
path00120	Bile acid biosynthesis	Flavobacteriia	703	78.10611664
path00120	Bile acid biosynthesis	Fusobacteriia	11	63.11818182
path00120	Bile acid biosynthesis	Gammaproteobacteria	1320	75.61007576
path00120	Bile acid biosynthesis	Gemmatimonadetes	2	67.35
path00120	Bile acid biosynthesis	Halobacteria	4	56.95
path00120	Bile acid biosynthesis	Insecta	2	47.4
path00120	Bile acid biosynthesis	Ktedonobacteria	3	59.7
path00120	Bile acid biosynthesis	Mamiellophyceae	1	55.1
path00120	Bile acid biosynthesis	Methanomicrobia	2	55.3
path00120	Bile acid biosynthesis	Nitrospira	5	61.64
path00120	Bile acid biosynthesis	Opitutae	1	53.7
path00120	Bile acid biosynthesis	Planctomycetia	17	55.37647059
path00120	Bile acid biosynthesis	Solibacteres	4	43.95
path00120	Bile acid biosynthesis	Spartobacteria	9	50.53333333
path00120	Bile acid biosynthesis	Sphingobacteria	13	57.54615385
path00120	Bile acid biosynthesis	Sphingobacteriia	106	71.18396226
path00120	Bile acid biosynthesis	Spirochaetia	22	66.29545455
path00120	Bile acid biosynthesis	Thermomicrobia	4	49.175
path00120	Bile acid biosynthesis	Thermoprotei	6	46.6
path00120	Bile acid biosynthesis	Thermotogae	3	35.93333333
path00120	Bile acid biosynthesis	Verrucomicrobiae	14	54.96428571
path00120	Bile acid biosynthesis	Zetaproteobacteria	2	55.6
path00120	Bile acid biosynthesis	unclassified	86	59.87209302
path00130	Ubiquinone biosynthesis	Acidobacteriia	1	59
path00130	Ubiquinone biosynthesis	Actinobacteria	16	53.9875
path00130	Ubiquinone biosynthesis	Alphaproteobacteria	335	71.68865672
path00130	Ubiquinone biosynthesis	Anaerolineae	14	48.32142857
path00130	Ubiquinone biosynthesis	Aquificae	11	54.00909091
path00130	Ubiquinone biosynthesis	Archaeoglobi	1	91.2
path00130	Ubiquinone biosynthesis	Bacilli	17	48.87647059
path00130	Ubiquinone biosynthesis	Bacteroidia	113	63.99734513
path00130	Ubiquinone biosynthesis	Betaproteobacteria	80	67.1425
path00130	Ubiquinone biosynthesis	Bryopsida	1	34.4
path00130	Ubiquinone biosynthesis	Chlamydiia	2	59.45
path00130	Ubiquinone biosynthesis	Chlorobia	24	53.99166667
path00130	Ubiquinone biosynthesis	Chloroflexi	7	56.37142857
path00130	Ubiquinone biosynthesis	Chromadorea	1	64
path00130	Ubiquinone biosynthesis	Chrysiogenetes	21	52.78095238
path00130	Ubiquinone biosynthesis	Clostridia	120	59.69333333
path00130	Ubiquinone biosynthesis	Coscinodiscophyceae	1	53.5
path00130	Ubiquinone biosynthesis	Cytophagia	65	58.76307692
path00130	Ubiquinone biosynthesis	Deferribacteres	10	59.49
path00130	Ubiquinone biosynthesis	Dehalococcoidetes	3	56.96666667
path00130	Ubiquinone biosynthesis	Deinococci	6	47.83333333
path00130	Ubiquinone biosynthesis	Deltaproteobacteria	251	65.87290837
path00130	Ubiquinone biosynthesis	Dictyoglomia	4	58.975
path00130	Ubiquinone biosynthesis	Epsilonproteobacteria	537	75.07132216
path00130	Ubiquinone biosynthesis	Erysipelotrichi	8	59.15
path00130	Ubiquinone biosynthesis	Fibrobacteria	1	56.9
path00130	Ubiquinone biosynthesis	Flavobacteriia	514	67.12509728
path00130	Ubiquinone biosynthesis	Fusobacteriia	12	59.7
path00130	Ubiquinone biosynthesis	Gammaproteobacteria	1228	72.3970684
path00130	Ubiquinone biosynthesis	Gemmatimonadetes	5	54.2
path00130	Ubiquinone biosynthesis	Halobacteria	2	47.9
path00130	Ubiquinone biosynthesis	Ktedonobacteria	2	46.85
path00130	Ubiquinone biosynthesis	Liliopsida	3	68.7
path00130	Ubiquinone biosynthesis	Methanobacteria	1	44
path00130	Ubiquinone biosynthesis	Methanomicrobia	1	56.8
path00130	Ubiquinone biosynthesis	Negativicutes	3	44.73333333
path00130	Ubiquinone biosynthesis	Nitrospira	8	52.575
path00130	Ubiquinone biosynthesis	Opitutae	9	59.34444444
path00130	Ubiquinone biosynthesis	Planctomycetia	40	58.94
path00130	Ubiquinone biosynthesis	Saccharomycetes	1	63.4
path00130	Ubiquinone biosynthesis	Solibacteres	2	68.55
path00130	Ubiquinone biosynthesis	Spartobacteria	4	59.425
path00130	Ubiquinone biosynthesis	Sphingobacteria	9	57.2
path00130	Ubiquinone biosynthesis	Sphingobacteriia	95	58.81684211
path00130	Ubiquinone biosynthesis	Spirochaetia	20	53.615
path00130	Ubiquinone biosynthesis	Synergistia	22	68.16363636
path00130	Ubiquinone biosynthesis	Thermococci	18	47
path00130	Ubiquinone biosynthesis	Thermomicrobia	3	41.1
path00130	Ubiquinone biosynthesis	Thermotogae	42	59.6952381
path00130	Ubiquinone biosynthesis	Verrucomicrobiae	20	60.125
path00130	Ubiquinone biosynthesis	unclassified	134	63.02014925
path00150	Androgen and estrogen metabolism	Actinobacteria	31	58.18064516
path00150	Androgen and estrogen metabolism	Actinopterygii	1	41.9
path00150	Androgen and estrogen metabolism	Alphaproteobacteria	143	61.63496503
path00150	Androgen and estrogen metabolism	Anaerolineae	4	44.825
path00150	Androgen and estrogen metabolism	Aquificae	1	68.8
path00150	Androgen and estrogen metabolism	Bacilli	20	48.155
path00150	Androgen and estrogen metabolism	Bacteroidia	44	62.24772727
path00150	Androgen and estrogen metabolism	Betaproteobacteria	46	55.42826087
path00150	Androgen and estrogen metabolism	Chlamydiia	1	31.5
path00150	Androgen and estrogen metabolism	Chlorobia	3	52.03333333
path00150	Androgen and estrogen metabolism	Chloroflexi	1	65.8
path00150	Androgen and estrogen metabolism	Clostridia	25	47.596
path00150	Androgen and estrogen metabolism	Cytophagia	93	58.34623656
path00150	Androgen and estrogen metabolism	Deferribacteres	1	61
path00150	Androgen and estrogen metabolism	Dehalococcoidetes	1	46.9
path00150	Androgen and estrogen metabolism	Deltaproteobacteria	48	58.15625
path00150	Androgen and estrogen metabolism	Epsilonproteobacteria	21	73.03333333
path00150	Androgen and estrogen metabolism	Erysipelotrichi	2	56.55
path00150	Androgen and estrogen metabolism	Eurotiomycetes	2	41.2
path00150	Androgen and estrogen metabolism	Fibrobacteria	1	49.5
path00150	Androgen and estrogen metabolism	Flavobacteriia	322	69.46490683
path00150	Androgen and estrogen metabolism	Fusobacteriia	1	48.7
path00150	Androgen and estrogen metabolism	Gammaproteobacteria	450	70.90444444
path00150	Androgen and estrogen metabolism	Gemmatimonadetes	2	42.45
path00150	Androgen and estrogen metabolism	Halobacteria	6	37.5
path00150	Androgen and estrogen metabolism	Ktedonobacteria	2	37.25
path00150	Androgen and estrogen metabolism	Mammalia	1	31.2
path00150	Androgen and estrogen metabolism	Methanomicrobia	8	56.475
path00150	Androgen and estrogen metabolism	Nitrospira	1	44.5
path00150	Androgen and estrogen metabolism	Opitutae	42	54.29285714
path00150	Androgen and estrogen metabolism	Planctomycetia	86	57.4744186
path00150	Androgen and estrogen metabolism	Saccharomycetes	2	51.7
path00150	Androgen and estrogen metabolism	Solibacteres	3	51.46666667
path00150	Androgen and estrogen metabolism	Sordariomycetes	2	43.85
path00150	Androgen and estrogen metabolism	Spartobacteria	5	49.02
path00150	Androgen and estrogen metabolism	Sphingobacteria	3	56
path00150	Androgen and estrogen metabolism	Sphingobacteriia	23	56.50869565
path00150	Androgen and estrogen metabolism	Spirochaetia	6	51.28333333
path00150	Androgen and estrogen metabolism	Thermoprotei	1	35.2
path00150	Androgen and estrogen metabolism	Ustilaginomycetes	1	43.1
path00150	Androgen and estrogen metabolism	Verrucomicrobiae	17	53.48235294
path00150	Androgen and estrogen metabolism	Zetaproteobacteria	1	46.5
path00150	Androgen and estrogen metabolism	unclassified	85	56.81294118
path00190	Oxidative phosphorylation	Actinobacteria	44	58.04318182
path00190	Oxidative phosphorylation	Actinopterygii	3	63.56666667
path00190	Oxidative phosphorylation	Alphaproteobacteria	613	74.0862969
path00190	Oxidative phosphorylation	Anaerolineae	12	51.95
path00190	Oxidative phosphorylation	Aquificae	16	55.025
path00190	Oxidative phosphorylation	Archaeoglobi	2	54.1
path00190	Oxidative phosphorylation	Bacilli	35	58.81142857
path00190	Oxidative phosphorylation	Bacteroidia	219	65.09269406
path00190	Oxidative phosphorylation	Betaproteobacteria	192	69.05729167
path00190	Oxidative phosphorylation	Bryopsida	1	46.3
path00190	Oxidative phosphorylation	Chlamydiia	6	60.23333333
path00190	Oxidative phosphorylation	Chlorobia	56	59.70178571
path00190	Oxidative phosphorylation	Chloroflexi	13	61.74615385
path00190	Oxidative phosphorylation	Chromadorea	2	69.5
path00190	Oxidative phosphorylation	Chrysiogenetes	25	54.776
path00190	Oxidative phosphorylation	Clostridia	185	61.33297297
path00190	Oxidative phosphorylation	Coscinodiscophyceae	2	75.85
path00190	Oxidative phosphorylation	Cytophagia	185	68.05135135
path00190	Oxidative phosphorylation	Deferribacteres	36	54.92777778
path00190	Oxidative phosphorylation	Dehalococcoidetes	4	61.525
path00190	Oxidative phosphorylation	Deinococci	8	48.4375
path00190	Oxidative phosphorylation	Deltaproteobacteria	504	67.96626984
path00190	Oxidative phosphorylation	Dictyoglomia	4	58.975
path00190	Oxidative phosphorylation	Epsilonproteobacteria	1004	75.28266932
path00190	Oxidative phosphorylation	Erysipelotrichi	12	69.15833333
path00190	Oxidative phosphorylation	Fibrobacteria	2	64.6
path00190	Oxidative phosphorylation	Flavobacteriia	1454	78.04016506
path00190	Oxidative phosphorylation	Fusobacteriia	20	56.69
path00190	Oxidative phosphorylation	Gammaproteobacteria	2444	78.62843699
path00190	Oxidative phosphorylation	Gemmatimonadetes	9	64.98888889
path00190	Oxidative phosphorylation	Gloeobacteria	1	48.1
path00190	Oxidative phosphorylation	Halobacteria	2	40.45
path00190	Oxidative phosphorylation	Insecta	6	54.3
path00190	Oxidative phosphorylation	Ktedonobacteria	1	59.3
path00190	Oxidative phosphorylation	Liliopsida	8	71.1625
path00190	Oxidative phosphorylation	Mammalia	2	70.5
path00190	Oxidative phosphorylation	Methanococci	1	54.2
path00190	Oxidative phosphorylation	Methanomicrobia	3	57.53333333
path00190	Oxidative phosphorylation	Mollicutes	2	44.65
path00190	Oxidative phosphorylation	Negativicutes	7	50.02857143
path00190	Oxidative phosphorylation	Nitrospira	10	53.52
path00190	Oxidative phosphorylation	Opitutae	16	68.23125
path00190	Oxidative phosphorylation	Planctomycetia	56	59.15892857
path00190	Oxidative phosphorylation	Saccharomycetes	6	60.26666667
path00190	Oxidative phosphorylation	Solibacteres	8	55.4875
path00190	Oxidative phosphorylation	Sordariomycetes	1	68.4
path00190	Oxidative phosphorylation	Spartobacteria	6	60.58333333
path00190	Oxidative phosphorylation	Sphingobacteria	5	57.52
path00190	Oxidative phosphorylation	Sphingobacteriia	280	63.97321429
path00190	Oxidative phosphorylation	Spirochaetia	51	60.83529412
path00190	Oxidative phosphorylation	Synergistia	30	65.86333333
path00190	Oxidative phosphorylation	Thermococci	23	45.3
path00190	Oxidative phosphorylation	Thermodesulfobacteria	1	82.1
path00190	Oxidative phosphorylation	Thermomicrobia	2	62.4
path00190	Oxidative phosphorylation	Thermoprotei	1	41.2
path00190	Oxidative phosphorylation	Thermotogae	44	59.08181818
path00190	Oxidative phosphorylation	Verrucomicrobiae	28	60.57857143
path00190	Oxidative phosphorylation	unclassified	244	66.09631148
path00195	Photosynthesis	Actinobacteria	4	51.8
path00195	Photosynthesis	Alphaproteobacteria	82	81.61219512
path00195	Photosynthesis	Anaerolineae	1	72.9
path00195	Photosynthesis	Bacilli	19	62.55263158
path00195	Photosynthesis	Bacteroidia	12	71.94166667
path00195	Photosynthesis	Betaproteobacteria	27	79.28518519
path00195	Photosynthesis	Chlamydiia	1	38.9
path00195	Photosynthesis	Chlorobia	6	64.06666667
path00195	Photosynthesis	Chloroflexi	2	53.15
path00195	Photosynthesis	Chlorophyceae	1	66.7
path00195	Photosynthesis	Chrysiogenetes	1	80
path00195	Photosynthesis	Clostridia	20	57.745
path00195	Photosynthesis	Coscinodiscophyceae	2	97.3
path00195	Photosynthesis	Cytophagia	52	72.44230769
path00195	Photosynthesis	Deferribacteres	1	85.9
path00195	Photosynthesis	Dehalococcoidetes	1	75.2
path00195	Photosynthesis	Deltaproteobacteria	79	73.93037975
path00195	Photosynthesis	Epsilonproteobacteria	111	81.86846847
path00195	Photosynthesis	Erysipelotrichi	3	80.7
path00195	Photosynthesis	Flavobacteriia	394	77.33299492
path00195	Photosynthesis	Gammaproteobacteria	493	82.8831643
path00195	Photosynthesis	Methanomicrobia	1	51.7
path00195	Photosynthesis	Mollicutes	2	44.65
path00195	Photosynthesis	Negativicutes	3	57.7
path00195	Photosynthesis	Nitrospira	1	62.5
path00195	Photosynthesis	Opitutae	3	73.43333333
path00195	Photosynthesis	Planctomycetia	6	60.68333333
path00195	Photosynthesis	Solibacteres	1	42.2
path00195	Photosynthesis	Spartobacteria	1	58.2
path00195	Photosynthesis	Sphingobacteriia	80	71.77
path00195	Photosynthesis	Spirochaetia	1	67.2
path00195	Photosynthesis	Thermococci	1	30.3
path00195	Photosynthesis	Thermodesulfobacteria	1	82.1
path00195	Photosynthesis	Thermomicrobia	1	83
path00195	Photosynthesis	Verrucomicrobiae	4	65.025
path00195	Photosynthesis	unclassified	23	70.16521739
path00196	Photosynthesis - antenna proteins	Flavobacteriia	1	31.4
path00196	Photosynthesis - antenna proteins	unclassified	1	98.8
path00220	Urea cycle and metabolism of amino groups	Acidobacteriia	5	49.48
path00220	Urea cycle and metabolism of amino groups	Actinobacteria	46	55.15217391
path00220	Urea cycle and metabolism of amino groups	Agaricomycetes	1	61.2
path00220	Urea cycle and metabolism of amino groups	Alphaproteobacteria	374	68.57540107
path00220	Urea cycle and metabolism of amino groups	Anaerolineae	1	65.5
path00220	Urea cycle and metabolism of amino groups	Aquificae	3	54.96666667
path00220	Urea cycle and metabolism of amino groups	Bacilli	45	52.86888889
path00220	Urea cycle and metabolism of amino groups	Bacteroidia	98	63.9877551
path00220	Urea cycle and metabolism of amino groups	Betaproteobacteria	101	62.48118812
path00220	Urea cycle and metabolism of amino groups	Bryopsida	1	31.5
path00220	Urea cycle and metabolism of amino groups	Chlorobia	16	62.1625
path00220	Urea cycle and metabolism of amino groups	Chloroflexi	7	52.65714286
path00220	Urea cycle and metabolism of amino groups	Chlorophyceae	1	38.7
path00220	Urea cycle and metabolism of amino groups	Chromadorea	1	64.1
path00220	Urea cycle and metabolism of amino groups	Chrysiogenetes	1	79.4
path00220	Urea cycle and metabolism of amino groups	Clostridia	58	61.25862069
path00220	Urea cycle and metabolism of amino groups	Cytophagia	137	62.52408759
path00220	Urea cycle and metabolism of amino groups	Deferribacteres	9	59.34444444
path00220	Urea cycle and metabolism of amino groups	Deinococci	19	58.98421053
path00220	Urea cycle and metabolism of amino groups	Deltaproteobacteria	177	61.03276836
path00220	Urea cycle and metabolism of amino groups	Dictyoglomia	2	65.4
path00220	Urea cycle and metabolism of amino groups	Epsilonproteobacteria	295	75.4420339
path00220	Urea cycle and metabolism of amino groups	Erysipelotrichi	2	52.2
path00220	Urea cycle and metabolism of amino groups	Eurotiomycetes	1	52.2
path00220	Urea cycle and metabolism of amino groups	Flavobacteriia	682	72.71568915
path00220	Urea cycle and metabolism of amino groups	Fusobacteriia	3	53.2
path00220	Urea cycle and metabolism of amino groups	Gammaproteobacteria	1703	77.12524956
path00220	Urea cycle and metabolism of amino groups	Gemmatimonadetes	3	45.93333333
path00220	Urea cycle and metabolism of amino groups	Gloeobacteria	1	62.5
path00220	Urea cycle and metabolism of amino groups	Heterolobosea	2	47.15
path00220	Urea cycle and metabolism of amino groups	Insecta	1	75.9
path00220	Urea cycle and metabolism of amino groups	Ktedonobacteria	1	61.1
path00220	Urea cycle and metabolism of amino groups	Leotiomycetes	1	54.4
path00220	Urea cycle and metabolism of amino groups	Methanomicrobia	6	53.95
path00220	Urea cycle and metabolism of amino groups	Negativicutes	3	60.7
path00220	Urea cycle and metabolism of amino groups	Nitrospira	2	49.4
path00220	Urea cycle and metabolism of amino groups	Opitutae	7	47.97142857
path00220	Urea cycle and metabolism of amino groups	Planctomycetia	11	51.83636364
path00220	Urea cycle and metabolism of amino groups	Saccharomycetes	1	45.7
path00220	Urea cycle and metabolism of amino groups	Solibacteres	7	44.3
path00220	Urea cycle and metabolism of amino groups	Spartobacteria	6	58.8
path00220	Urea cycle and metabolism of amino groups	Sphingobacteria	9	64.27777778
path00220	Urea cycle and metabolism of amino groups	Sphingobacteriia	88	62.41477273
path00220	Urea cycle and metabolism of amino groups	Spirochaetia	14	56.52142857
path00220	Urea cycle and metabolism of amino groups	Synergistia	2	39.1
path00220	Urea cycle and metabolism of amino groups	Thermococci	1	62.8
path00220	Urea cycle and metabolism of amino groups	Thermodesulfobacteria	2	56.2
path00220	Urea cycle and metabolism of amino groups	Thermomicrobia	6	53.38333333
path00220	Urea cycle and metabolism of amino groups	Thermoprotei	2	35.1
path00220	Urea cycle and metabolism of amino groups	Thermotogae	8	59.7375
path00220	Urea cycle and metabolism of amino groups	Verrucomicrobiae	16	61.2375
path00220	Urea cycle and metabolism of amino groups	unclassified	76	63.92105263
path00230	Purine metabolism	Acidobacteriia	8	58.425
path00230	Purine metabolism	Aconoidasida	1	55.7
path00230	Purine metabolism	Actinobacteria	41	52.2195122
path00230	Purine metabolism	Agaricomycetes	1	60.2
path00230	Purine metabolism	Alphaproteobacteria	840	70.75607143
path00230	Purine metabolism	Anaerolineae	9	48.52222222
path00230	Purine metabolism	Aquificae	16	55.3375
path00230	Purine metabolism	Bacilli	104	60.40865385
path00230	Purine metabolism	Bacteroidia	495	68.68848485
path00230	Purine metabolism	Betaproteobacteria	165	62.90121212
path00230	Purine metabolism	Chlamydiia	13	56.18461538
path00230	Purine metabolism	Chlorobia	33	58.41212121
path00230	Purine metabolism	Chloroflexi	10	55.71
path00230	Purine metabolism	Chlorophyceae	4	49.4
path00230	Purine metabolism	Chromadorea	1	80.8
path00230	Purine metabolism	Chrysiogenetes	5	58.58
path00230	Purine metabolism	Clostridia	214	59.92476636
path00230	Purine metabolism	Coscinodiscophyceae	1	82.9
path00230	Purine metabolism	Cytophagia	312	66.50801282
path00230	Purine metabolism	Deferribacteres	13	52.96153846
path00230	Purine metabolism	Dehalococcoidetes	2	52.75
path00230	Purine metabolism	Deinococci	20	54.005
path00230	Purine metabolism	Deltaproteobacteria	459	62.51895425
path00230	Purine metabolism	Dothideomycetes	2	58.75
path00230	Purine metabolism	Elusimicrobia	3	52.96666667
path00230	Purine metabolism	Epsilonproteobacteria	975	79.14482051
path00230	Purine metabolism	Erysipelotrichi	26	62.90769231
path00230	Purine metabolism	Eurotiomycetes	2	52.1
path00230	Purine metabolism	Fibrobacteria	5	57.62
path00230	Purine metabolism	Flavobacteriia	2679	77.2126913
path00230	Purine metabolism	Fusobacteriia	24	64.75833333
path00230	Purine metabolism	Gammaproteobacteria	4685	79.79246531
path00230	Purine metabolism	Gemmatimonadetes	5	64.26
path00230	Purine metabolism	Gloeobacteria	4	49.3
path00230	Purine metabolism	Halobacteria	3	59.2
path00230	Purine metabolism	Insecta	6	46.98333333
path00230	Purine metabolism	Ktedonobacteria	11	49.44545455
path00230	Purine metabolism	Liliopsida	1	91.3
path00230	Purine metabolism	Mammalia	2	44.8
path00230	Purine metabolism	Methanobacteria	1	64.7
path00230	Purine metabolism	Methanococci	4	44.05
path00230	Purine metabolism	Methanomicrobia	18	51.00555556
path00230	Purine metabolism	Mollicutes	10	60.42
path00230	Purine metabolism	Negativicutes	9	53
path00230	Purine metabolism	Nitrospira	10	62.11
path00230	Purine metabolism	Opitutae	50	64.674
path00230	Purine metabolism	Planctomycetia	56	61.75178571
path00230	Purine metabolism	Saccharomycetes	1	65
path00230	Purine metabolism	Solibacteres	20	52.285
path00230	Purine metabolism	Sordariomycetes	2	60.9
path00230	Purine metabolism	Spartobacteria	4	58.375
path00230	Purine metabolism	Sphingobacteria	20	57.42
path00230	Purine metabolism	Sphingobacteriia	297	66.05656566
path00230	Purine metabolism	Spirochaetia	55	56.86727273
path00230	Purine metabolism	Synergistia	3	41.86666667
path00230	Purine metabolism	Thermococci	5	60.48
path00230	Purine metabolism	Thermodesulfobacteria	10	60.53
path00230	Purine metabolism	Thermomicrobia	8	57.2625
path00230	Purine metabolism	Thermoplasmata	1	52
path00230	Purine metabolism	Thermoprotei	6	44.86666667
path00230	Purine metabolism	Thermotogae	6	58.83333333
path00230	Purine metabolism	Ustilaginomycetes	1	51.6
path00230	Purine metabolism	Verrucomicrobiae	46	61.07391304
path00230	Purine metabolism	Zetaproteobacteria	14	67.14285714
path00230	Purine metabolism	unclassified	300	68.19233333
path00232	Caffeine metabolism	Alphaproteobacteria	1	47.7
path00232	Caffeine metabolism	Coscinodiscophyceae	1	82.9
path00232	Caffeine metabolism	Cytophagia	1	45.6
path00232	Caffeine metabolism	Gammaproteobacteria	2	53.8
path00232	Caffeine metabolism	Insecta	1	42.6
path00232	Caffeine metabolism	Sordariomycetes	1	57.4
path00232	Caffeine metabolism	Verrucomicrobiae	1	43.2
path00232	Caffeine metabolism	unclassified	1	38.1
path00240	Pyrimidine metabolism	Acidobacteriia	5	49.8
path00240	Pyrimidine metabolism	Aconoidasida	1	55.7
path00240	Pyrimidine metabolism	Actinobacteria	27	59.91851852
path00240	Pyrimidine metabolism	Actinopterygii	2	59.95
path00240	Pyrimidine metabolism	Agaricomycetes	3	65.1
path00240	Pyrimidine metabolism	Alphaproteobacteria	466	75.55536481
path00240	Pyrimidine metabolism	Anaerolineae	9	51.17777778
path00240	Pyrimidine metabolism	Aquificae	10	61.04
path00240	Pyrimidine metabolism	Archaeoglobi	2	51.55
path00240	Pyrimidine metabolism	Bacilli	84	65.01309524
path00240	Pyrimidine metabolism	Bacteroidia	379	68.08759894
path00240	Pyrimidine metabolism	Betaproteobacteria	103	69.73883495
path00240	Pyrimidine metabolism	Bryopsida	1	58.7
path00240	Pyrimidine metabolism	Chlamydiia	10	59.85
path00240	Pyrimidine metabolism	Chlorobia	59	62.68305085
path00240	Pyrimidine metabolism	Chloroflexi	4	63.775
path00240	Pyrimidine metabolism	Chlorophyceae	3	50.63333333
path00240	Pyrimidine metabolism	Chrysiogenetes	2	53.2
path00240	Pyrimidine metabolism	Clostridia	115	60.99391304
path00240	Pyrimidine metabolism	Cytophagia	218	67.99816514
path00240	Pyrimidine metabolism	Deferribacteres	10	60.87
path00240	Pyrimidine metabolism	Dehalococcoidetes	4	48.85
path00240	Pyrimidine metabolism	Deinococci	10	54.67
path00240	Pyrimidine metabolism	Deltaproteobacteria	263	67.46273764
path00240	Pyrimidine metabolism	Dictyoglomia	1	34
path00240	Pyrimidine metabolism	Dothideomycetes	1	85.7
path00240	Pyrimidine metabolism	Epsilonproteobacteria	628	80.74378981
path00240	Pyrimidine metabolism	Erysipelotrichi	32	63.81875
path00240	Pyrimidine metabolism	Eurotiomycetes	1	54.5
path00240	Pyrimidine metabolism	Fibrobacteria	4	60.725
path00240	Pyrimidine metabolism	Flavobacteriia	1889	78.51339333
path00240	Pyrimidine metabolism	Fusobacteriia	7	49.35714286
path00240	Pyrimidine metabolism	Gammaproteobacteria	2576	82.25209627
path00240	Pyrimidine metabolism	Gemmatimonadetes	4	57.875
path00240	Pyrimidine metabolism	Halobacteria	4	55.45
path00240	Pyrimidine metabolism	Heterolobosea	6	65.91666667
path00240	Pyrimidine metabolism	Insecta	4	58.025
path00240	Pyrimidine metabolism	Ktedonobacteria	3	44.66666667
path00240	Pyrimidine metabolism	Mammalia	2	45
path00240	Pyrimidine metabolism	Methanococci	4	57.075
path00240	Pyrimidine metabolism	Methanomicrobia	4	63.725
path00240	Pyrimidine metabolism	Mollicutes	14	58.45
path00240	Pyrimidine metabolism	Negativicutes	8	57.025
path00240	Pyrimidine metabolism	Nitrospira	10	58.12
path00240	Pyrimidine metabolism	Opitutae	19	62.25263158
path00240	Pyrimidine metabolism	Planctomycetia	33	65.6030303
path00240	Pyrimidine metabolism	Saccharomycetes	3	53.86666667
path00240	Pyrimidine metabolism	Solibacteres	10	57.11
path00240	Pyrimidine metabolism	Spartobacteria	4	58.4
path00240	Pyrimidine metabolism	Sphingobacteria	10	59.74
path00240	Pyrimidine metabolism	Sphingobacteriia	190	67.71
path00240	Pyrimidine metabolism	Spirochaetia	54	60.81666667
path00240	Pyrimidine metabolism	Synergistia	10	49.22
path00240	Pyrimidine metabolism	Thermococci	2	58.55
path00240	Pyrimidine metabolism	Thermodesulfobacteria	3	48.53333333
path00240	Pyrimidine metabolism	Thermomicrobia	6	53.51666667
path00240	Pyrimidine metabolism	Thermoprotei	3	45.8
path00240	Pyrimidine metabolism	Thermotogae	11	51.96363636
path00240	Pyrimidine metabolism	Verrucomicrobiae	19	67.86842105
path00240	Pyrimidine metabolism	Zetaproteobacteria	8	68.225
path00240	Pyrimidine metabolism	unclassified	224	68.59017857
path00251	Glutamate metabolism	Acidobacteriia	4	57.325
path00251	Glutamate metabolism	Aconoidasida	1	78.4
path00251	Glutamate metabolism	Actinobacteria	51	61.76470588
path00251	Glutamate metabolism	Agaricomycetes	1	61.4
path00251	Glutamate metabolism	Alphaproteobacteria	514	73.85330739
path00251	Glutamate metabolism	Anaerolineae	2	66.5
path00251	Glutamate metabolism	Aquificae	11	57.37272727
path00251	Glutamate metabolism	Archaeoglobi	3	54.8
path00251	Glutamate metabolism	Bacilli	39	62.77179487
path00251	Glutamate metabolism	Bacteroidia	277	70.44440433
path00251	Glutamate metabolism	Betaproteobacteria	96	69.97708333
path00251	Glutamate metabolism	Bryopsida	3	51.63333333
path00251	Glutamate metabolism	Chlorobia	55	62.84909091
path00251	Glutamate metabolism	Chloroflexi	4	69.5
path00251	Glutamate metabolism	Chlorophyceae	2	64.4
path00251	Glutamate metabolism	Chrysiogenetes	3	64.1
path00251	Glutamate metabolism	Clostridia	145	60.68482759
path00251	Glutamate metabolism	Cytophagia	183	68.69726776
path00251	Glutamate metabolism	Deferribacteres	33	65.43939394
path00251	Glutamate metabolism	Dehalococcoidetes	8	60.6875
path00251	Glutamate metabolism	Deinococci	14	53.59285714
path00251	Glutamate metabolism	Deltaproteobacteria	316	70.28607595
path00251	Glutamate metabolism	Dictyoglomia	4	56.525
path00251	Glutamate metabolism	Elusimicrobia	5	47.52
path00251	Glutamate metabolism	Epsilonproteobacteria	655	79.83129771
path00251	Glutamate metabolism	Erysipelotrichi	9	56.15555556
path00251	Glutamate metabolism	Eurotiomycetes	1	54.5
path00251	Glutamate metabolism	Exobasidiomycetes	1	65.9
path00251	Glutamate metabolism	Fibrobacteria	10	67.67
path00251	Glutamate metabolism	Flavobacteriia	1430	78.26447552
path00251	Glutamate metabolism	Fusobacteriia	7	62.51428571
path00251	Glutamate metabolism	Gammaproteobacteria	2828	79.91605375
path00251	Glutamate metabolism	Gemmatimonadetes	6	57.56666667
path00251	Glutamate metabolism	Gloeobacteria	1	62.5
path00251	Glutamate metabolism	Halobacteria	2	36.85
path00251	Glutamate metabolism	Insecta	5	62.48
path00251	Glutamate metabolism	Ktedonobacteria	1	51.9
path00251	Glutamate metabolism	Liliopsida	2	79.45
path00251	Glutamate metabolism	Methanobacteria	7	46.48571429
path00251	Glutamate metabolism	Methanococci	15	46.86
path00251	Glutamate metabolism	Methanomicrobia	28	58.81428571
path00251	Glutamate metabolism	Methanopyri	3	43.23333333
path00251	Glutamate metabolism	Mollicutes	1	86.2
path00251	Glutamate metabolism	Negativicutes	10	60.8
path00251	Glutamate metabolism	Nitrospira	8	67.1375
path00251	Glutamate metabolism	Opitutae	15	56.67333333
path00251	Glutamate metabolism	Pezizomycetes	3	63.43333333
path00251	Glutamate metabolism	Planctomycetia	63	68.82857143
path00251	Glutamate metabolism	Saccharomycetes	3	71.53333333
path00251	Glutamate metabolism	Schizosaccharomycetes	1	47.8
path00251	Glutamate metabolism	Solibacteres	8	62.9875
path00251	Glutamate metabolism	Sordariomycetes	1	87.5
path00251	Glutamate metabolism	Spartobacteria	3	56.53333333
path00251	Glutamate metabolism	Sphingobacteria	9	65.5
path00251	Glutamate metabolism	Sphingobacteriia	150	67.516
path00251	Glutamate metabolism	Spirochaetia	19	69.51578947
path00251	Glutamate metabolism	Thermococci	13	49.69230769
path00251	Glutamate metabolism	Thermodesulfobacteria	1	51
path00251	Glutamate metabolism	Thermomicrobia	6	55.48333333
path00251	Glutamate metabolism	Thermoplasmata	2	49.6
path00251	Glutamate metabolism	Thermoprotei	5	47.06
path00251	Glutamate metabolism	Thermotogae	30	57.5
path00251	Glutamate metabolism	Verrucomicrobiae	30	63.10333333
path00251	Glutamate metabolism	Zetaproteobacteria	7	64.74285714
path00251	Glutamate metabolism	unclassified	218	69.91009174
path00252	Alanine and aspartate metabolism	Acidobacteriia	6	45.63333333
path00252	Alanine and aspartate metabolism	Actinobacteria	34	56.23823529
path00252	Alanine and aspartate metabolism	Alphaproteobacteria	403	75.85136476
path00252	Alanine and aspartate metabolism	Anaerolineae	4	49.325
path00252	Alanine and aspartate metabolism	Aquificae	7	53.55714286
path00252	Alanine and aspartate metabolism	Archaeoglobi	6	67.46666667
path00252	Alanine and aspartate metabolism	Bacilli	62	58.0516129
path00252	Alanine and aspartate metabolism	Bacteroidia	276	67.46304348
path00252	Alanine and aspartate metabolism	Betaproteobacteria	131	61.93664122
path00252	Alanine and aspartate metabolism	Bryopsida	2	52.1
path00252	Alanine and aspartate metabolism	Chlamydiia	4	52.65
path00252	Alanine and aspartate metabolism	Chlorobia	19	60.44736842
path00252	Alanine and aspartate metabolism	Chloroflexi	12	54.4
path00252	Alanine and aspartate metabolism	Chrysiogenetes	1	39.3
path00252	Alanine and aspartate metabolism	Clostridia	148	54.49324324
path00252	Alanine and aspartate metabolism	Cytophagia	240	67.71583333
path00252	Alanine and aspartate metabolism	Deferribacteres	11	63.12727273
path00252	Alanine and aspartate metabolism	Dehalococcoidetes	2	68.95
path00252	Alanine and aspartate metabolism	Deinococci	18	54.13333333
path00252	Alanine and aspartate metabolism	Deltaproteobacteria	286	65.72797203
path00252	Alanine and aspartate metabolism	Dictyoglomia	1	51.6
path00252	Alanine and aspartate metabolism	Elusimicrobia	5	47.52
path00252	Alanine and aspartate metabolism	Epsilonproteobacteria	483	78.49937888
path00252	Alanine and aspartate metabolism	Erysipelotrichi	12	60.19166667
path00252	Alanine and aspartate metabolism	Fibrobacteria	1	64.7
path00252	Alanine and aspartate metabolism	Flavobacteriia	1595	77.69166144
path00252	Alanine and aspartate metabolism	Fusobacteriia	10	58.99
path00252	Alanine and aspartate metabolism	Gammaproteobacteria	2466	80.76317924
path00252	Alanine and aspartate metabolism	Gemmatimonadetes	6	51.13333333
path00252	Alanine and aspartate metabolism	Gloeobacteria	1	39.1
path00252	Alanine and aspartate metabolism	Halobacteria	1	41.6
path00252	Alanine and aspartate metabolism	Heterolobosea	2	47.15
path00252	Alanine and aspartate metabolism	Insecta	3	49.9
path00252	Alanine and aspartate metabolism	Ktedonobacteria	1	61.1
path00252	Alanine and aspartate metabolism	Mamiellophyceae	1	45.7
path00252	Alanine and aspartate metabolism	Mammalia	1	57.6
path00252	Alanine and aspartate metabolism	Methanobacteria	1	72.2
path00252	Alanine and aspartate metabolism	Methanococci	2	61.25
path00252	Alanine and aspartate metabolism	Methanomicrobia	7	55.22857143
path00252	Alanine and aspartate metabolism	Mollicutes	8	58.7375
path00252	Alanine and aspartate metabolism	Negativicutes	4	56.75
path00252	Alanine and aspartate metabolism	Nitrospira	12	56.81666667
path00252	Alanine and aspartate metabolism	Opitutae	11	61.82727273
path00252	Alanine and aspartate metabolism	Pezizomycetes	1	76.5
path00252	Alanine and aspartate metabolism	Planctomycetia	34	59.73529412
path00252	Alanine and aspartate metabolism	Solibacteres	4	53.825
path00252	Alanine and aspartate metabolism	Spartobacteria	10	55.46
path00252	Alanine and aspartate metabolism	Sphingobacteria	19	56.63684211
path00252	Alanine and aspartate metabolism	Sphingobacteriia	217	65.44746544
path00252	Alanine and aspartate metabolism	Spirochaetia	36	61.29444444
path00252	Alanine and aspartate metabolism	Synergistia	2	53.05
path00252	Alanine and aspartate metabolism	Thermococci	6	50.56666667
path00252	Alanine and aspartate metabolism	Thermodesulfobacteria	5	65.54
path00252	Alanine and aspartate metabolism	Thermomicrobia	4	58.3
path00252	Alanine and aspartate metabolism	Thermoplasmata	2	59.75
path00252	Alanine and aspartate metabolism	Thermoprotei	1	48.5
path00252	Alanine and aspartate metabolism	Thermotogae	7	61.1
path00252	Alanine and aspartate metabolism	Verrucomicrobiae	35	61.24857143
path00252	Alanine and aspartate metabolism	Zetaproteobacteria	3	70.9
path00252	Alanine and aspartate metabolism	unclassified	179	69.76089385
path00253	Tetracycline biosynthesis	Actinobacteria	2	78.65
path00253	Tetracycline biosynthesis	Alphaproteobacteria	48	75.45208333
path00253	Tetracycline biosynthesis	Archaeoglobi	1	83.3
path00253	Tetracycline biosynthesis	Bacilli	8	63.85
path00253	Tetracycline biosynthesis	Bacteroidia	20	68.52
path00253	Tetracycline biosynthesis	Betaproteobacteria	2	81.05
path00253	Tetracycline biosynthesis	Chlorobia	1	62
path00253	Tetracycline biosynthesis	Chloroflexi	1	50.8
path00253	Tetracycline biosynthesis	Clostridia	17	66.48235294
path00253	Tetracycline biosynthesis	Cytophagia	38	70.22631579
path00253	Tetracycline biosynthesis	Deferribacteres	1	53.9
path00253	Tetracycline biosynthesis	Deinococci	2	51.2
path00253	Tetracycline biosynthesis	Deltaproteobacteria	35	74.43714286
path00253	Tetracycline biosynthesis	Epsilonproteobacteria	56	82.36071429
path00253	Tetracycline biosynthesis	Erysipelotrichi	3	59.16666667
path00253	Tetracycline biosynthesis	Flavobacteriia	246	82.42357724
path00253	Tetracycline biosynthesis	Gammaproteobacteria	271	83.77712177
path00253	Tetracycline biosynthesis	Gemmatimonadetes	1	62.2
path00253	Tetracycline biosynthesis	Ktedonobacteria	1	44
path00253	Tetracycline biosynthesis	Methanobacteria	1	80.6
path00253	Tetracycline biosynthesis	Methanococci	1	50
path00253	Tetracycline biosynthesis	Methanomicrobia	1	74
path00253	Tetracycline biosynthesis	Nitrospira	2	62.9
path00253	Tetracycline biosynthesis	Opitutae	2	60.4
path00253	Tetracycline biosynthesis	Planctomycetia	1	62.3
path00253	Tetracycline biosynthesis	Sordariomycetes	1	60
path00253	Tetracycline biosynthesis	Spartobacteria	1	69.4
path00253	Tetracycline biosynthesis	Sphingobacteriia	36	75.18611111
path00253	Tetracycline biosynthesis	Verrucomicrobiae	1	61.7
path00253	Tetracycline biosynthesis	unclassified	20	81.23
path00260	Glycine, serine and threonine metabolism	Acidobacteriia	3	61.36666667
path00260	Glycine, serine and threonine metabolism	Actinobacteria	81	51.59876543
path00260	Glycine, serine and threonine metabolism	Actinopterygii	1	66.9
path00260	Glycine, serine and threonine metabolism	Agaricomycetes	1	58.2
path00260	Glycine, serine and threonine metabolism	Alphaproteobacteria	930	70.60032258
path00260	Glycine, serine and threonine metabolism	Anaerolineae	13	50.53076923
path00260	Glycine, serine and threonine metabolism	Aquificae	11	49.82727273
path00260	Glycine, serine and threonine metabolism	Archaeoglobi	1	47.3
path00260	Glycine, serine and threonine metabolism	Bacilli	73	55.95890411
path00260	Glycine, serine and threonine metabolism	Bacteroidia	292	70.40958904
path00260	Glycine, serine and threonine metabolism	Betaproteobacteria	213	62.54694836
path00260	Glycine, serine and threonine metabolism	Chlamydiia	4	69.15
path00260	Glycine, serine and threonine metabolism	Chlorobia	9	56.91111111
path00260	Glycine, serine and threonine metabolism	Chloroflexi	9	54.41111111
path00260	Glycine, serine and threonine metabolism	Chlorophyceae	1	55.7
path00260	Glycine, serine and threonine metabolism	Chromadorea	1	41.2
path00260	Glycine, serine and threonine metabolism	Chrysiogenetes	4	46.4
path00260	Glycine, serine and threonine metabolism	Clostridia	170	57.97529412
path00260	Glycine, serine and threonine metabolism	Cytophagia	284	68.04647887
path00260	Glycine, serine and threonine metabolism	Deferribacteres	7	62.95714286
path00260	Glycine, serine and threonine metabolism	Dehalococcoidetes	1	52.1
path00260	Glycine, serine and threonine metabolism	Deinococci	11	53.66363636
path00260	Glycine, serine and threonine metabolism	Deltaproteobacteria	296	64.32804054
path00260	Glycine, serine and threonine metabolism	Dictyoglomia	1	64.9
path00260	Glycine, serine and threonine metabolism	Elusimicrobia	1	47.6
path00260	Glycine, serine and threonine metabolism	Epsilonproteobacteria	432	78.7599537
path00260	Glycine, serine and threonine metabolism	Erysipelotrichi	13	61.48461538
path00260	Glycine, serine and threonine metabolism	Eurotiomycetes	1	66.7
path00260	Glycine, serine and threonine metabolism	Flavobacteriia	1634	75.40991432
path00260	Glycine, serine and threonine metabolism	Fusobacteriia	17	57.04117647
path00260	Glycine, serine and threonine metabolism	Gammaproteobacteria	2998	78.85587058
path00260	Glycine, serine and threonine metabolism	Gemmatimonadetes	5	64.16
path00260	Glycine, serine and threonine metabolism	Halobacteria	3	50.06666667
path00260	Glycine, serine and threonine metabolism	Insecta	5	52.04
path00260	Glycine, serine and threonine metabolism	Ktedonobacteria	5	46.44
path00260	Glycine, serine and threonine metabolism	Liliopsida	1	50
path00260	Glycine, serine and threonine metabolism	Mamiellophyceae	3	60.26666667
path00260	Glycine, serine and threonine metabolism	Mammalia	6	65.61666667
path00260	Glycine, serine and threonine metabolism	Methanobacteria	1	30.9
path00260	Glycine, serine and threonine metabolism	Methanococci	2	56.85
path00260	Glycine, serine and threonine metabolism	Methanomicrobia	8	57.5125
path00260	Glycine, serine and threonine metabolism	Mollicutes	6	61.23333333
path00260	Glycine, serine and threonine metabolism	Negativicutes	5	51.38
path00260	Glycine, serine and threonine metabolism	Nitrospira	17	51.35882353
path00260	Glycine, serine and threonine metabolism	Opitutae	14	58.25714286
path00260	Glycine, serine and threonine metabolism	Planctomycetia	51	59.44117647
path00260	Glycine, serine and threonine metabolism	Saccharomycetes	1	74.6
path00260	Glycine, serine and threonine metabolism	Schizosaccharomycetes	1	65.3
path00260	Glycine, serine and threonine metabolism	Solibacteres	10	46.31
path00260	Glycine, serine and threonine metabolism	Spartobacteria	13	48.58461538
path00260	Glycine, serine and threonine metabolism	Sphingobacteria	9	53.5
path00260	Glycine, serine and threonine metabolism	Sphingobacteriia	159	67.5836478
path00260	Glycine, serine and threonine metabolism	Spirochaetia	42	60.79285714
path00260	Glycine, serine and threonine metabolism	Synergistia	11	55.54545455
path00260	Glycine, serine and threonine metabolism	Thermococci	10	52.3
path00260	Glycine, serine and threonine metabolism	Thermodesulfobacteria	3	54.86666667
path00260	Glycine, serine and threonine metabolism	Thermomicrobia	5	44.02
path00260	Glycine, serine and threonine metabolism	Thermoprotei	8	46.8375
path00260	Glycine, serine and threonine metabolism	Thermotogae	21	51.9
path00260	Glycine, serine and threonine metabolism	Ustilaginomycetes	1	51.4
path00260	Glycine, serine and threonine metabolism	Verrucomicrobiae	33	58.68787879
path00260	Glycine, serine and threonine metabolism	Zetaproteobacteria	2	45.5
path00260	Glycine, serine and threonine metabolism	unclassified	198	68.49494949
path00271	Methionine metabolism	Acidobacteriia	4	53.975
path00271	Methionine metabolism	Actinobacteria	39	58.6974359
path00271	Methionine metabolism	Agaricomycetes	1	61.2
path00271	Methionine metabolism	Alphaproteobacteria	255	72.30745098
path00271	Methionine metabolism	Aquificae	5	58.8
path00271	Methionine metabolism	Archaeoglobi	1	34.8
path00271	Methionine metabolism	Bacilli	44	58.10909091
path00271	Methionine metabolism	Bacteroidia	104	69.6625
path00271	Methionine metabolism	Betaproteobacteria	58	65.56724138
path00271	Methionine metabolism	Bryopsida	3	47.1
path00271	Methionine metabolism	Chlorobia	22	67.09545455
path00271	Methionine metabolism	Chloroflexi	7	59.61428571
path00271	Methionine metabolism	Chlorophyceae	1	59.6
path00271	Methionine metabolism	Chrysiogenetes	5	66.36
path00271	Methionine metabolism	Clostridia	87	57.25632184
path00271	Methionine metabolism	Cytophagia	171	70.53040936
path00271	Methionine metabolism	Deferribacteres	5	64.58
path00271	Methionine metabolism	Dehalococcoidetes	1	57.9
path00271	Methionine metabolism	Deinococci	6	60.56666667
path00271	Methionine metabolism	Deltaproteobacteria	199	63.12060302
path00271	Methionine metabolism	Dictyoglomia	1	45
path00271	Methionine metabolism	Epsilonproteobacteria	295	77.35728814
path00271	Methionine metabolism	Erysipelotrichi	5	59.28
path00271	Methionine metabolism	Flavobacteriia	822	79.76569343
path00271	Methionine metabolism	Fusobacteriia	9	56.04444444
path00271	Methionine metabolism	Gammaproteobacteria	1359	79.22236939
path00271	Methionine metabolism	Gemmatimonadetes	6	57.18333333
path00271	Methionine metabolism	Gloeobacteria	1	53.3
path00271	Methionine metabolism	Halobacteria	4	52.375
path00271	Methionine metabolism	Insecta	2	69.3
path00271	Methionine metabolism	Ktedonobacteria	1	46.1
path00271	Methionine metabolism	Mamiellophyceae	4	40.15
path00271	Methionine metabolism	Mammalia	2	50.5
path00271	Methionine metabolism	Methanomicrobia	4	62.4
path00271	Methionine metabolism	Mollicutes	1	59.8
path00271	Methionine metabolism	Negativicutes	7	60.42857143
path00271	Methionine metabolism	Nitrospira	1	90.9
path00271	Methionine metabolism	Opitutae	3	70.6
path00271	Methionine metabolism	Planctomycetia	17	69.98235294
path00271	Methionine metabolism	Saccharomycetes	2	70.35
path00271	Methionine metabolism	Solibacteres	7	41.12857143
path00271	Methionine metabolism	Sordariomycetes	1	61.8
path00271	Methionine metabolism	Spartobacteria	3	55.2
path00271	Methionine metabolism	Sphingobacteria	8	64.85
path00271	Methionine metabolism	Sphingobacteriia	82	68.04390244
path00271	Methionine metabolism	Spirochaetia	15	64.48666667
path00271	Methionine metabolism	Synergistia	3	54.06666667
path00271	Methionine metabolism	Thermococci	4	59.95
path00271	Methionine metabolism	Thermodesulfobacteria	1	65.3
path00271	Methionine metabolism	Thermomicrobia	4	54.5
path00271	Methionine metabolism	Thermoprotei	1	48.3
path00271	Methionine metabolism	Thermotogae	5	68.54
path00271	Methionine metabolism	Verrucomicrobiae	14	70.69285714
path00271	Methionine metabolism	Zetaproteobacteria	1	62.9
path00271	Methionine metabolism	unclassified	114	71.96315789
path00272	Cysteine metabolism	Acidobacteriia	1	79.7
path00272	Cysteine metabolism	Actinobacteria	20	52.27
path00272	Cysteine metabolism	Alphaproteobacteria	169	71.05325444
path00272	Cysteine metabolism	Anaerolineae	3	64.1
path00272	Cysteine metabolism	Aquificae	4	50.7
path00272	Cysteine metabolism	Bacilli	27	58.97037037
path00272	Cysteine metabolism	Bacteroidia	57	67.09298246
path00272	Cysteine metabolism	Betaproteobacteria	32	70.809375
path00272	Cysteine metabolism	Bryopsida	1	48.2
path00272	Cysteine metabolism	Chlamydiia	4	57.675
path00272	Cysteine metabolism	Chlorobia	10	68.6
path00272	Cysteine metabolism	Chloroflexi	5	60.16
path00272	Cysteine metabolism	Chrysiogenetes	7	69.3
path00272	Cysteine metabolism	Clostridia	81	56.59135802
path00272	Cysteine metabolism	Cytophagia	81	66.22716049
path00272	Cysteine metabolism	Deferribacteres	2	60.4
path00272	Cysteine metabolism	Deinococci	6	52.9
path00272	Cysteine metabolism	Deltaproteobacteria	86	65.13139535
path00272	Cysteine metabolism	Dictyoglomia	2	51.7
path00272	Cysteine metabolism	Elusimicrobia	5	47.52
path00272	Cysteine metabolism	Epsilonproteobacteria	149	76.93154362
path00272	Cysteine metabolism	Erysipelotrichi	5	56.28
path00272	Cysteine metabolism	Eurotiomycetes	3	60.26666667
path00272	Cysteine metabolism	Fibrobacteria	1	70
path00272	Cysteine metabolism	Flavobacteriia	481	75.09459459
path00272	Cysteine metabolism	Fusobacteriia	6	58.5
path00272	Cysteine metabolism	Gammaproteobacteria	745	79.04120805
path00272	Cysteine metabolism	Gemmatimonadetes	3	49.43333333
path00272	Cysteine metabolism	Halobacteria	4	51.95
path00272	Cysteine metabolism	Insecta	1	39
path00272	Cysteine metabolism	Ktedonobacteria	2	55.5
path00272	Cysteine metabolism	Mamiellophyceae	2	39.95
path00272	Cysteine metabolism	Mammalia	1	49
path00272	Cysteine metabolism	Methanococci	1	50
path00272	Cysteine metabolism	Methanomicrobia	8	54.5125
path00272	Cysteine metabolism	Mollicutes	4	63.15
path00272	Cysteine metabolism	Nitrospira	1	65.6
path00272	Cysteine metabolism	Opitutae	2	71.7
path00272	Cysteine metabolism	Planctomycetia	10	62
path00272	Cysteine metabolism	Saccharomycetes	1	46.2
path00272	Cysteine metabolism	Solibacteres	2	72.7
path00272	Cysteine metabolism	Spartobacteria	1	85.8
path00272	Cysteine metabolism	Sphingobacteria	6	55.41666667
path00272	Cysteine metabolism	Sphingobacteriia	40	70.085
path00272	Cysteine metabolism	Spirochaetia	7	75.14285714
path00272	Cysteine metabolism	Synergistia	5	45.52
path00272	Cysteine metabolism	Thermococci	4	59.95
path00272	Cysteine metabolism	Thermomicrobia	2	56.75
path00272	Cysteine metabolism	Thermoplasmata	1	47.2
path00272	Cysteine metabolism	Thermoprotei	2	45
path00272	Cysteine metabolism	Thermotogae	3	66
path00272	Cysteine metabolism	Verrucomicrobiae	9	72.65555556
path00272	Cysteine metabolism	Zetaproteobacteria	1	66.7
path00272	Cysteine metabolism	unclassified	46	65.17391304
path00280	Valine, leucine and isoleucine degradation	Acidobacteriia	4	63.475
path00280	Valine, leucine and isoleucine degradation	Actinobacteria	152	58.44078947
path00280	Valine, leucine and isoleucine degradation	Actinopterygii	3	45.73333333
path00280	Valine, leucine and isoleucine degradation	Alphaproteobacteria	715	70.96195804
path00280	Valine, leucine and isoleucine degradation	Anaerolineae	2	54.4
path00280	Valine, leucine and isoleucine degradation	Archaeoglobi	4	55.725
path00280	Valine, leucine and isoleucine degradation	Bacillariophyceae	1	53
path00280	Valine, leucine and isoleucine degradation	Bacilli	47	57.12978723
path00280	Valine, leucine and isoleucine degradation	Bacteroidia	141	74.05531915
path00280	Valine, leucine and isoleucine degradation	Betaproteobacteria	241	65.2
path00280	Valine, leucine and isoleucine degradation	Chlamydiia	19	46.19473684
path00280	Valine, leucine and isoleucine degradation	Chlorobia	19	69.5
path00280	Valine, leucine and isoleucine degradation	Chloroflexi	15	61.67333333
path00280	Valine, leucine and isoleucine degradation	Chromadorea	1	64.1
path00280	Valine, leucine and isoleucine degradation	Chrysiogenetes	29	69.02758621
path00280	Valine, leucine and isoleucine degradation	Clostridia	107	58.4317757
path00280	Valine, leucine and isoleucine degradation	Coscinodiscophyceae	1	45.1
path00280	Valine, leucine and isoleucine degradation	Cytophagia	219	71.63789954
path00280	Valine, leucine and isoleucine degradation	Deferribacteres	28	69.35
path00280	Valine, leucine and isoleucine degradation	Deinococci	21	62.03809524
path00280	Valine, leucine and isoleucine degradation	Deltaproteobacteria	326	68.52392638
path00280	Valine, leucine and isoleucine degradation	Epsilonproteobacteria	83	71.72891566
path00280	Valine, leucine and isoleucine degradation	Erysipelotrichi	1	52.3
path00280	Valine, leucine and isoleucine degradation	Flavobacteriia	1520	79.15631579
path00280	Valine, leucine and isoleucine degradation	Fusobacteriia	15	72.56
path00280	Valine, leucine and isoleucine degradation	Gammaproteobacteria	2443	77.4738027
path00280	Valine, leucine and isoleucine degradation	Gemmatimonadetes	8	66.9125
path00280	Valine, leucine and isoleucine degradation	Halobacteria	4	49.175
path00280	Valine, leucine and isoleucine degradation	Heterolobosea	3	44.86666667
path00280	Valine, leucine and isoleucine degradation	Insecta	8	48.5125
path00280	Valine, leucine and isoleucine degradation	Ktedonobacteria	10	68.73
path00280	Valine, leucine and isoleucine degradation	Mammalia	4	43
path00280	Valine, leucine and isoleucine degradation	Methanococci	1	55.6
path00280	Valine, leucine and isoleucine degradation	Methanomicrobia	6	55.9
path00280	Valine, leucine and isoleucine degradation	Methanopyri	1	48.6
path00280	Valine, leucine and isoleucine degradation	Mollicutes	3	52.96666667
path00280	Valine, leucine and isoleucine degradation	Negativicutes	3	59.56666667
path00280	Valine, leucine and isoleucine degradation	Nitrospira	4	48.275
path00280	Valine, leucine and isoleucine degradation	None	1	70.6
path00280	Valine, leucine and isoleucine degradation	Opitutae	1	56.8
path00280	Valine, leucine and isoleucine degradation	Planctomycetia	7	59.68571429
path00280	Valine, leucine and isoleucine degradation	Solibacteres	5	59.92
path00280	Valine, leucine and isoleucine degradation	Spartobacteria	1	46.3
path00280	Valine, leucine and isoleucine degradation	Sphingobacteria	16	57.69375
path00280	Valine, leucine and isoleucine degradation	Sphingobacteriia	157	71.32929936
path00280	Valine, leucine and isoleucine degradation	Spirochaetia	33	65.50606061
path00280	Valine, leucine and isoleucine degradation	Synergistia	4	65.2
path00280	Valine, leucine and isoleucine degradation	Thermococci	3	67.9
path00280	Valine, leucine and isoleucine degradation	Thermomicrobia	3	50.8
path00280	Valine, leucine and isoleucine degradation	Thermoplasmata	1	43.7
path00280	Valine, leucine and isoleucine degradation	Thermoprotei	6	46.36666667
path00280	Valine, leucine and isoleucine degradation	Thermotogae	1	39.2
path00280	Valine, leucine and isoleucine degradation	Verrucomicrobiae	12	60.34166667
path00280	Valine, leucine and isoleucine degradation	unclassified	142	70.15492958
path00281	Geraniol degradation	Acidobacteriia	3	64.26666667
path00281	Geraniol degradation	Actinobacteria	101	54.45445545
path00281	Geraniol degradation	Actinopterygii	3	45.46666667
path00281	Geraniol degradation	Alphaproteobacteria	336	67.25535714
path00281	Geraniol degradation	Anaerolineae	1	52.8
path00281	Geraniol degradation	Archaeoglobi	2	44.05
path00281	Geraniol degradation	Bacillariophyceae	1	53
path00281	Geraniol degradation	Bacilli	20	54.29
path00281	Geraniol degradation	Bacteroidia	32	71.415625
path00281	Geraniol degradation	Betaproteobacteria	116	61.75775862
path00281	Geraniol degradation	Chlamydiia	12	51.61666667
path00281	Geraniol degradation	Chlorobia	2	55.75
path00281	Geraniol degradation	Chloroflexi	2	42.45
path00281	Geraniol degradation	Chrysiogenetes	19	65.90526316
path00281	Geraniol degradation	Clostridia	17	60.42941176
path00281	Geraniol degradation	Cytophagia	136	70.47794118
path00281	Geraniol degradation	Deferribacteres	9	66.08888889
path00281	Geraniol degradation	Deinococci	18	58.64444444
path00281	Geraniol degradation	Deltaproteobacteria	109	64.74770642
path00281	Geraniol degradation	Epsilonproteobacteria	23	72.07826087
path00281	Geraniol degradation	Flavobacteriia	697	80.44261119
path00281	Geraniol degradation	Fusobacteriia	3	86.36666667
path00281	Geraniol degradation	Gammaproteobacteria	1125	75.7064
path00281	Geraniol degradation	Gemmatimonadetes	1	42.2
path00281	Geraniol degradation	Halobacteria	1	48.8
path00281	Geraniol degradation	Insecta	6	43.6
path00281	Geraniol degradation	Ktedonobacteria	4	61.7
path00281	Geraniol degradation	Mammalia	3	46.23333333
path00281	Geraniol degradation	Negativicutes	1	49.1
path00281	Geraniol degradation	Nitrospira	2	50
path00281	Geraniol degradation	Opitutae	2	63.85
path00281	Geraniol degradation	Planctomycetia	3	56.13333333
path00281	Geraniol degradation	Spartobacteria	1	66.9
path00281	Geraniol degradation	Sphingobacteria	9	57.05555556
path00281	Geraniol degradation	Sphingobacteriia	119	69.97731092
path00281	Geraniol degradation	Spirochaetia	4	52.625
path00281	Geraniol degradation	Thermomicrobia	4	50.275
path00281	Geraniol degradation	Thermoprotei	2	45.5
path00281	Geraniol degradation	Verrucomicrobiae	3	66.5
path00281	Geraniol degradation	Zetaproteobacteria	1	64.7
path00281	Geraniol degradation	unclassified	39	63.91025641
path00290	Valine, leucine and isoleucine biosynthesis	Acidobacteriia	1	64.1
path00290	Valine, leucine and isoleucine biosynthesis	Actinobacteria	35	56.18285714
path00290	Valine, leucine and isoleucine biosynthesis	Agaricomycetes	1	56.7
path00290	Valine, leucine and isoleucine biosynthesis	Alphaproteobacteria	416	74.84350962
path00290	Valine, leucine and isoleucine biosynthesis	Anaerolineae	4	54.625
path00290	Valine, leucine and isoleucine biosynthesis	Aquificae	6	59.7
path00290	Valine, leucine and isoleucine biosynthesis	Bacillariophyceae	1	66.9
path00290	Valine, leucine and isoleucine biosynthesis	Bacilli	38	62.40526316
path00290	Valine, leucine and isoleucine biosynthesis	Bacteroidia	195	70.71333333
path00290	Valine, leucine and isoleucine biosynthesis	Betaproteobacteria	100	71.543
path00290	Valine, leucine and isoleucine biosynthesis	Chlamydiia	1	44.4
path00290	Valine, leucine and isoleucine biosynthesis	Chlorobia	11	69.30909091
path00290	Valine, leucine and isoleucine biosynthesis	Chloroflexi	16	61.64375
path00290	Valine, leucine and isoleucine biosynthesis	Clostridia	106	60.08113208
path00290	Valine, leucine and isoleucine biosynthesis	Coscinodiscophyceae	1	52.3
path00290	Valine, leucine and isoleucine biosynthesis	Cytophagia	148	69.55743243
path00290	Valine, leucine and isoleucine biosynthesis	Deferribacteres	4	69
path00290	Valine, leucine and isoleucine biosynthesis	Dehalococcoidetes	2	48
path00290	Valine, leucine and isoleucine biosynthesis	Deinococci	19	55.74210526
path00290	Valine, leucine and isoleucine biosynthesis	Deltaproteobacteria	240	71.66625
path00290	Valine, leucine and isoleucine biosynthesis	Dictyoglomia	1	60.2
path00290	Valine, leucine and isoleucine biosynthesis	Epsilonproteobacteria	419	82.48997613
path00290	Valine, leucine and isoleucine biosynthesis	Erysipelotrichi	7	72.87142857
path00290	Valine, leucine and isoleucine biosynthesis	Eurotiomycetes	3	60.06666667
path00290	Valine, leucine and isoleucine biosynthesis	Fibrobacteria	7	68.67142857
path00290	Valine, leucine and isoleucine biosynthesis	Flavobacteriia	1195	79.24108787
path00290	Valine, leucine and isoleucine biosynthesis	Fusobacteriia	10	58.15
path00290	Valine, leucine and isoleucine biosynthesis	Gammaproteobacteria	2021	82.50514597
path00290	Valine, leucine and isoleucine biosynthesis	Gemmatimonadetes	1	76.4
path00290	Valine, leucine and isoleucine biosynthesis	Heterolobosea	3	44.86666667
path00290	Valine, leucine and isoleucine biosynthesis	Insecta	1	85.3
path00290	Valine, leucine and isoleucine biosynthesis	Ktedonobacteria	1	44.4
path00290	Valine, leucine and isoleucine biosynthesis	Methanobacteria	1	42.6
path00290	Valine, leucine and isoleucine biosynthesis	Methanococci	2	43.75
path00290	Valine, leucine and isoleucine biosynthesis	Methanomicrobia	4	44.2
path00290	Valine, leucine and isoleucine biosynthesis	Methanopyri	3	41.3
path00290	Valine, leucine and isoleucine biosynthesis	Mollicutes	9	66.26666667
path00290	Valine, leucine and isoleucine biosynthesis	Negativicutes	7	56.84285714
path00290	Valine, leucine and isoleucine biosynthesis	Nitrospira	7	70.58571429
path00290	Valine, leucine and isoleucine biosynthesis	Opitutae	6	78.55
path00290	Valine, leucine and isoleucine biosynthesis	Pezizomycetes	1	76.5
path00290	Valine, leucine and isoleucine biosynthesis	Planctomycetia	27	64.88148148
path00290	Valine, leucine and isoleucine biosynthesis	Solibacteres	5	59.06
path00290	Valine, leucine and isoleucine biosynthesis	Spartobacteria	3	65.76666667
path00290	Valine, leucine and isoleucine biosynthesis	Sphingobacteria	2	73.45
path00290	Valine, leucine and isoleucine biosynthesis	Sphingobacteriia	99	71.23131313
path00290	Valine, leucine and isoleucine biosynthesis	Spirochaetia	27	67.47037037
path00290	Valine, leucine and isoleucine biosynthesis	Synergistia	7	57.98571429
path00290	Valine, leucine and isoleucine biosynthesis	Thermococci	7	54.65714286
path00290	Valine, leucine and isoleucine biosynthesis	Thermodesulfobacteria	2	62.05
path00290	Valine, leucine and isoleucine biosynthesis	Thermomicrobia	4	64.125
path00290	Valine, leucine and isoleucine biosynthesis	Thermoprotei	4	40.075
path00290	Valine, leucine and isoleucine biosynthesis	Thermotogae	3	59.9
path00290	Valine, leucine and isoleucine biosynthesis	Verrucomicrobiae	25	70.268
path00290	Valine, leucine and isoleucine biosynthesis	Zetaproteobacteria	2	53.05
path00290	Valine, leucine and isoleucine biosynthesis	unclassified	163	73.45521472
path00300	Lysine biosynthesis	Acidobacteriia	2	66.2
path00300	Lysine biosynthesis	Actinobacteria	15	46.55333333
path00300	Lysine biosynthesis	Agaricomycetes	1	65.7
path00300	Lysine biosynthesis	Alphaproteobacteria	235	72.67446809
path00300	Lysine biosynthesis	Anaerolineae	1	55.6
path00300	Lysine biosynthesis	Aquificae	10	59.67
path00300	Lysine biosynthesis	Bacilli	17	51.09411765
path00300	Lysine biosynthesis	Bacteroidia	136	61.96544118
path00300	Lysine biosynthesis	Betaproteobacteria	69	61.93623188
path00300	Lysine biosynthesis	Chlamydiia	1	66.2
path00300	Lysine biosynthesis	Chlorobia	18	61.72777778
path00300	Lysine biosynthesis	Chloroflexi	5	48.34
path00300	Lysine biosynthesis	Clostridia	59	57.06610169
path00300	Lysine biosynthesis	Cytophagia	110	65.03
path00300	Lysine biosynthesis	Deferribacteres	3	58.73333333
path00300	Lysine biosynthesis	Deinococci	1	51.6
path00300	Lysine biosynthesis	Deltaproteobacteria	133	68.20902256
path00300	Lysine biosynthesis	Dictyoglomia	1	57.4
path00300	Lysine biosynthesis	Elusimicrobia	1	50
path00300	Lysine biosynthesis	Epsilonproteobacteria	330	80.0369697
path00300	Lysine biosynthesis	Erysipelotrichi	2	55.95
path00300	Lysine biosynthesis	Eurotiomycetes	4	58.075
path00300	Lysine biosynthesis	Fibrobacteria	2	52.25
path00300	Lysine biosynthesis	Flavobacteriia	690	72.40550725
path00300	Lysine biosynthesis	Fusobacteriia	3	57.9
path00300	Lysine biosynthesis	Gammaproteobacteria	1280	78.3875
path00300	Lysine biosynthesis	Gemmatimonadetes	1	57.3
path00300	Lysine biosynthesis	Halobacteria	1	57.4
path00300	Lysine biosynthesis	Heterolobosea	2	36
path00300	Lysine biosynthesis	Insecta	3	64.56666667
path00300	Lysine biosynthesis	Ktedonobacteria	1	68.1
path00300	Lysine biosynthesis	Mamiellophyceae	2	69.45
path00300	Lysine biosynthesis	Methanobacteria	2	47
path00300	Lysine biosynthesis	Methanococci	2	45.5
path00300	Lysine biosynthesis	Methanomicrobia	4	59.125
path00300	Lysine biosynthesis	Negativicutes	5	47.3
path00300	Lysine biosynthesis	Nitrospira	4	56.675
path00300	Lysine biosynthesis	Opitutae	5	52.8
path00300	Lysine biosynthesis	Planctomycetia	17	59.21764706
path00300	Lysine biosynthesis	Spartobacteria	4	49.525
path00300	Lysine biosynthesis	Sphingobacteria	3	45.63333333
path00300	Lysine biosynthesis	Sphingobacteriia	108	58.6962963
path00300	Lysine biosynthesis	Spirochaetia	13	52.06923077
path00300	Lysine biosynthesis	Synergistia	3	52
path00300	Lysine biosynthesis	Thermomicrobia	2	50.7
path00300	Lysine biosynthesis	Thermoplasmata	1	40.6
path00300	Lysine biosynthesis	Thermoprotei	1	42
path00300	Lysine biosynthesis	Thermotogae	5	50.42
path00300	Lysine biosynthesis	Verrucomicrobiae	11	62.98181818
path00300	Lysine biosynthesis	Zetaproteobacteria	1	71.9
path00300	Lysine biosynthesis	unclassified	139	65.19856115
path00310	Lysine degradation	Acidobacteriia	3	55.43333333
path00310	Lysine degradation	Actinobacteria	67	57.15223881
path00310	Lysine degradation	Actinopterygii	1	36.7
path00310	Lysine degradation	Agaricomycetes	2	64.95
path00310	Lysine degradation	Alphaproteobacteria	421	68.4280285
path00310	Lysine degradation	Anaerolineae	1	56
path00310	Lysine degradation	Aquificae	8	62.4
path00310	Lysine degradation	Archaeoglobi	2	44.05
path00310	Lysine degradation	Bacillariophyceae	1	53
path00310	Lysine degradation	Bacilli	23	55.62173913
path00310	Lysine degradation	Bacteroidia	32	71.175
path00310	Lysine degradation	Betaproteobacteria	130	63.21384615
path00310	Lysine degradation	Bryopsida	1	31.6
path00310	Lysine degradation	Chlamydiia	9	39.36666667
path00310	Lysine degradation	Chlorobia	4	66.775
path00310	Lysine degradation	Chloroflexi	5	69.1
path00310	Lysine degradation	Chromadorea	1	64.1
path00310	Lysine degradation	Chrysiogenetes	17	64.97058824
path00310	Lysine degradation	Clostridia	44	63.85
path00310	Lysine degradation	Cytophagia	176	62.3125
path00310	Lysine degradation	Deferribacteres	12	64.825
path00310	Lysine degradation	Dehalococcoidetes	1	61.5
path00310	Lysine degradation	Deinococci	17	62.82941176
path00310	Lysine degradation	Deltaproteobacteria	142	59.63873239
path00310	Lysine degradation	Dictyoglomia	1	51.8
path00310	Lysine degradation	Dothideomycetes	1	39.7
path00310	Lysine degradation	Epsilonproteobacteria	107	75.26168224
path00310	Lysine degradation	Erysipelotrichi	1	52.3
path00310	Lysine degradation	Eurotiomycetes	3	58.36666667
path00310	Lysine degradation	Flavobacteriia	1399	74.95275197
path00310	Lysine degradation	Fusobacteriia	21	71.88095238
path00310	Lysine degradation	Gammaproteobacteria	1477	74.01347326
path00310	Lysine degradation	Gemmatimonadetes	3	55.86666667
path00310	Lysine degradation	Gloeobacteria	1	36.8
path00310	Lysine degradation	Heterolobosea	1	33.3
path00310	Lysine degradation	Insecta	6	44.23333333
path00310	Lysine degradation	Liliopsida	1	38.5
path00310	Lysine degradation	Mammalia	3	46.23333333
path00310	Lysine degradation	Methanobacteria	1	45.3
path00310	Lysine degradation	Methanomicrobia	4	63.625
path00310	Lysine degradation	Negativicutes	1	49.1
path00310	Lysine degradation	Nitrospira	1	56.3
path00310	Lysine degradation	Opitutae	2	53.35
path00310	Lysine degradation	Planctomycetia	10	54.5
path00310	Lysine degradation	Solibacteres	4	52.95
path00310	Lysine degradation	Spartobacteria	3	51.4
path00310	Lysine degradation	Sphingobacteria	10	57.69
path00310	Lysine degradation	Sphingobacteriia	109	66.64036697
path00310	Lysine degradation	Spirochaetia	16	53.3375
path00310	Lysine degradation	Thermodesulfobacteria	1	68.8
path00310	Lysine degradation	Thermomicrobia	2	52
path00310	Lysine degradation	Thermoprotei	2	45.5
path00310	Lysine degradation	Thermotogae	6	52.23333333
path00310	Lysine degradation	Verrucomicrobiae	11	60.66363636
path00310	Lysine degradation	Zetaproteobacteria	1	71.9
path00310	Lysine degradation	unclassified	138	63.68115942
path00311	Penicillin and cephalosporin biosynthesis	Actinobacteria	5	44.26
path00311	Penicillin and cephalosporin biosynthesis	Alphaproteobacteria	42	58.9547619
path00311	Penicillin and cephalosporin biosynthesis	Anaerolineae	1	48.5
path00311	Penicillin and cephalosporin biosynthesis	Bacilli	13	45.82307692
path00311	Penicillin and cephalosporin biosynthesis	Bacteroidia	11	51.44545455
path00311	Penicillin and cephalosporin biosynthesis	Betaproteobacteria	17	48.14705882
path00311	Penicillin and cephalosporin biosynthesis	Chloroflexi	3	36.7
path00311	Penicillin and cephalosporin biosynthesis	Clostridia	3	49.96666667
path00311	Penicillin and cephalosporin biosynthesis	Cytophagia	45	48.17777778
path00311	Penicillin and cephalosporin biosynthesis	Deinococci	2	40.55
path00311	Penicillin and cephalosporin biosynthesis	Deltaproteobacteria	21	47.95714286
path00311	Penicillin and cephalosporin biosynthesis	Epsilonproteobacteria	2	49.1
path00311	Penicillin and cephalosporin biosynthesis	Flavobacteria	1	41.8
path00311	Penicillin and cephalosporin biosynthesis	Flavobacteriia	131	57.48167939
path00311	Penicillin and cephalosporin biosynthesis	Gammaproteobacteria	191	65.62094241
path00311	Penicillin and cephalosporin biosynthesis	Gemmatimonadetes	1	36.5
path00311	Penicillin and cephalosporin biosynthesis	Ktedonobacteria	2	34.5
path00311	Penicillin and cephalosporin biosynthesis	Opitutae	1	67.7
path00311	Penicillin and cephalosporin biosynthesis	Planctomycetia	3	57.73333333
path00311	Penicillin and cephalosporin biosynthesis	Solibacteres	3	42.63333333
path00311	Penicillin and cephalosporin biosynthesis	Spartobacteria	1	48.6
path00311	Penicillin and cephalosporin biosynthesis	Sphingobacteriia	18	47.46111111
path00311	Penicillin and cephalosporin biosynthesis	unclassified	14	51.96428571
path00312	beta-Lactam resistance	Alphaproteobacteria	26	53.47692308
path00312	beta-Lactam resistance	Bacilli	6	44.13333333
path00312	beta-Lactam resistance	Bacteroidia	7	52.47142857
path00312	beta-Lactam resistance	Betaproteobacteria	6	50.98333333
path00312	beta-Lactam resistance	Clostridia	3	49.96666667
path00312	beta-Lactam resistance	Cytophagia	29	48.16896552
path00312	beta-Lactam resistance	Deltaproteobacteria	4	42.4
path00312	beta-Lactam resistance	Epsilonproteobacteria	2	49.1
path00312	beta-Lactam resistance	Flavobacteria	1	41.8
path00312	beta-Lactam resistance	Flavobacteriia	88	57.20681818
path00312	beta-Lactam resistance	Gammaproteobacteria	86	59.15465116
path00312	beta-Lactam resistance	Gemmatimonadetes	1	36.5
path00312	beta-Lactam resistance	Ktedonobacteria	1	32.3
path00312	beta-Lactam resistance	Planctomycetia	1	54.9
path00312	beta-Lactam resistance	Sphingobacteriia	13	47.44615385
path00312	beta-Lactam resistance	Verrucomicrobiae	1	34.9
path00312	beta-Lactam resistance	unclassified	9	47.35555556
path00330	Arginine and proline metabolism	Acidobacteriia	7	54.81428571
path00330	Arginine and proline metabolism	Actinobacteria	33	53.04848485
path00330	Arginine and proline metabolism	Agaricomycetes	1	51.4
path00330	Arginine and proline metabolism	Alphaproteobacteria	354	72.70367232
path00330	Arginine and proline metabolism	Anaerolineae	1	65.5
path00330	Arginine and proline metabolism	Aquificae	7	55.9
path00330	Arginine and proline metabolism	Bacillariophyceae	1	36.8
path00330	Arginine and proline metabolism	Bacilli	35	60.57714286
path00330	Arginine and proline metabolism	Bacteroidia	155	68.26709677
path00330	Arginine and proline metabolism	Betaproteobacteria	55	60.72
path00330	Arginine and proline metabolism	Chlamydiia	1	47.6
path00330	Arginine and proline metabolism	Chlorobia	14	75.75
path00330	Arginine and proline metabolism	Chloroflexi	4	51.8
path00330	Arginine and proline metabolism	Chlorophyceae	1	57.1
path00330	Arginine and proline metabolism	Clostridia	96	57.771875
path00330	Arginine and proline metabolism	Cytophagia	88	67.86477273
path00330	Arginine and proline metabolism	Deferribacteres	19	66.89473684
path00330	Arginine and proline metabolism	Deinococci	2	70.7
path00330	Arginine and proline metabolism	Deltaproteobacteria	149	65.31073826
path00330	Arginine and proline metabolism	Dictyoglomia	1	81.2
path00330	Arginine and proline metabolism	Elusimicrobia	5	47.52
path00330	Arginine and proline metabolism	Epsilonproteobacteria	270	73.68111111
path00330	Arginine and proline metabolism	Erysipelotrichi	5	56.28
path00330	Arginine and proline metabolism	Flavobacteriia	769	76.52561769
path00330	Arginine and proline metabolism	Fusobacteriia	3	48.6
path00330	Arginine and proline metabolism	Gammaproteobacteria	1610	79.03478261
path00330	Arginine and proline metabolism	Gemmatimonadetes	4	52.425
path00330	Arginine and proline metabolism	Gloeobacteria	1	67.2
path00330	Arginine and proline metabolism	Insecta	3	65.46666667
path00330	Arginine and proline metabolism	Ktedonobacteria	2	61.8
path00330	Arginine and proline metabolism	Mamiellophyceae	2	48.4
path00330	Arginine and proline metabolism	Methanococci	1	50
path00330	Arginine and proline metabolism	Methanomicrobia	3	36.6
path00330	Arginine and proline metabolism	Negativicutes	4	53.925
path00330	Arginine and proline metabolism	Nitrospira	5	39.22
path00330	Arginine and proline metabolism	Opitutae	4	43.425
path00330	Arginine and proline metabolism	Planctomycetia	15	61.99333333
path00330	Arginine and proline metabolism	Saccharomycetes	1	78.6
path00330	Arginine and proline metabolism	Solibacteres	2	51.85
path00330	Arginine and proline metabolism	Spartobacteria	6	66.56666667
path00330	Arginine and proline metabolism	Sphingobacteria	16	64.2125
path00330	Arginine and proline metabolism	Sphingobacteriia	81	63.21481481
path00330	Arginine and proline metabolism	Spirochaetia	8	66.5125
path00330	Arginine and proline metabolism	Synergistia	3	55.5
path00330	Arginine and proline metabolism	Thermococci	11	55.85454545
path00330	Arginine and proline metabolism	Thermodesulfobacteria	1	59.6
path00330	Arginine and proline metabolism	Thermomicrobia	7	50
path00330	Arginine and proline metabolism	Thermoplasmata	2	49.6
path00330	Arginine and proline metabolism	Thermotogae	10	59.68
path00330	Arginine and proline metabolism	Verrucomicrobiae	15	65.98
path00330	Arginine and proline metabolism	unclassified	97	70.04123711
path00340	Histidine metabolism	Acidobacteriia	2	59.05
path00340	Histidine metabolism	Actinobacteria	26	56.09615385
path00340	Histidine metabolism	Agaricomycetes	1	49.4
path00340	Histidine metabolism	Alphaproteobacteria	360	69.84638889
path00340	Histidine metabolism	Anaerolineae	4	44.825
path00340	Histidine metabolism	Aquificae	5	51.6
path00340	Histidine metabolism	Bacillariophyceae	2	63.55
path00340	Histidine metabolism	Bacilli	51	53.08627451
path00340	Histidine metabolism	Bacteroidia	198	67.52373737
path00340	Histidine metabolism	Betaproteobacteria	97	60.51649485
path00340	Histidine metabolism	Chlamydiia	2	46.35
path00340	Histidine metabolism	Chlorobia	11	60.03636364
path00340	Histidine metabolism	Chloroflexi	4	64.525
path00340	Histidine metabolism	Chlorophyceae	1	67.1
path00340	Histidine metabolism	Chromadorea	2	65.05
path00340	Histidine metabolism	Chrysiogenetes	2	38.3
path00340	Histidine metabolism	Clostridia	103	58.22135922
path00340	Histidine metabolism	Cytophagia	208	60.82211538
path00340	Histidine metabolism	Deferribacteres	7	67.92857143
path00340	Histidine metabolism	Dehalococcoidetes	1	46.9
path00340	Histidine metabolism	Deinococci	10	63.84
path00340	Histidine metabolism	Deltaproteobacteria	154	65.42532468
path00340	Histidine metabolism	Elusimicrobia	1	50.9
path00340	Histidine metabolism	Epsilonproteobacteria	227	76.72334802
path00340	Histidine metabolism	Erysipelotrichi	5	55.42
path00340	Histidine metabolism	Fibrobacteria	1	49.5
path00340	Histidine metabolism	Flavobacteriia	1232	74.13051948
path00340	Histidine metabolism	Fusobacteriia	10	58.55
path00340	Histidine metabolism	Gammaproteobacteria	1539	75.67205978
path00340	Histidine metabolism	Gemmatimonadetes	3	47.36666667
path00340	Histidine metabolism	Halobacteria	1	37.3
path00340	Histidine metabolism	Heterolobosea	3	48.1
path00340	Histidine metabolism	Ktedonobacteria	2	62.35
path00340	Histidine metabolism	Methanococci	5	54.34
path00340	Histidine metabolism	Methanomicrobia	14	50.45
path00340	Histidine metabolism	Methanopyri	1	61.1
path00340	Histidine metabolism	Negativicutes	2	64.85
path00340	Histidine metabolism	Opitutae	18	55.41666667
path00340	Histidine metabolism	Planctomycetia	12	60.74166667
path00340	Histidine metabolism	Solibacteres	11	55.50909091
path00340	Histidine metabolism	Spartobacteria	5	41.06
path00340	Histidine metabolism	Sphingobacteria	13	65.76923077
path00340	Histidine metabolism	Sphingobacteriia	63	60.06349206
path00340	Histidine metabolism	Spirochaetia	19	55.23684211
path00340	Histidine metabolism	Synergistia	6	58.5
path00340	Histidine metabolism	Thermococci	1	58.8
path00340	Histidine metabolism	Thermomicrobia	2	52
path00340	Histidine metabolism	Thermoplasmata	1	46.8
path00340	Histidine metabolism	Thermoprotei	1	35.2
path00340	Histidine metabolism	Thermotogae	5	66.8
path00340	Histidine metabolism	Verrucomicrobiae	24	55.51666667
path00340	Histidine metabolism	Zetaproteobacteria	3	55.7
path00340	Histidine metabolism	unclassified	181	66.84364641
path00350	Tyrosine metabolism	Acidobacteriia	3	56.33333333
path00350	Tyrosine metabolism	Actinobacteria	38	51.04210526
path00350	Tyrosine metabolism	Alphaproteobacteria	322	64.14068323
path00350	Tyrosine metabolism	Anaerolineae	6	49.15
path00350	Tyrosine metabolism	Aquificae	4	60.325
path00350	Tyrosine metabolism	Bacillariophyceae	1	43.9
path00350	Tyrosine metabolism	Bacilli	79	51.00759494
path00350	Tyrosine metabolism	Bacteroidia	80	61.29375
path00350	Tyrosine metabolism	Betaproteobacteria	124	60.58709677
path00350	Tyrosine metabolism	Chlamydiia	1	31.5
path00350	Tyrosine metabolism	Chlorobia	7	50.6
path00350	Tyrosine metabolism	Chloroflexi	9	62.7
path00350	Tyrosine metabolism	Chromadorea	1	66
path00350	Tyrosine metabolism	Chrysiogenetes	2	38.3
path00350	Tyrosine metabolism	Clostridia	86	54.66395349
path00350	Tyrosine metabolism	Cytophagia	195	61.7174359
path00350	Tyrosine metabolism	Deferribacteres	8	55.2875
path00350	Tyrosine metabolism	Dehalococcoidetes	1	46.9
path00350	Tyrosine metabolism	Deinococci	8	61.95
path00350	Tyrosine metabolism	Deltaproteobacteria	120	58.9025
path00350	Tyrosine metabolism	Dictyoglomia	1	67
path00350	Tyrosine metabolism	Dothideomycetes	1	62.2
path00350	Tyrosine metabolism	Elusimicrobia	5	47.52
path00350	Tyrosine metabolism	Epsilonproteobacteria	82	72.0304878
path00350	Tyrosine metabolism	Erysipelotrichi	4	54.575
path00350	Tyrosine metabolism	Eurotiomycetes	3	57.43333333
path00350	Tyrosine metabolism	Fibrobacteria	1	49.5
path00350	Tyrosine metabolism	Flavobacteriia	1079	72.57182576
path00350	Tyrosine metabolism	Fusobacteriia	9	57.06666667
path00350	Tyrosine metabolism	Gammaproteobacteria	1328	72.30790663
path00350	Tyrosine metabolism	Gemmatimonadetes	7	52.64285714
path00350	Tyrosine metabolism	Halobacteria	3	49.03333333
path00350	Tyrosine metabolism	Ktedonobacteria	4	43.75
path00350	Tyrosine metabolism	Mamiellophyceae	1	55.1
path00350	Tyrosine metabolism	Methanobacteria	1	49.4
path00350	Tyrosine metabolism	Methanococci	2	41.85
path00350	Tyrosine metabolism	Methanomicrobia	8	53.25
path00350	Tyrosine metabolism	Negativicutes	1	39.2
path00350	Tyrosine metabolism	Opitutae	11	51.3
path00350	Tyrosine metabolism	Planctomycetia	18	58.97777778
path00350	Tyrosine metabolism	Saccharomycetes	4	52.95
path00350	Tyrosine metabolism	Schizosaccharomycetes	1	47.8
path00350	Tyrosine metabolism	Solibacteres	19	55.15789474
path00350	Tyrosine metabolism	Spartobacteria	4	50.925
path00350	Tyrosine metabolism	Sphingobacteria	4	55.175
path00350	Tyrosine metabolism	Sphingobacteriia	76	61.75789474
path00350	Tyrosine metabolism	Spirochaetia	12	56.15833333
path00350	Tyrosine metabolism	Synergistia	1	57.5
path00350	Tyrosine metabolism	Thermococci	1	58.8
path00350	Tyrosine metabolism	Thermomicrobia	2	58.2
path00350	Tyrosine metabolism	Thermoplasmata	1	47.2
path00350	Tyrosine metabolism	Thermoprotei	1	35.2
path00350	Tyrosine metabolism	Thermotogae	1	35.7
path00350	Tyrosine metabolism	Verrucomicrobiae	21	52.22857143
path00350	Tyrosine metabolism	Zetaproteobacteria	2	47.35
path00350	Tyrosine metabolism	unclassified	123	63.59186992
path00351	1,1,1-Trichloro-2,2-bis(4-chlorophenyl)ethane (DDT) degradation	Acidobacteriia	1	48.8
path00351	1,1,1-Trichloro-2,2-bis(4-chlorophenyl)ethane (DDT) degradation	Actinobacteria	7	49.42857143
path00351	1,1,1-Trichloro-2,2-bis(4-chlorophenyl)ethane (DDT) degradation	Alphaproteobacteria	38	63.75526316
path00351	1,1,1-Trichloro-2,2-bis(4-chlorophenyl)ethane (DDT) degradation	Bacilli	4	55.275
path00351	1,1,1-Trichloro-2,2-bis(4-chlorophenyl)ethane (DDT) degradation	Betaproteobacteria	8	53.5625
path00351	1,1,1-Trichloro-2,2-bis(4-chlorophenyl)ethane (DDT) degradation	Clostridia	2	52.6
path00351	1,1,1-Trichloro-2,2-bis(4-chlorophenyl)ethane (DDT) degradation	Cytophagia	7	64.07142857
path00351	1,1,1-Trichloro-2,2-bis(4-chlorophenyl)ethane (DDT) degradation	Deferribacteres	4	52.35
path00351	1,1,1-Trichloro-2,2-bis(4-chlorophenyl)ethane (DDT) degradation	Deinococci	2	50.1
path00351	1,1,1-Trichloro-2,2-bis(4-chlorophenyl)ethane (DDT) degradation	Deltaproteobacteria	11	51.98181818
path00351	1,1,1-Trichloro-2,2-bis(4-chlorophenyl)ethane (DDT) degradation	Epsilonproteobacteria	9	66.18888889
path00351	1,1,1-Trichloro-2,2-bis(4-chlorophenyl)ethane (DDT) degradation	Eurotiomycetes	2	52.1
path00351	1,1,1-Trichloro-2,2-bis(4-chlorophenyl)ethane (DDT) degradation	Flavobacteriia	74	69.23513514
path00351	1,1,1-Trichloro-2,2-bis(4-chlorophenyl)ethane (DDT) degradation	Gammaproteobacteria	102	68.89313725
path00351	1,1,1-Trichloro-2,2-bis(4-chlorophenyl)ethane (DDT) degradation	Opitutae	1	62.9
path00351	1,1,1-Trichloro-2,2-bis(4-chlorophenyl)ethane (DDT) degradation	Solibacteres	5	59.56
path00351	1,1,1-Trichloro-2,2-bis(4-chlorophenyl)ethane (DDT) degradation	Sphingobacteria	1	49.2
path00351	1,1,1-Trichloro-2,2-bis(4-chlorophenyl)ethane (DDT) degradation	Sphingobacteriia	3	58.53333333
path00351	1,1,1-Trichloro-2,2-bis(4-chlorophenyl)ethane (DDT) degradation	Verrucomicrobiae	1	59.6
path00351	1,1,1-Trichloro-2,2-bis(4-chlorophenyl)ethane (DDT) degradation	unclassified	7	71.02857143
path00360	Phenylalanine metabolism	Acidobacteriia	1	58.1
path00360	Phenylalanine metabolism	Actinobacteria	40	49.8175
path00360	Phenylalanine metabolism	Alphaproteobacteria	244	60.65737705
path00360	Phenylalanine metabolism	Aquificae	4	64.4
path00360	Phenylalanine metabolism	Archaeoglobi	1	75.8
path00360	Phenylalanine metabolism	Bacilli	42	45.74761905
path00360	Phenylalanine metabolism	Bacteroidia	64	57.6953125
path00360	Phenylalanine metabolism	Betaproteobacteria	111	59.23243243
path00360	Phenylalanine metabolism	Chlorobia	1	47.5
path00360	Phenylalanine metabolism	Chloroflexi	2	64.4
path00360	Phenylalanine metabolism	Chromadorea	1	66
path00360	Phenylalanine metabolism	Chrysiogenetes	2	38.3
path00360	Phenylalanine metabolism	Clostridia	44	51.61136364
path00360	Phenylalanine metabolism	Cytophagia	113	59.42035398
path00360	Phenylalanine metabolism	Deferribacteres	1	73.3
path00360	Phenylalanine metabolism	Deinococci	2	54.25
path00360	Phenylalanine metabolism	Deltaproteobacteria	99	63.70808081
path00360	Phenylalanine metabolism	Dictyoglomia	6	45.7
path00360	Phenylalanine metabolism	Elusimicrobia	5	47.52
path00360	Phenylalanine metabolism	Epsilonproteobacteria	68	70.57647059
path00360	Phenylalanine metabolism	Erysipelotrichi	2	52.6
path00360	Phenylalanine metabolism	Eurotiomycetes	1	52.2
path00360	Phenylalanine metabolism	Flavobacteriia	617	71.89611021
path00360	Phenylalanine metabolism	Fusobacteriia	2	52.6
path00360	Phenylalanine metabolism	Gammaproteobacteria	910	70.01142857
path00360	Phenylalanine metabolism	Gemmatimonadetes	4	43.975
path00360	Phenylalanine metabolism	Halobacteria	1	35.4
path00360	Phenylalanine metabolism	Ktedonobacteria	1	55.4
path00360	Phenylalanine metabolism	Methanococci	3	39.53333333
path00360	Phenylalanine metabolism	Methanomicrobia	5	45.98
path00360	Phenylalanine metabolism	Nitrospira	1	42.9
path00360	Phenylalanine metabolism	Planctomycetia	20	56
path00360	Phenylalanine metabolism	Saccharomycetes	2	53.7
path00360	Phenylalanine metabolism	Solibacteres	10	52.77
path00360	Phenylalanine metabolism	Spartobacteria	7	46.92857143
path00360	Phenylalanine metabolism	Sphingobacteria	3	59.26666667
path00360	Phenylalanine metabolism	Sphingobacteriia	43	58.39534884
path00360	Phenylalanine metabolism	Spirochaetia	5	52.9
path00360	Phenylalanine metabolism	Synergistia	1	57.5
path00360	Phenylalanine metabolism	Thermococci	1	58.8
path00360	Phenylalanine metabolism	Thermomicrobia	3	57.46666667
path00360	Phenylalanine metabolism	Thermoplasmata	1	47.2
path00360	Phenylalanine metabolism	Thermoprotei	1	36.6
path00360	Phenylalanine metabolism	Thermotogae	1	35.7
path00360	Phenylalanine metabolism	Verrucomicrobiae	23	52.47391304
path00360	Phenylalanine metabolism	Zetaproteobacteria	2	47.35
path00360	Phenylalanine metabolism	unclassified	54	62.76111111
path00361	gamma-Hexachlorocyclohexane degradation	Acidobacteriia	2	42.25
path00361	gamma-Hexachlorocyclohexane degradation	Actinobacteria	50	47.444
path00361	gamma-Hexachlorocyclohexane degradation	Alphaproteobacteria	136	59.10073529
path00361	gamma-Hexachlorocyclohexane degradation	Bacilli	12	43.34166667
path00361	gamma-Hexachlorocyclohexane degradation	Bacteroidia	18	50.41666667
path00361	gamma-Hexachlorocyclohexane degradation	Betaproteobacteria	36	55.7
path00361	gamma-Hexachlorocyclohexane degradation	Chlorobia	6	46.86666667
path00361	gamma-Hexachlorocyclohexane degradation	Chloroflexi	3	42.06666667
path00361	gamma-Hexachlorocyclohexane degradation	Clostridia	4	48.175
path00361	gamma-Hexachlorocyclohexane degradation	Cytophagia	58	54.3862069
path00361	gamma-Hexachlorocyclohexane degradation	Deinococci	1	40.4
path00361	gamma-Hexachlorocyclohexane degradation	Deltaproteobacteria	36	56.99444444
path00361	gamma-Hexachlorocyclohexane degradation	Dictyoglomia	2	53.1
path00361	gamma-Hexachlorocyclohexane degradation	Epsilonproteobacteria	9	63.83333333
path00361	gamma-Hexachlorocyclohexane degradation	Flavobacteriia	106	59.88018868
path00361	gamma-Hexachlorocyclohexane degradation	Fusobacteriia	4	57.95
path00361	gamma-Hexachlorocyclohexane degradation	Gammaproteobacteria	438	68.11438356
path00361	gamma-Hexachlorocyclohexane degradation	Gloeobacteria	2	58.1
path00361	gamma-Hexachlorocyclohexane degradation	Ktedonobacteria	2	40.3
path00361	gamma-Hexachlorocyclohexane degradation	Mammalia	1	81.5
path00361	gamma-Hexachlorocyclohexane degradation	Methanomicrobia	2	51.1
path00361	gamma-Hexachlorocyclohexane degradation	Opitutae	1	59.3
path00361	gamma-Hexachlorocyclohexane degradation	Planctomycetia	19	54.34210526
path00361	gamma-Hexachlorocyclohexane degradation	Solibacteres	3	56.1
path00361	gamma-Hexachlorocyclohexane degradation	Spartobacteria	1	57.9
path00361	gamma-Hexachlorocyclohexane degradation	Sphingobacteria	2	42.85
path00361	gamma-Hexachlorocyclohexane degradation	Sphingobacteriia	21	58.17142857
path00361	gamma-Hexachlorocyclohexane degradation	Synergistia	1	90.3
path00361	gamma-Hexachlorocyclohexane degradation	Thermococci	3	47.5
path00361	gamma-Hexachlorocyclohexane degradation	Thermodesulfobacteria	1	49.6
path00361	gamma-Hexachlorocyclohexane degradation	Thermotogae	2	38.8
path00361	gamma-Hexachlorocyclohexane degradation	Verrucomicrobiae	1	46.1
path00361	gamma-Hexachlorocyclohexane degradation	Zetaproteobacteria	1	46.5
path00361	gamma-Hexachlorocyclohexane degradation	unclassified	26	55.4
path00362	Benzoate degradation via hydroxylation	Acidobacteriia	1	48.8
path00362	Benzoate degradation via hydroxylation	Actinobacteria	28	59.2
path00362	Benzoate degradation via hydroxylation	Actinopterygii	1	59.4
path00362	Benzoate degradation via hydroxylation	Alphaproteobacteria	251	67.99880478
path00362	Benzoate degradation via hydroxylation	Anaerolineae	2	55.65
path00362	Benzoate degradation via hydroxylation	Bacilli	5	51.5
path00362	Benzoate degradation via hydroxylation	Bacteroidia	9	53.17777778
path00362	Benzoate degradation via hydroxylation	Betaproteobacteria	87	63.52298851
path00362	Benzoate degradation via hydroxylation	Chlamydiia	8	52.9625
path00362	Benzoate degradation via hydroxylation	Chrysiogenetes	4	64.425
path00362	Benzoate degradation via hydroxylation	Clostridia	19	56.18421053
path00362	Benzoate degradation via hydroxylation	Cytophagia	26	68.24615385
path00362	Benzoate degradation via hydroxylation	Deferribacteres	4	56.7
path00362	Benzoate degradation via hydroxylation	Deinococci	4	56.925
path00362	Benzoate degradation via hydroxylation	Deltaproteobacteria	33	62.60909091
path00362	Benzoate degradation via hydroxylation	Epsilonproteobacteria	31	73.78064516
path00362	Benzoate degradation via hydroxylation	Eurotiomycetes	2	52.1
path00362	Benzoate degradation via hydroxylation	Flavobacteriia	246	75.17317073
path00362	Benzoate degradation via hydroxylation	Gammaproteobacteria	659	75.10622155
path00362	Benzoate degradation via hydroxylation	Halobacteria	1	48.8
path00362	Benzoate degradation via hydroxylation	Ktedonobacteria	1	63.6
path00362	Benzoate degradation via hydroxylation	Methanomicrobia	1	44.3
path00362	Benzoate degradation via hydroxylation	Mollicutes	2	46.85
path00362	Benzoate degradation via hydroxylation	Nitrospira	1	36.4
path00362	Benzoate degradation via hydroxylation	Opitutae	1	32
path00362	Benzoate degradation via hydroxylation	Planctomycetia	3	51.76666667
path00362	Benzoate degradation via hydroxylation	Solibacteres	9	58.68888889
path00362	Benzoate degradation via hydroxylation	Sphingobacteria	6	55.66666667
path00362	Benzoate degradation via hydroxylation	Sphingobacteriia	35	69.92857143
path00362	Benzoate degradation via hydroxylation	Thermotogae	1	37.4
path00362	Benzoate degradation via hydroxylation	Verrucomicrobiae	1	59.6
path00362	Benzoate degradation via hydroxylation	unclassified	17	62.42352941
path00363	Bisphenol A degradation	Actinobacteria	27	46.48888889
path00363	Bisphenol A degradation	Alphaproteobacteria	85	62.44117647
path00363	Bisphenol A degradation	Anaerolineae	1	32.8
path00363	Bisphenol A degradation	Aquificae	1	46.8
path00363	Bisphenol A degradation	Bacilli	18	47.78333333
path00363	Bisphenol A degradation	Bacteroidia	12	56.5
path00363	Bisphenol A degradation	Betaproteobacteria	32	54.940625
path00363	Bisphenol A degradation	Chlorobia	2	46.5
path00363	Bisphenol A degradation	Chrysiogenetes	2	40.55
path00363	Bisphenol A degradation	Clostridia	17	55.98235294
path00363	Bisphenol A degradation	Cytophagia	60	61.11
path00363	Bisphenol A degradation	Deinococci	4	44.25
path00363	Bisphenol A degradation	Deltaproteobacteria	31	56.78387097
path00363	Bisphenol A degradation	Epsilonproteobacteria	17	57.11764706
path00363	Bisphenol A degradation	Erysipelotrichi	1	50
path00363	Bisphenol A degradation	Eurotiomycetes	1	66.7
path00363	Bisphenol A degradation	Flavobacteriia	124	68.275
path00363	Bisphenol A degradation	Fusobacteriia	5	55.36
path00363	Bisphenol A degradation	Gammaproteobacteria	320	69.8459375
path00363	Bisphenol A degradation	Gemmatimonadetes	1	63
path00363	Bisphenol A degradation	Gloeobacteria	1	68.1
path00363	Bisphenol A degradation	Halobacteria	1	69.2
path00363	Bisphenol A degradation	Methanomicrobia	1	36.3
path00363	Bisphenol A degradation	Nitrospira	4	64.55
path00363	Bisphenol A degradation	Opitutae	1	53.7
path00363	Bisphenol A degradation	Planctomycetia	13	55.86923077
path00363	Bisphenol A degradation	Solibacteres	4	43.95
path00363	Bisphenol A degradation	Spartobacteria	6	44.45
path00363	Bisphenol A degradation	Sphingobacteria	3	42.03333333
path00363	Bisphenol A degradation	Sphingobacteriia	13	70.59230769
path00363	Bisphenol A degradation	Spirochaetia	8	63.5375
path00363	Bisphenol A degradation	Synergistia	1	49
path00363	Bisphenol A degradation	Thermomicrobia	2	46.35
path00363	Bisphenol A degradation	Thermoprotei	6	46.6
path00363	Bisphenol A degradation	Thermotogae	4	36.55
path00363	Bisphenol A degradation	Verrucomicrobiae	5	42.6
path00363	Bisphenol A degradation	Zetaproteobacteria	1	46.5
path00363	Bisphenol A degradation	unclassified	20	60.44
path00364	Fluorobenzoate degradation	Acidobacteriia	1	46.4
path00364	Fluorobenzoate degradation	Actinobacteria	2	47.15
path00364	Fluorobenzoate degradation	Alphaproteobacteria	30	58.87333333
path00364	Fluorobenzoate degradation	Bacteroidia	8	53.575
path00364	Fluorobenzoate degradation	Betaproteobacteria	8	55.0375
path00364	Fluorobenzoate degradation	Clostridia	1	37.8
path00364	Fluorobenzoate degradation	Cytophagia	18	54.43888889
path00364	Fluorobenzoate degradation	Deferribacteres	4	52.35
path00364	Fluorobenzoate degradation	Deltaproteobacteria	9	47.67777778
path00364	Fluorobenzoate degradation	Epsilonproteobacteria	6	65.68333333
path00364	Fluorobenzoate degradation	Flavobacteriia	18	72.25
path00364	Fluorobenzoate degradation	Gammaproteobacteria	57	67.44035088
path00364	Fluorobenzoate degradation	Nitrospira	1	36.4
path00364	Fluorobenzoate degradation	Opitutae	1	59.3
path00364	Fluorobenzoate degradation	Planctomycetia	3	67.13333333
path00364	Fluorobenzoate degradation	Solibacteres	1	72.9
path00364	Fluorobenzoate degradation	Sphingobacteriia	5	60.96
path00364	Fluorobenzoate degradation	unclassified	3	54.16666667
path00380	Tryptophan metabolism	Acidobacteriia	6	61.08333333
path00380	Tryptophan metabolism	Actinobacteria	99	56.25555556
path00380	Tryptophan metabolism	Actinopterygii	1	36.7
path00380	Tryptophan metabolism	Alphaproteobacteria	593	66.3460371
path00380	Tryptophan metabolism	Anaerolineae	5	47.06
path00380	Tryptophan metabolism	Aquificae	1	68.8
path00380	Tryptophan metabolism	Archaeoglobi	2	44.05
path00380	Tryptophan metabolism	Bacillariophyceae	1	53
path00380	Tryptophan metabolism	Bacilli	49	51.97346939
path00380	Tryptophan metabolism	Bacteroidia	75	70.984
path00380	Tryptophan metabolism	Betaproteobacteria	175	63.828
path00380	Tryptophan metabolism	Chlamydiia	10	38.58
path00380	Tryptophan metabolism	Chlorobia	20	60.465
path00380	Tryptophan metabolism	Chloroflexi	10	65.58
path00380	Tryptophan metabolism	Chromadorea	1	64.1
path00380	Tryptophan metabolism	Chrysiogenetes	17	64.97058824
path00380	Tryptophan metabolism	Clostridia	60	56.47166667
path00380	Tryptophan metabolism	Coscinodiscophyceae	1	56.8
path00380	Tryptophan metabolism	Cytophagia	234	63.91794872
path00380	Tryptophan metabolism	Deferribacteres	13	60.01538462
path00380	Tryptophan metabolism	Dehalococcoidetes	1	46.9
path00380	Tryptophan metabolism	Deinococci	25	61.152
[truncated: 4,155 more rows]
